# Supplementary material for: A security testing mechanism for detecting attacks in distributed software applications using blockchain
Source: PLoS One. 2023 Jan 20;18(1):e0280038. doi: 10.1371/journal.pone.0280038 (PMC9858055; doi:10.1371/journal.pone.0280038)
Supplement: S1 File — (ZIP) [file pone.0280038.s001.zip]

Archive with 114 entries (99 files):
- blockchain_based_detecting_attacks_system/
- __MACOSX/._blockchain_based_detecting_attacks_system
- blockchain_based_detecting_attacks_system/.DS_Store
- __MACOSX/blockchain_based_detecting_attacks_system/._.DS_Store
- blockchain_based_detecting_attacks_system/DS/
- __MACOSX/blockchain_based_detecting_attacks_system/._DS
- blockchain_based_detecting_attacks_system/L1-B/
- __MACOSX/blockchain_based_detecting_attacks_system/._L1-B
- blockchain_based_detecting_attacks_system/config.js
- __MACOSX/blockchain_based_detecting_attacks_system/._config.js
- blockchain_based_detecting_attacks_system/L2-B/
- __MACOSX/blockchain_based_detecting_attacks_system/._L2-B
- blockchain_based_detecting_attacks_system/.prettierrc
- __MACOSX/blockchain_based_detecting_attacks_system/._.prettierrc
- blockchain_based_detecting_attacks_system/dataset.js
- __MACOSX/blockchain_based_detecting_attacks_system/._dataset.js
- blockchain_based_detecting_attacks_system/DS/.babelrc
- __MACOSX/blockchain_based_detecting_attacks_system/DS/._.babelrc
- blockchain_based_detecting_attacks_system/DS/.DS_Store
- __MACOSX/blockchain_based_detecting_attacks_system/DS/._.DS_Store
- blockchain_based_detecting_attacks_system/DS/TrustedEvents.json
- __MACOSX/blockchain_based_detecting_attacks_system/DS/._TrustedEvents.json
- blockchain_based_detecting_attacks_system/DS/storage/
- __MACOSX/blockchain_based_detecting_attacks_system/DS/._storage
- blockchain_based_detecting_attacks_system/DS/package.json
- __MACOSX/blockchain_based_detecting_attacks_system/DS/._package.json
- blockchain_based_detecting_attacks_system/DS/RunTimeEvents.json
- __MACOSX/blockchain_based_detecting_attacks_system/DS/._RunTimeEvents.json
- blockchain_based_detecting_attacks_system/DS/app.js
- __MACOSX/blockchain_based_detecting_attacks_system/DS/._app.js
- blockchain_based_detecting_attacks_system/L1-B/migrations/
- __MACOSX/blockchain_based_detecting_attacks_system/L1-B/._migrations
- blockchain_based_detecting_attacks_system/L1-B/.DS_Store
- __MACOSX/blockchain_based_detecting_attacks_system/L1-B/._.DS_Store
- blockchain_based_detecting_attacks_system/L1-B/test/
- __MACOSX/blockchain_based_detecting_attacks_system/L1-B/._test
- blockchain_based_detecting_attacks_system/L1-B/contracts/
- __MACOSX/blockchain_based_detecting_attacks_system/L1-B/._contracts
- blockchain_based_detecting_attacks_system/L1-B/package.json
- __MACOSX/blockchain_based_detecting_attacks_system/L1-B/._package.json
- blockchain_based_detecting_attacks_system/L1-B/build/
- __MACOSX/blockchain_based_detecting_attacks_system/L1-B/._build
- blockchain_based_detecting_attacks_system/L1-B/truffle-config.js
- __MACOSX/blockchain_based_detecting_attacks_system/L1-B/._truffle-config.js
- blockchain_based_detecting_attacks_system/L2-B/migrations/
- __MACOSX/blockchain_based_detecting_attacks_system/L2-B/._migrations
- blockchain_based_detecting_attacks_system/L2-B/.DS_Store
- __MACOSX/blockchain_based_detecting_attacks_system/L2-B/._.DS_Store
- blockchain_based_detecting_attacks_system/L2-B/test/
- __MACOSX/blockchain_based_detecting_attacks_system/L2-B/._test
- blockchain_based_detecting_attacks_system/L2-B/contracts/
- __MACOSX/blockchain_based_detecting_attacks_system/L2-B/._contracts
- blockchain_based_detecting_attacks_system/L2-B/package.json
- __MACOSX/blockchain_based_detecting_attacks_system/L2-B/._package.json
- blockchain_based_detecting_attacks_system/L2-B/build/
- __MACOSX/blockchain_based_detecting_attacks_system/L2-B/._build
- blockchain_based_detecting_attacks_system/L2-B/truffle-config.js
- __MACOSX/blockchain_based_detecting_attacks_system/L2-B/._truffle-config.js
- blockchain_based_detecting_attacks_system/DS/storage/test.txt
- __MACOSX/blockchain_based_detecting_attacks_system/DS/storage/._test.txt
- blockchain_based_detecting_attacks_system/L1-B/migrations/1_initial_migration.js
- __MACOSX/blockchain_based_detecting_attacks_system/L1-B/migrations/._1_initial_migration.js
- blockchain_based_detecting_attacks_system/L1-B/migrations/2_deploy_contracts.js
- __MACOSX/blockchain_based_detecting_attacks_system/L1-B/migrations/._2_deploy_contracts.js
- blockchain_based_detecting_attacks_system/L1-B/test/TrustedBehavior.js
- __MACOSX/blockchain_based_detecting_attacks_system/L1-B/test/._TrustedBehavior.js
- blockchain_based_detecting_attacks_system/L1-B/test/.gitkeep
- __MACOSX/blockchain_based_detecting_attacks_system/L1-B/test/._.gitkeep
- blockchain_based_detecting_attacks_system/L1-B/test/Registration.js
- __MACOSX/blockchain_based_detecting_attacks_system/L1-B/test/._Registration.js
- blockchain_based_detecting_attacks_system/L1-B/test/RunTimeBehavior.js
- __MACOSX/blockchain_based_detecting_attacks_system/L1-B/test/._RunTimeBehavior.js
- blockchain_based_detecting_attacks_system/L1-B/contracts/TrustedBehavior.sol
- __MACOSX/blockchain_based_detecting_attacks_system/L1-B/contracts/._TrustedBehavior.sol
- blockchain_based_detecting_attacks_system/L1-B/contracts/Migrations.sol
- __MACOSX/blockchain_based_detecting_attacks_system/L1-B/contracts/._Migrations.sol
- blockchain_based_detecting_attacks_system/L1-B/contracts/RunTimeBehavior.sol
- __MACOSX/blockchain_based_detecting_attacks_system/L1-B/contracts/._RunTimeBehavior.sol
- blockchain_based_detecting_attacks_system/L1-B/contracts/Registration.sol
- __MACOSX/blockchain_based_detecting_attacks_system/L1-B/contracts/._Registration.sol
- blockchain_based_detecting_attacks_system/L1-B/build/contracts/
- __MACOSX/blockchain_based_detecting_attacks_system/L1-B/build/._contracts
- blockchain_based_detecting_attacks_system/L2-B/migrations/1_initial_migration.js
- __MACOSX/blockchain_based_detecting_attacks_system/L2-B/migrations/._1_initial_migration.js
- blockchain_based_detecting_attacks_system/L2-B/migrations/2_deploy_contracts.js
- __MACOSX/blockchain_based_detecting_attacks_system/L2-B/migrations/._2_deploy_contracts.js
- blockchain_based_detecting_attacks_system/L2-B/test/.gitkeep
- __MACOSX/blockchain_based_detecting_attacks_system/L2-B/test/._.gitkeep
- blockchain_based_detecting_attacks_system/L2-B/test/Registration.js
- __MACOSX/blockchain_based_detecting_attacks_system/L2-B/test/._Registration.js
- blockchain_based_detecting_attacks_system/L2-B/test/RunTimeBehavior.js
- __MACOSX/blockchain_based_detecting_attacks_system/L2-B/test/._RunTimeBehavior.js
- blockchain_based_detecting_attacks_system/L2-B/contracts/Migrations.sol
- __MACOSX/blockchain_based_detecting_attacks_system/L2-B/contracts/._Migrations.sol
- blockchain_based_detecting_attacks_system/L2-B/contracts/RunTimeBehavior.sol
- __MACOSX/blockchain_based_detecting_attacks_system/L2-B/contracts/._RunTimeBehavior.sol
- blockchain_based_detecting_attacks_system/L2-B/contracts/Registration.sol
- __MACOSX/blockchain_based_detecting_attacks_system/L2-B/contracts/._Registration.sol
- blockchain_based_detecting_attacks_system/L2-B/build/contracts/
- __MACOSX/blockchain_based_detecting_attacks_system/L2-B/build/._contracts
- blockchain_based_detecting_attacks_system/L1-B/build/contracts/Registration.json
- __MACOSX/blockchain_based_detecting_attacks_system/L1-B/build/contracts/._Registration.json
- blockchain_based_detecting_attacks_system/L1-B/build/contracts/RunTimeBehavior.json
- __MACOSX/blockchain_based_detecting_attacks_system/L1-B/build/contracts/._RunTimeBehavior.json
- blockchain_based_detecting_attacks_system/L1-B/build/contracts/Migrations.json
- __MACOSX/blockchain_based_detecting_attacks_system/L1-B/build/contracts/._Migrations.json
- blockchain_based_detecting_attacks_system/L1-B/build/contracts/TrustedBehavior.json
- __MACOSX/blockchain_based_detecting_attacks_system/L1-B/build/contracts/._TrustedBehavior.json
- blockchain_based_detecting_attacks_system/L2-B/build/contracts/Registration.json
- __MACOSX/blockchain_based_detecting_attacks_system/L2-B/build/contracts/._Registration.json
- blockchain_based_detecting_attacks_system/L2-B/build/contracts/RunTimeBehavior.json
- __MACOSX/blockchain_based_detecting_attacks_system/L2-B/build/contracts/._RunTimeBehavior.json
- blockchain_based_detecting_attacks_system/L2-B/build/contracts/Migrations.json
- __MACOSX/blockchain_based_detecting_attacks_system/L2-B/build/contracts/._Migrations.json
