# Supplementary material for: A security testing mechanism for detecting attacks in distributed software applications using blockchain
Source: PLoS One. 2023 Jan 20;18(1):e0280038. doi: 10.1371/journal.pone.0280038 (PMC9858055; doi:10.1371/journal.pone.0280038)
Supplement: S1 File — (ZIP) [file pone.0280038.s001.zip › blockchain_based_detecting_attacks_system/config.js]

const config = {
  DETECTION_SYSTEM: 8010,

  L1B_HTTP_WEB3_PROVIDER: "http://127.0.0.1:8545",
  L1B_WS_WEB3_PROVIDER: "ws://127.0.0.1:8545",

  L2B_HTTP_WEB3_PROVIDER: "http://127.0.0.1:7545",
  L2B_WS_WEB3_PROVIDER: "ws://127.0.0.1:7545",

  TRUSTED_BEHAVIOR_SMART_CONTRACT: "0x418301D38B7E157859553384FDc3122A8C9A5595",
  TRUSTED_BEHAVIOR_NODE_PRIVATE_KEY:
    "0x4ee98d7a06f9fd71b377e080631a36ff51fac58f6c66e63eea8840356c295d3a",
  RUNTIME_BEHAVIOR_SMART_CONTRACT: "0xb74e4CBE6Cd8717663cC9Ba409Bc1431b58cf65e",
  RUNTIME_BEHAVIOR_NODE_PRIVATE_KEY:
    "0x4722ae0f4855eca33086528e30486b6085f17b6a670f45db34f13c94e3eab5d8",
};

module.exports = config;
