# Supplementary material for: A security testing mechanism for detecting attacks in distributed software applications using blockchain
Source: PLoS One. 2023 Jan 20;18(1):e0280038. doi: 10.1371/journal.pone.0280038 (PMC9858055; doi:10.1371/journal.pone.0280038)
Supplement: S1 File — (ZIP) [file pone.0280038.s001.zip › blockchain_based_detecting_attacks_system/dataset.js]

const dataset = {
  url: "http://localhost:8000",

  ACTION: {
    NULL: 0,
    AUTHORISED: 1,
    UNAUTHORISED: 2,
  },

  dataId: 100,

  offChainRef: "offChainRefValue",
  offChain: "offChainValue",
  offChainRef2: "offChainRefValue2",
  offChain2: "offChain2Value",
  offChainRef3: "offChainRef3Value",
  offChain3: "offChainValue3",

  TrustedBehavior: [
    {
      id: 1,
      event_Order: 1,
      class_Name: "SchoolRegistration",
      instance_Name: "a",
      method_Name: "main",
      method_Returned_Datatype: "void",
      method_Parameters_Count: 1,
      method_Parameters_datatypes_inOrder: "String[]",
    },
    {
      id: 2,
      event_Order: 2,
      class_Name: "Actor",
      instance_Name: "b",
      method_Name: "println",
      method_Returned_Datatype: "void",
      method_Parameters_Count: 1,
      method_Parameters_datatypes_inOrder: "String",
    },
  ],

  runTimeBehavior: [
    {
      id: 1,
      trustedBehaviorId: 1,
      event_Order: 1,
      class_Name: "SchoolRegistration",
      instance_Name: "a",
      method_Name: "main",
      method_Returned_Datatype: "void",
      method_Parameters_Count: 1,
      method_Parameters_datatypes_inOrder: "String[]",
    },
    {
      id: 2,
      trustedBehaviorId: 2,
      event_Order: 2,
      class_Name: "Actor",
      instance_Name: "b",
      method_Name: "println",
      method_Returned_Datatype: "void",
      method_Parameters_Count: 1,
      method_Parameters_datatypes_inOrder: "String",
    },
  ],
};

module.exports = dataset;
