# Supplementary material for: A security testing mechanism for detecting attacks in distributed software applications using blockchain
Source: PLoS One. 2023 Jan 20;18(1):e0280038. doi: 10.1371/journal.pone.0280038 (PMC9858055; doi:10.1371/journal.pone.0280038)
Supplement: S1 File — (ZIP) [file pone.0280038.s001.zip › blockchain_based_detecting_attacks_system/DS/package.json]

{
  "name": "DS",
  "version": "1.0.0",
  "description": "",
  "main": "index.js",
  "scripts": {
    "start": "nodemon --exec babel-node app.js",
    "test": "echo \"Error: no test specified\" && exit 1"
  },
  "dependencies": {
    "cors": "^2.8.5",
    "express": "^4.17.2",
    "express-fileupload": "^1.4.0",
    "ipfs-api": "^26.1.2",
    "moment": "^2.29.4",
    "morgan": "^1.10.0",
    "node-menu": "^1.3.2",
    "request": "^2.88.2",
    "web3": "^1.7.4"
  },
  "devDependencies": {
    "@babel/cli": "^7.16.8",
    "@babel/core": "^7.16.12",
    "@babel/node": "^7.16.8",
    "@babel/preset-env": "^7.16.11",
    "browser-sync": "^2.27.7",
    "nodemon": "^2.0.15"
  }
}
