# Supplementary material for: A security testing mechanism for detecting attacks in distributed software applications using blockchain
Source: PLoS One. 2023 Jan 20;18(1):e0280038. doi: 10.1371/journal.pone.0280038 (PMC9858055; doi:10.1371/journal.pone.0280038)
Supplement: S1 File — (ZIP) [file pone.0280038.s001.zip › blockchain_based_detecting_attacks_system/DS/RunTimeEvents.json]

[
  {
    "event_Order": 1,
    "trustedBehaviorId": 1,
    "class_Name": "SchoolRegistration",
    "instance_Name": " ",
    "method_Name": "main",
    "method_Returned_Datatype": "void",
    "method_Parameters_Count": 1,
    "method_Parameters_datatypes_inOrder": "String[]"
  },
  {
    "event_Order": 2,
    "trustedBehaviorId": 2,
    "class_Name": "Actor",
    "instance_Name": " ",
    "method_Name": "println",
    "method_Returned_Datatype": "void",
    "method_Parameters_Count": 1,
    "method_Parameters_datatypes_inOrder": "String"
  },
  {
    "event_Order": 3,
    "trustedBehaviorId": 3,
    "class_Name": "SchoolRegistration",
    "instance_Name": "enteredValues",
    "method_Name": "nextLine",
    "method_Returned_Datatype": "String",
    "method_Parameters_Count": 0,
    "method_Parameters_datatypes_inOrder": " "
  },

  {
    "event_Order": 4,
    "trustedBehaviorId": 4,
    "class_Name": "Actor",
    "instance_Name": " ",
    "method_Name": "println",
    "method_Returned_Datatype": "void",
    "method_Parameters_Count": 1,
    "method_Parameters_datatypes_inOrder": "String"
  },

  {
    "event_Order": 5,
    "trustedBehaviorId": 5,
    "class_Name": "SchoolRegistration",
    "instance_Name": "enteredValues",
    "method_Name": "nextLine",
    "method_Returned_Datatype": "String",
    "method_Parameters_Count": 0,
    "method_Parameters_datatypes_inOrder": " "
  },

  {
    "event_Order": 6,
    "trustedBehaviorId": 6,
    "class_Name": "SchoolRegistration",
    "instance_Name": " ",
    "method_Name": "StringToDate",
    "method_Returned_Datatype": "Date",
    "method_Parameters_Count": 1,
    "method_Parameters_datatypes_inOrder": "String"
  },

  {
    "event_Order": 7,
    "trustedBehaviorId": 7,
    "class_Name": "Actor",
    "instance_Name": " ",
    "method_Name": "println",
    "method_Returned_Datatype": "void",
    "method_Parameters_Count": 1,
    "method_Parameters_datatypes_inOrder": "String"
  },

  {
    "event_Order": 8,
    "trustedBehaviorId": 8,
    "class_Name": "SchoolRegistration",
    "instance_Name": "enteredValues",
    "method_Name": "nextInt",
    "method_Returned_Datatype": "Int",
    "method_Parameters_Count": 0,
    "method_Parameters_datatypes_inOrder": " "
  },

  {
    "event_Order": 9,
    "trustedBehaviorId": 9,
    "class_Name": "Actor",
    "instance_Name": " ",
    "method_Name": "println",
    "method_Returned_Datatype": "void",
    "method_Parameters_Count": 1,
    "method_Parameters_datatypes_inOrder": "String"
  },

  {
    "event_Order": 10,
    "trustedBehaviorId": 10,
    "class_Name": "Checker",
    "instance_Name": " ",
    "method_Name": "checker",
    "method_Returned_Datatype": "boolean",
    "method_Parameters_Count": 3,
    "method_Parameters_datatypes_inOrder": "String| Date| int"
  },

  {
    "event_Order": 11,
    "trustedBehaviorId": 11,
    "class_Name": "Storage",
    "instance_Name": " ",
    "method_Name": "storage",
    "method_Returned_Datatype": "boolean",
    "method_Parameters_Count": 3,
    "method_Parameters_datatypes_inOrder": "String| Date| int"
  },

  {
    "event_Order": 12,
    "trustedBehaviorId": 12,
    "class_Name": "Checker",
    "instance_Name": " ",
    "method_Name": "storage",
    "method_Returned_Datatype": "boolean",
    "method_Parameters_Count": 0,
    "method_Parameters_datatypes_inOrder": " "
  },

  {
    "event_Order": 13,
    "trustedBehaviorId": 13,
    "class_Name": "SchoolRegistration",
    "instance_Name": " ",
    "method_Name": "checker",
    "method_Returned_Datatype": "boolean",
    "method_Parameters_Count": 0,
    "method_Parameters_datatypes_inOrder": " "
  },

  {
    "event_Order": 14,
    "trustedBehaviorId": 14,
    "class_Name": "Actor",
    "instance_Name": " ",
    "method_Name": "println",
    "method_Returned_Datatype": "void",
    "method_Parameters_Count": 1,
    "method_Parameters_datatypes_inOrder": "String"
  },

  {
    "event_Order": 15,
    "trustedBehaviorId": 15,
    "class_Name": "SchoolRegistration",
    "instance_Name": "enteredValues",
    "method_Name": "next",
    "method_Returned_Datatype": "String",
    "method_Parameters_Count": 0,
    "method_Parameters_datatypes_inOrder": " "
  },

  {
    "event_Order": 16,
    "trustedBehaviorId": 16,
    "class_Name": "Selector",
    "instance_Name": " ",
    "method_Name": "availableClass",
    "method_Returned_Datatype": "void",
    "method_Parameters_Count": 4,
    "method_Parameters_datatypes_inOrder": "String| String| Date| int "
  },

  {
    "event_Order": 17,
    "trustedBehaviorId": 17,
    "class_Name": "Actor",
    "instance_Name": " ",
    "method_Name": "println",
    "method_Returned_Datatype": "void",
    "method_Parameters_Count": 1,
    "method_Parameters_datatypes_inOrder": "String"
  },

  {
    "event_Order": 18,
    "trustedBehaviorId": 18,
    "class_Name": "Actor",
    "instance_Name": " ",
    "method_Name": "println",
    "method_Returned_Datatype": "void",
    "method_Parameters_Count": 1,
    "method_Parameters_datatypes_inOrder": "String"
  },
  {
    "event_Order": 19,
    "trustedBehaviorId": 19,
    "class_Name": "Storage",
    "instance_Name": " ",
    "method_Name": "insertData",
    "method_Returned_Datatype": "void",
    "method_Parameters_Count": 3,
    "method_Parameters_datatypes_inOrder": "String| String| int"
  },
  {
    "event_Order": 20,
    "trustedBehaviorId": 20,
    "class_Name": "Actor",
    "instance_Name": " ",
    "method_Name": "println",
    "method_Returned_Datatype": "void",
    "method_Parameters_Count": 1,
    "method_Parameters_datatypes_inOrder": "String"
  }
]
