# Supplementary material for: A security testing mechanism for detecting attacks in distributed software applications using blockchain
Source: PLoS One. 2023 Jan 20;18(1):e0280038. doi: 10.1371/journal.pone.0280038 (PMC9858055; doi:10.1371/journal.pone.0280038)
Supplement: S1 File — (ZIP) [file pone.0280038.s001.zip › blockchain_based_detecting_attacks_system/DS/app.js]

const TrustedBehavior = require("../L1-B/build/contracts/TrustedBehavior.json");
const RunTimeBehavior = require("../L2-B/build/contracts/RunTimeBehavior.json");

const express = require("express");
const config = require("../config.js");
const app = express();
const bodyParser = require("body-parser");
const cors = require("cors");
const fs = require("fs");
const fileUpload = require("express-fileupload");
const request = require("request");
const morgan = require("morgan");
const Web3 = require("web3");
const crypto = require("crypto");
const menu = require("node-menu");
const moment = require("moment");

const { fromAscii, toUtf8 } = Web3.utils;

const trustedWeb3 = new Web3(config.L1B_HTTP_WEB3_PROVIDER);
const trustedEventProvider = new Web3.providers.WebsocketProvider(
  config.L1B_WS_WEB3_PROVIDER
);

const runTimeWeb3 = new Web3(config.L2B_HTTP_WEB3_PROVIDER);
const runTimeEventProvider = new Web3.providers.WebsocketProvider(
  config.L2B_WS_WEB3_PROVIDER
);

trustedWeb3.setProvider(trustedEventProvider);
runTimeWeb3.setProvider(runTimeEventProvider);

const trustedBehavior = new trustedWeb3.eth.Contract(
  TrustedBehavior.abi,
  config.TRUSTED_BEHAVIOR_SMART_CONTRACT
);

const runTimeBehavior = new runTimeWeb3.eth.Contract(
  RunTimeBehavior.abi,
  config.RUNTIME_BEHAVIOR_SMART_CONTRACT
);

const trustedNode = trustedWeb3.eth.accounts.privateKeyToAccount(
  config.TRUSTED_BEHAVIOR_NODE_PRIVATE_KEY
);

const runTimeNode = runTimeWeb3.eth.accounts.privateKeyToAccount(
  config.RUNTIME_BEHAVIOR_NODE_PRIVATE_KEY
);

const print = async (lable, txObjectset) => {
  const status = txObjectset.status;
  console.log(`[ON-CHAIN TRANSACTION] - ${lable}   status:: ${status}`);
};

var TestObject = function () {
  var self = this;
  self.fieldA = "FieldA";
  self.fieldB = "FieldB";
  self.fieldC = "FieldD";
  self.fieldC = "FieldE";
};

TestObject.prototype.printFieldE = async function () {
  trustedWeb3.eth.net
    .isListening()
    .then((s) => {
      console.log("Level-1 blockchain is connected");
      //checkContracts();
    })
    .catch((e) => {
      console.log("Level-1 blockchain is NOT connected");
    });

  runTimeWeb3.eth.net
    .isListening()
    .then((s) => {
      console.log("Level-2 blockchain is connected");
      //checkContracts();5
    })
    .catch((e) => {
      console.log("Level-2 blockchain is NOT connected");
    });
};

TestObject.prototype.printFieldA = async function (startEvent, endEvent) {
  var evaluation = 0;
  for (var i = startEvent; i <= endEvent; i++) {
    const runTimeEvent = await runTimeBehavior.methods
      .getRunTimeEvent(i)
      .call();

    const trustedEvent = await trustedBehavior.methods
      .getTrustedEvent(runTimeEvent.trustedBehaviorId)
      .call();

    if (await eventValidation(trustedEvent, runTimeEvent)) {
      evaluation++;
    }
  }

  if (evaluation == endEvent - startEvent + 1) {
    console.log(
      "Trusted Events and Run-time Events for the given session are identical"
    );
  } else {
    console.log(
      "Trusted Events and Run-time Events for the given session are NOT identical"
    );
  }
};

const eventValidation = async (trustedEvent, runTimeEvent) => {
  const result =
    trustedEvent.event_Order === runTimeEvent.event_Order &&
    trustedEvent.instance_Name === runTimeEvent.instance_Name &&
    trustedEvent.method_Name === runTimeEvent.method_Name &&
    trustedEvent.method_Returned_Datatype ===
      runTimeEvent.method_Returned_Datatype &&
    trustedEvent.method_Parameters_Count ===
      runTimeEvent.method_Parameters_Count &&
    trustedEvent.method_Parameters_datatypes_inOrder ===
      runTimeEvent.method_Parameters_datatypes_inOrder;

  return result;
};

TestObject.prototype.printFieldD = async function (path) {
  let trustedEvents = JSON.parse(fs.readFileSync(path));

  trustedEvents.map(async (event) => {
    const txHash = await runTimeBehavior.methods
      .storeRunTimeEvent(
        event.event_Order,
        event.trustedBehaviorId,
        event.event_Order,
        fromAscii(event.class_Name),
        fromAscii(event.instance_Name),
        fromAscii(event.method_Name),
        fromAscii(event.method_Returned_Datatype),
        event.method_Parameters_Count,
        fromAscii(event.method_Parameters_datatypes_inOrder)
      )
      .send({ from: runTimeNode.address, gas: "5000000" });
    print(`Writing Run-time Event #${event.event_Order}`, txHash);
  });
};

TestObject.prototype.printFieldB = async function (path) {
  let trustedEvents = JSON.parse(fs.readFileSync(path));

  trustedEvents.map(async (event) => {
    const txHash = await trustedBehavior.methods
      .storeTrustedEvent(
        event.event_Order,
        event.event_Order,
        fromAscii(event.class_Name),
        fromAscii(event.instance_Name),
        fromAscii(event.method_Name),
        fromAscii(event.method_Returned_Datatype),
        event.method_Parameters_Count,
        fromAscii(event.method_Parameters_datatypes_inOrder)
      )
      .send({ from: trustedNode.address, gas: "5000000" });
    print(`Writing Trusted Event #${event.event_Order}`, txHash);
  });
};

var testObject = new TestObject();
var timeout;

menu
  .addDelimiter("-", 40, "Main Menu")

  .addItem("Set trusted behavior", testObject.printFieldB, testObject, [
    { name: "path", type: "string" },
  ])
  .addItem("Set run-time behavior", testObject.printFieldD, testObject, [
    { name: "path", type: "string" },
  ])
  .addItem("Validate session events", testObject.printFieldA, testObject, [
    {
      name: "startEvent",
      type: "numeric",
    },
    {
      name: "endEvent",
      type: "numeric",
    },
  ])

  .addItem("Check networks status", testObject.printFieldE, testObject)

  .addDelimiter("*", 40)
  .continueCallback(function () {
    if (timeout) {
      clearTimeout(timeout);
      console.log("Timeout cleaned");
      timeout = undefined;
    }
  })
  .start();
