# Supplementary material for: A security testing mechanism for detecting attacks in distributed software applications using blockchain
Source: PLoS One. 2023 Jan 20;18(1):e0280038. doi: 10.1371/journal.pone.0280038 (PMC9858055; doi:10.1371/journal.pone.0280038)
Supplement: S1 File — (ZIP) [file pone.0280038.s001.zip › blockchain_based_detecting_attacks_system/L2-B/package.json]

{
  "name": "L2-B",
  "version": "1.0.0",
  "description": "",
  "main": "truffle-config.js",
  "directories": {
    "test": "test"
  },
  "scripts": {
    "test": "echo \"Error: no test specified\" && exit 1"
  },
  "author": "Faisal Albalwy",
  "license": "ISC",
  "devDependencies": {
    "prettier": "^2.6.2",
    "prettier-plugin-solidity": "^1.0.0-beta.19",
    "@openzeppelin/test-helpers": "^0.5.15"
  }

}
