# Supplementary material for: A security testing mechanism for detecting attacks in distributed software applications using blockchain
Source: PLoS One. 2023 Jan 20;18(1):e0280038. doi: 10.1371/journal.pone.0280038 (PMC9858055; doi:10.1371/journal.pone.0280038)
Supplement: S1 File — (ZIP) [file pone.0280038.s001.zip › blockchain_based_detecting_attacks_system/L1-B/migrations/1_initial_migration.js]

const Migrations = artifacts.require("Migrations");

module.exports = function (deployer) {
  deployer.deploy(Migrations);
};
