# Supplementary material for: A security testing mechanism for detecting attacks in distributed software applications using blockchain
Source: PLoS One. 2023 Jan 20;18(1):e0280038. doi: 10.1371/journal.pone.0280038 (PMC9858055; doi:10.1371/journal.pone.0280038)
Supplement: S1 File — (ZIP) [file pone.0280038.s001.zip › blockchain_based_detecting_attacks_system/L1-B/migrations/2_deploy_contracts.js]

const Registration = artifacts.require("Registration");
const TrustedBehavior = artifacts.require("TrustedBehavior");

module.exports = async function (deployer) {
  const accounts = await web3.eth.getAccounts();
  const [owner, node] = accounts;

  const registration = await deployer.deploy(Registration, {
    from: owner,
  });

  const trustedBehavior = await deployer.deploy(
    TrustedBehavior,
    registration.address,
    {
      from: owner,
    }
  );

  await registration.authorizeNode(node, {
    from: owner,
  });
};
