# Supplementary material for: A security testing mechanism for detecting attacks in distributed software applications using blockchain
Source: PLoS One. 2023 Jan 20;18(1):e0280038. doi: 10.1371/journal.pone.0280038 (PMC9858055; doi:10.1371/journal.pone.0280038)
Supplement: S1 File — (ZIP) [file pone.0280038.s001.zip › blockchain_based_detecting_attacks_system/L1-B/test/TrustedBehavior.js]

const { expectRevert, expectEvent } = require("@openzeppelin/test-helpers");
const Registration = artifacts.require("Registration");
const TrustedBehavior = artifacts.require("TrustedBehavior");

const dataset = require("../../dataset");

contract("TrustedBehavior", (accounts) => {
  const [owner, node_1, node_2, node_3, unauthorizeNode] = accounts;
  const { fromAscii, toBN, toUtf8 } = web3.utils;

  const getTimestamp = async (txHash) => {
    const blockNumber = await web3.eth.getBlock(txHash.receipt.blockNumber);
    return blockNumber.timestamp;
  };

  let registration, trustedBehavior;

  beforeEach(async () => {
    registration = await Registration.new({ from: owner });
    trustedBehavior = await TrustedBehavior.new(registration.address, {
      from: owner,
    });

    await registration.authorizeNode(node_1, {
      from: owner,
    });
  });

  describe("Smart Contracts Deployment", async () => {
    it("should set owner for Registration.sol", async () => {
      const result = await registration.owner();
      assert(result === owner);
    });

    it("should set owner for TrustedBehavior.sol", async () => {
      const result = await trustedBehavior.owner();
      assert(result === owner);
    });

    it("should set Registration.sol in TrustedBehavior.sol", async () => {
      const result = await trustedBehavior.registration();
      assert(result === registration.address);
    });
  });

  describe("Testing storeTrustedEvent function", async () => {
    it("Should store a new Trusted Event", async () => {
      const txHash = await trustedBehavior.storeTrustedEvent(
        dataset.TrustedBehavior[0].id,
        dataset.TrustedBehavior[0].event_Order,
        fromAscii(dataset.TrustedBehavior[0].class_Name),
        fromAscii(dataset.TrustedBehavior[0].instance_Name),
        fromAscii(dataset.TrustedBehavior[0].method_Name),
        fromAscii(dataset.TrustedBehavior[0].method_Returned_Datatype),
        dataset.TrustedBehavior[0].method_Parameters_Count,
        fromAscii(
          dataset.TrustedBehavior[0].method_Parameters_datatypes_inOrder
        ),
        {
          from: node_1,
        }
      );

      const timestamp = await getTimestamp(txHash);
      const trustedBehaviorInfo = await trustedBehavior.getTrustedEvent(
        dataset.TrustedBehavior[0].id
      );

      assert(
        parseInt(trustedBehaviorInfo.event_Order) ===
          dataset.TrustedBehavior[0].event_Order
      );

      assert(
        toUtf8(trustedBehaviorInfo.class_Name) ===
          dataset.TrustedBehavior[0].class_Name
      );

      assert(
        toUtf8(trustedBehaviorInfo.instance_Name) ===
          dataset.TrustedBehavior[0].instance_Name
      );

      assert(
        toUtf8(trustedBehaviorInfo.method_Name) ===
          dataset.TrustedBehavior[0].method_Name
      );

      assert(
        toUtf8(trustedBehaviorInfo.method_Returned_Datatype) ===
          dataset.TrustedBehavior[0].method_Returned_Datatype
      );

      assert(
        parseInt(trustedBehaviorInfo.method_Parameters_Count) ===
          dataset.TrustedBehavior[0].method_Parameters_Count
      );

      assert(
        toUtf8(trustedBehaviorInfo.method_Parameters_datatypes_inOrder) ===
          dataset.TrustedBehavior[0].method_Parameters_datatypes_inOrder
      );

      assert(parseInt(trustedBehaviorInfo.timestamp) === timestamp);

      expectEvent(txHash, "newTrustedEvent", {
        id: toBN(dataset.TrustedBehavior[0].id),
        trustedEventOrder: toBN(dataset.TrustedBehavior[0].event_Order),
        trustedClassName: fromAscii(dataset.TrustedBehavior[0].class_Name),
        trustedInstanceName: fromAscii(
          dataset.TrustedBehavior[0].instance_Name
        ),
        trustedMethodName: fromAscii(dataset.TrustedBehavior[0].method_Name),
        trustedMethodReturnedDatatype: fromAscii(
          dataset.TrustedBehavior[0].method_Returned_Datatype
        ),
        trustedMethodParametersCount: toBN(
          dataset.TrustedBehavior[0].method_Parameters_Count
        ),
        trustedMethodParametersDatatypesInOrder: fromAscii(
          dataset.TrustedBehavior[0].method_Parameters_datatypes_inOrder
        ),
        node: node_1,
        timestamp: toBN(timestamp),
      });
    });

    it("Should revert calling function if node is NOT authorised", async () => {
      await expectRevert(
        trustedBehavior.storeTrustedEvent(
          dataset.TrustedBehavior[0].id,
          dataset.TrustedBehavior[0].event_Order,
          fromAscii(dataset.TrustedBehavior[0].class_Name),
          fromAscii(dataset.TrustedBehavior[0].instance_Name),
          fromAscii(dataset.TrustedBehavior[0].method_Name),
          fromAscii(dataset.TrustedBehavior[0].method_Returned_Datatype),
          dataset.TrustedBehavior[0].method_Parameters_Count,
          fromAscii(
            dataset.TrustedBehavior[0].method_Parameters_datatypes_inOrder
          ),
          {
            from: unauthorizeNode,
          }
        ),
        "[TrustedBehavior.sol] Only authorized node can call this function"
      );
    });

    it("Should revert calling function if trusted event is added before", async () => {
      await trustedBehavior.storeTrustedEvent(
        dataset.TrustedBehavior[0].id,
        dataset.TrustedBehavior[0].event_Order,
        fromAscii(dataset.TrustedBehavior[0].class_Name),
        fromAscii(dataset.TrustedBehavior[0].instance_Name),
        fromAscii(dataset.TrustedBehavior[0].method_Name),
        fromAscii(dataset.TrustedBehavior[0].method_Returned_Datatype),
        dataset.TrustedBehavior[0].method_Parameters_Count,
        fromAscii(
          dataset.TrustedBehavior[0].method_Parameters_datatypes_inOrder
        ),
        {
          from: node_1,
        }
      );

      await expectRevert(
        trustedBehavior.storeTrustedEvent(
          dataset.TrustedBehavior[0].id,
          dataset.TrustedBehavior[0].event_Order,
          fromAscii(dataset.TrustedBehavior[0].class_Name),
          fromAscii(dataset.TrustedBehavior[0].instance_Name),
          fromAscii(dataset.TrustedBehavior[0].method_Name),
          fromAscii(dataset.TrustedBehavior[0].method_Returned_Datatype),
          dataset.TrustedBehavior[0].method_Parameters_Count,
          fromAscii(
            dataset.TrustedBehavior[0].method_Parameters_datatypes_inOrder
          ),
          {
            from: node_1,
          }
        ),
        "[TrustedBehavior.sol] this trusted event is added before"
      );
    });
  });

  describe("Testing getTrustedEvent function", async () => {
    it("Should return Trusted Event information", async () => {
      const txHash = await trustedBehavior.storeTrustedEvent(
        dataset.TrustedBehavior[0].id,
        dataset.TrustedBehavior[0].event_Order,
        fromAscii(dataset.TrustedBehavior[0].class_Name),
        fromAscii(dataset.TrustedBehavior[0].instance_Name),
        fromAscii(dataset.TrustedBehavior[0].method_Name),
        fromAscii(dataset.TrustedBehavior[0].method_Returned_Datatype),
        dataset.TrustedBehavior[0].method_Parameters_Count,
        fromAscii(
          dataset.TrustedBehavior[0].method_Parameters_datatypes_inOrder
        ),
        {
          from: node_1,
        }
      );

      const timestamp = await getTimestamp(txHash);
      const trustedBehaviorInfo = await trustedBehavior.getTrustedEvent(
        dataset.TrustedBehavior[0].id
      );

      assert(
        parseInt(trustedBehaviorInfo.event_Order) ===
          dataset.TrustedBehavior[0].event_Order
      );

      assert(
        toUtf8(trustedBehaviorInfo.class_Name) ===
          dataset.TrustedBehavior[0].class_Name
      );

      assert(
        toUtf8(trustedBehaviorInfo.instance_Name) ===
          dataset.TrustedBehavior[0].instance_Name
      );

      assert(
        toUtf8(trustedBehaviorInfo.method_Name) ===
          dataset.TrustedBehavior[0].method_Name
      );

      assert(
        toUtf8(trustedBehaviorInfo.method_Returned_Datatype) ===
          dataset.TrustedBehavior[0].method_Returned_Datatype
      );

      assert(
        parseInt(trustedBehaviorInfo.method_Parameters_Count) ===
          dataset.TrustedBehavior[0].method_Parameters_Count
      );

      assert(
        toUtf8(trustedBehaviorInfo.method_Parameters_datatypes_inOrder) ===
          dataset.TrustedBehavior[0].method_Parameters_datatypes_inOrder
      );

      assert(parseInt(trustedBehaviorInfo.timestamp) === timestamp);
    });
  });

  describe("Testing getTrustedEvent function", async () => {
    it("Should return Trusted Event information", async () => {
      await registration.authorizeNode(node_2, {
        from: owner,
      });

      const txHash1 = await trustedBehavior.storeTrustedEvent(
        dataset.TrustedBehavior[0].id,
        dataset.TrustedBehavior[0].event_Order,
        fromAscii(dataset.TrustedBehavior[0].class_Name),
        fromAscii(dataset.TrustedBehavior[0].instance_Name),
        fromAscii(dataset.TrustedBehavior[0].method_Name),
        fromAscii(dataset.TrustedBehavior[0].method_Returned_Datatype),
        dataset.TrustedBehavior[0].method_Parameters_Count,
        fromAscii(
          dataset.TrustedBehavior[0].method_Parameters_datatypes_inOrder
        ),
        {
          from: node_1,
        }
      );

      const txHash2 = await trustedBehavior.storeTrustedEvent(
        dataset.TrustedBehavior[1].id,
        dataset.TrustedBehavior[1].event_Order,
        fromAscii(dataset.TrustedBehavior[1].class_Name),
        fromAscii(dataset.TrustedBehavior[1].instance_Name),
        fromAscii(dataset.TrustedBehavior[1].method_Name),
        fromAscii(dataset.TrustedBehavior[1].method_Returned_Datatype),
        dataset.TrustedBehavior[1].method_Parameters_Count,
        fromAscii(
          dataset.TrustedBehavior[1].method_Parameters_datatypes_inOrder
        ),
        {
          from: node_2,
        }
      );

      const timestamp1 = await getTimestamp(txHash1);
      const timestamp2 = await getTimestamp(txHash2);

      const trustedBehaviorsInfo = await trustedBehavior.getTrustedEvents();

      assert(
        parseInt(trustedBehaviorsInfo[0][0]) === dataset.TrustedBehavior[0].id
      );
      assert(
        parseInt(trustedBehaviorsInfo[0][1]) === dataset.TrustedBehavior[1].id
      );

      assert(
        toUtf8(trustedBehaviorsInfo[1][0].class_Name) ===
          dataset.TrustedBehavior[0].class_Name
      );
      assert(
        toUtf8(trustedBehaviorsInfo[1][0].instance_Name) ===
          dataset.TrustedBehavior[0].instance_Name
      );
      assert(
        toUtf8(trustedBehaviorsInfo[1][0].method_Name) ===
          dataset.TrustedBehavior[0].method_Name
      );
      assert(
        toUtf8(trustedBehaviorsInfo[1][0].method_Returned_Datatype) ===
          dataset.TrustedBehavior[0].method_Returned_Datatype
      );
      assert(
        toUtf8(
          trustedBehaviorsInfo[1][0].method_Parameters_datatypes_inOrder
        ) === dataset.TrustedBehavior[0].method_Parameters_datatypes_inOrder
      );
      assert(
        parseInt(trustedBehaviorsInfo[1][0].event_Order) ===
          dataset.TrustedBehavior[0].event_Order
      );
      assert(
        parseInt(trustedBehaviorsInfo[1][0].method_Parameters_Count) ===
          dataset.TrustedBehavior[0].method_Parameters_Count
      );
      assert(parseInt(trustedBehaviorsInfo[1][0].timestamp) === timestamp1);

      assert(
        toUtf8(trustedBehaviorsInfo[1][1].class_Name) ===
          dataset.TrustedBehavior[1].class_Name
      );
      assert(
        toUtf8(trustedBehaviorsInfo[1][1].instance_Name) ===
          dataset.TrustedBehavior[1].instance_Name
      );
      assert(
        toUtf8(trustedBehaviorsInfo[1][1].method_Name) ===
          dataset.TrustedBehavior[1].method_Name
      );
      assert(
        toUtf8(trustedBehaviorsInfo[1][1].method_Returned_Datatype) ===
          dataset.TrustedBehavior[1].method_Returned_Datatype
      );
      assert(
        toUtf8(
          trustedBehaviorsInfo[1][1].method_Parameters_datatypes_inOrder
        ) === dataset.TrustedBehavior[1].method_Parameters_datatypes_inOrder
      );

      assert(
        parseInt(trustedBehaviorsInfo[1][1].event_Order) ===
          dataset.TrustedBehavior[1].event_Order
      );

      assert(
        parseInt(trustedBehaviorsInfo[1][1].method_Parameters_Count) ===
          dataset.TrustedBehavior[1].method_Parameters_Count
      );

      assert(parseInt(trustedBehaviorsInfo[1][1].timestamp) === timestamp2);
    });
  });
});
