# Supplementary material for: A security testing mechanism for detecting attacks in distributed software applications using blockchain
Source: PLoS One. 2023 Jan 20;18(1):e0280038. doi: 10.1371/journal.pone.0280038 (PMC9858055; doi:10.1371/journal.pone.0280038)
Supplement: S1 File — (ZIP) [file pone.0280038.s001.zip › blockchain_based_detecting_attacks_system/L1-B/test/Registration.js]

const { expectRevert, expectEvent } = require("@openzeppelin/test-helpers");
const Registration = artifacts.require("Registration");
const dataset = require("../../dataset");

contract("Registration", (accounts) => {
  const [owner, node_1, node_2, node_3, unauthorizeNode] = accounts;
  const { fromAscii, toBN, toUtf8 } = web3.utils;

  const getTimestamp = async (txHash) => {
    const blockNumber = await web3.eth.getBlock(txHash.receipt.blockNumber);
    return blockNumber.timestamp;
  };

  let registration;

  beforeEach(async () => {
    registration = await Registration.new({ from: owner });
  });

  describe("Registration Smart Contract Deployment", async () => {
    it("should set owner for Registration.sol", async () => {
      const result = await registration.owner();
      assert(result === owner);
    });
  });

  describe("Testing authorizeNode function", async () => {
    it("Should authorize a new node", async () => {
      const txHash = await registration.authorizeNode(node_1, {
        from: owner,
      });

      const timestamp = await getTimestamp(txHash);
      const node = await registration.getNode(node_1);

      assert(parseInt(node) === dataset.ACTION.AUTHORISED);

      expectEvent(txHash, "nodeEvent", {
        node: node_1,
        action: toBN(dataset.ACTION.AUTHORISED),
        timestamp: toBN(timestamp),
      });
    });

    it("Should revert calling function if node is already authorised", async () => {
      await registration.authorizeNode(node_1, {
        from: owner,
      });

      await expectRevert(
        registration.authorizeNode(node_1, {
          from: owner,
        }),
        "[Registration.sol] node is already authorised"
      );
    });

    it("Should revert calling function if caller is not owner", async () => {
      await expectRevert(
        registration.authorizeNode(node_1, {
          from: unauthorizeNode,
        }),
        "[Registration.sol] only owner can call this function"
      );
    });
  });

  describe("Testing unauthorizeNode function", async () => {
    beforeEach(async () => {
      await registration.authorizeNode(node_1, {
        from: owner,
      });
    });

    it("Should unauthorize a node", async () => {
      const txHash = await registration.unauthorizeNode(node_1, {
        from: owner,
      });

      const timestamp = await getTimestamp(txHash);
      const node = await registration.getNode(node_1);

      assert(parseInt(node) === dataset.ACTION.UNAUTHORISED);

      expectEvent(txHash, "nodeEvent", {
        node: node_1,
        action: toBN(dataset.ACTION.UNAUTHORISED),
        timestamp: toBN(timestamp),
      });
    });

    it("Should revert calling function if node is already unauthorised", async () => {
      await registration.unauthorizeNode(node_1, {
        from: owner,
      });

      await expectRevert(
        registration.unauthorizeNode(node_1, {
          from: owner,
        }),
        "[Registration.sol] node is already unauthorised"
      );
    });

    it("Should revert calling function if caller is not owner", async () => {
      await expectRevert(
        registration.unauthorizeNode(node_1, {
          from: unauthorizeNode,
        }),
        "[Registration.sol] only owner can call this function"
      );
    });
  });

  describe("Testing getnodes function", async () => {
    it("Should return node info", async () => {
      await registration.authorizeNode(node_1, {
        from: owner,
      });

      await registration.authorizeNode(node_2, {
        from: owner,
      });

      await registration.authorizeNode(node_3, {
        from: owner,
      });

      await registration.unauthorizeNode(node_2, {
        from: owner,
      });

      const nodes = await registration.getNodes();

      assert(nodes[0][0] === node_1);
      assert(nodes[0][1] === node_2);
      assert(nodes[0][2] === node_3);

      assert(parseInt(nodes[1][0]) === dataset.ACTION.AUTHORISED);
      assert(parseInt(nodes[1][1]) === dataset.ACTION.UNAUTHORISED);
      assert(parseInt(nodes[1][2]) === dataset.ACTION.AUTHORISED);
    });
  });
});
