# Supplementary material for: A security testing mechanism for detecting attacks in distributed software applications using blockchain
Source: PLoS One. 2023 Jan 20;18(1):e0280038. doi: 10.1371/journal.pone.0280038 (PMC9858055; doi:10.1371/journal.pone.0280038)
Supplement: S1 File — (ZIP) [file pone.0280038.s001.zip › blockchain_based_detecting_attacks_system/L1-B/contracts/TrustedBehavior.sol]

pragma solidity >=0.4.22 <0.9.0;

import "./Registration.sol";

contract TrustedBehavior {
    address public owner;
    Registration public registration;

    mapping(uint256 => TrustedEvent) private trustedEvent;
    uint256[] private trustedEvents;

    struct TrustedEvent {
        uint256 event_Order;
        bytes class_Name;
        bytes instance_Name;
        bytes method_Name;
        bytes method_Returned_Datatype;
        uint256 method_Parameters_Count;
        bytes method_Parameters_datatypes_inOrder;
        uint256 timestamp;
    }

    constructor(Registration _r) {
        registration = _r;
        owner = msg.sender;
    }

    modifier onlyOwner() {
        require(
            owner == msg.sender,
            "[TrustedBehavior.sol] only owner can call this function"
        );
        _;
    }

    modifier onlyAuthorizeNode() {
        require(
            registration.getNode(msg.sender) == Registration.ACTION.AUTHORISED,
            "[TrustedBehavior.sol] Only authorized node can call this function"
        );
        _;
    }

    event newTrustedEvent(
        uint256 id,
        uint256 trustedEventOrder,
        bytes trustedClassName,
        bytes trustedInstanceName,
        bytes trustedMethodName,
        bytes trustedMethodReturnedDatatype,
        uint256 trustedMethodParametersCount,
        bytes trustedMethodParametersDatatypesInOrder,
        address node,
        uint256 timestamp
    );

    function storeTrustedEvent(
        uint256 _id,
        uint256 _trustedEventOrder,
        bytes memory _trustedClassName,
        bytes memory _trustedInstanceName,
        bytes memory _trustedMethodName,
        bytes memory _trustedMethodReturnedDatatype,
        uint256 _trustedMethodParametersCount,
        bytes memory _trustedMethodParametersDatatypesInOrder
    ) public onlyAuthorizeNode {
        require(
            trustedEvent[_id].timestamp == 0,
            "[TrustedBehavior.sol] this trusted event is added before"
        );

        trustedEvent[_id] = TrustedEvent({
            event_Order: _trustedEventOrder,
            class_Name: _trustedClassName,
            instance_Name: _trustedInstanceName,
            method_Name: _trustedMethodName,
            method_Returned_Datatype: _trustedMethodReturnedDatatype,
            method_Parameters_Count: _trustedMethodParametersCount,
            method_Parameters_datatypes_inOrder: _trustedMethodParametersDatatypesInOrder,
            timestamp: block.timestamp
        });

        trustedEvents.push(_id);

        emit newTrustedEvent(
            _id,
            _trustedEventOrder,
            _trustedClassName,
            _trustedInstanceName,
            _trustedMethodName,
            _trustedMethodReturnedDatatype,
            _trustedMethodParametersCount,
            _trustedMethodParametersDatatypesInOrder,
            msg.sender,
            block.timestamp
        );
    }

    function getTrustedEvent(uint256 _id)
        public
        view
        returns (TrustedEvent memory)
    {
        return trustedEvent[_id];
    }

    function getTrustedEvents()
        public
        view
        returns (uint256[] memory, TrustedEvent[] memory)
    {
        TrustedEvent[] memory _trustedEvents = new TrustedEvent[](
            trustedEvents.length
        );

        for (uint256 i = 0; i < trustedEvents.length; i++) {
            _trustedEvents[i] = trustedEvent[trustedEvents[i]];
        }
        return (trustedEvents, _trustedEvents);
    }
}
