# Supplementary material for: A security testing mechanism for detecting attacks in distributed software applications using blockchain
Source: PLoS One. 2023 Jan 20;18(1):e0280038. doi: 10.1371/journal.pone.0280038 (PMC9858055; doi:10.1371/journal.pone.0280038)
Supplement: S1 File — (ZIP) [file pone.0280038.s001.zip › blockchain_based_detecting_attacks_system/L1-B/contracts/Migrations.sol]

// SPDX-License-Identifier: MIT
pragma solidity >=0.4.22 <0.9.0;

contract Migrations {
    address public owner = msg.sender;
    uint256 public last_completed_migration;

    modifier restricted() {
        require(
            msg.sender == owner,
            "This function is restricted to the contract's owner"
        );
        _;
    }

    function setCompleted(uint256 completed) public restricted {
        last_completed_migration = completed;
    }
}
