# Supplementary material for: A security testing mechanism for detecting attacks in distributed software applications using blockchain
Source: PLoS One. 2023 Jan 20;18(1):e0280038. doi: 10.1371/journal.pone.0280038 (PMC9858055; doi:10.1371/journal.pone.0280038)
Supplement: S1 File — (ZIP) [file pone.0280038.s001.zip › blockchain_based_detecting_attacks_system/L1-B/contracts/RunTimeBehavior.sol]

pragma solidity >=0.4.22 <0.9.0;

import "./Registration.sol";

contract RunTimeBehavior {
    address public owner;
    Registration public registration;

    mapping(uint256 => RunTimeEvent) private runTimeEvent;
    uint256[] private runTimeEvents;

    struct RunTimeEvent {
        address node;
        uint256 trustedBehaviorId;
        uint256 event_Order;
        bytes class_Name;
        bytes instance_Name;
        bytes method_Name;
        bytes method_Returned_Datatype;
        uint256 method_Parameters_Count;
        bytes method_Parameters_datatypes_inOrder;
        uint256 timestamp;
    }

    constructor(Registration _r) {
        registration = _r;
        owner = msg.sender;
    }

    modifier onlyOwner() {
        require(
            owner == msg.sender,
            "[RunTimeBehavior.sol] only owner can call this function"
        );
        _;
    }

    modifier onlyAuthorizeNode() {
        require(
            registration.getNode(msg.sender) == Registration.ACTION.AUTHORISED,
            "[RunTimeBehavior.sol] Only authorized node can call this function"
        );
        _;
    }

    event newRunTimeEvent(
        uint256 id,
        address indexed node,
        uint256 indexed trustedBehaviorId,
        uint256 runTimeEventOrder,
        bytes runTimeClassName,
        bytes runTimeInstanceName,
        bytes runTimeMethodName,
        bytes runTimeMethodReturnedDatatype,
        uint256 runTimeMethodParametersCount,
        bytes runTimeMethodParametersDatatypesInOrder,
        uint256 timestamp
    );

    function storeRunTimeEvent(
        uint256 _id,
        uint256 _trustedBehaviorId,
        uint256 _runTimeEventOrder,
        bytes memory _runTimeClassName,
        bytes memory _runTimeInstanceName,
        bytes memory _runTimeMethodName,
        bytes memory _runTimeMethodReturnedDatatype,
        uint256 _runTimeMethodParametersCount,
        bytes memory _runTimeMethodParametersDatatypesInOrder
    ) public onlyAuthorizeNode {
        require(
            runTimeEvent[_id].timestamp == 0,
            "[RunTimeBehavior.sol] this run-time event is added before"
        );

        runTimeEvent[_id] = RunTimeEvent({
            trustedBehaviorId: _trustedBehaviorId,
            node: msg.sender,
            event_Order: _runTimeEventOrder,
            class_Name: _runTimeClassName,
            instance_Name: _runTimeInstanceName,
            method_Name: _runTimeMethodName,
            method_Returned_Datatype: _runTimeMethodReturnedDatatype,
            method_Parameters_Count: _runTimeMethodParametersCount,
            method_Parameters_datatypes_inOrder: _runTimeMethodParametersDatatypesInOrder,
            timestamp: block.timestamp
        });

        runTimeEvents.push(_id);

        emit newRunTimeEvent(
            _id,
            msg.sender,
            _trustedBehaviorId,
            _runTimeEventOrder,
            _runTimeClassName,
            _runTimeInstanceName,
            _runTimeMethodName,
            _runTimeMethodReturnedDatatype,
            _runTimeMethodParametersCount,
            _runTimeMethodParametersDatatypesInOrder,
            block.timestamp
        );
    }

    function getRunTimeEvent(uint256 _id)
        public
        view
        returns (RunTimeEvent memory)
    {
        return runTimeEvent[_id];
    }

    function getRunTimeEvents()
        public
        view
        returns (uint256[] memory, RunTimeEvent[] memory)
    {
        RunTimeEvent[] memory _runTimeEvents = new RunTimeEvent[](
            runTimeEvents.length
        );

        for (uint256 i = 0; i < runTimeEvents.length; i++) {
            _runTimeEvents[i] = runTimeEvent[runTimeEvents[i]];
        }
        return (runTimeEvents, _runTimeEvents);
    }
}
