# Supplementary material for: A security testing mechanism for detecting attacks in distributed software applications using blockchain
Source: PLoS One. 2023 Jan 20;18(1):e0280038. doi: 10.1371/journal.pone.0280038 (PMC9858055; doi:10.1371/journal.pone.0280038)
Supplement: S1 File — (ZIP) [file pone.0280038.s001.zip › blockchain_based_detecting_attacks_system/L1-B/contracts/Registration.sol]

pragma solidity >=0.4.22 <0.9.0;

contract Registration {
    enum ACTION {
        NULL,
        AUTHORISED,
        UNAUTHORISED
    }
    address public owner;

    mapping(address => ACTION) public node;
    address[] private nodeList;

    constructor() {
        owner = msg.sender;
    }

    modifier onlyOwner() {
        require(
            msg.sender == owner,
            "[Registration.sol] only owner can call this function"
        );
        _;
    }

    event nodeEvent(address indexed node, ACTION action, uint256 timestamp);

    function authorizeNode(address _address) public onlyOwner {
        require(
            node[_address] == ACTION.NULL ||
                node[_address] == ACTION.UNAUTHORISED,
            "[Registration.sol] node is already authorised"
        );

        node[_address] = ACTION.AUTHORISED;
        nodeList.push(_address);

        emit nodeEvent(_address, ACTION.AUTHORISED, block.timestamp);
    }

    function unauthorizeNode(address _address) public onlyOwner {
        require(
            node[_address] == ACTION.AUTHORISED,
            "[Registration.sol] node is already unauthorised"
        );
        node[_address] = ACTION.UNAUTHORISED;
        emit nodeEvent(_address, ACTION.UNAUTHORISED, block.timestamp);
    }

    function getNode(address _node) public view returns (ACTION) {
        return node[_node];
    }

    function getNodes()
        public
        view
        returns (address[] memory, ACTION[] memory)
    {
        ACTION[] memory _status = new ACTION[](nodeList.length);

        for (uint256 i = 0; i < nodeList.length; i++) {
            _status[i] = node[nodeList[i]];
        }
        return (nodeList, _status);
    }
}
