# Supplementary material for: A security testing mechanism for detecting attacks in distributed software applications using blockchain
Source: PLoS One. 2023 Jan 20;18(1):e0280038. doi: 10.1371/journal.pone.0280038 (PMC9858055; doi:10.1371/journal.pone.0280038)
Supplement: S1 File — (ZIP) [file pone.0280038.s001.zip › blockchain_based_detecting_attacks_system/L2-B/contracts/Migrations.sol]

// SPDX-License-Identifier: MIT
pragma solidity >=0.4.22 <0.9.0;

contract Migrations {
  address public owner = msg.sender;
  uint public last_completed_migration;

  modifier restricted() {
    require(
      msg.sender == owner,
      "This function is restricted to the contract's owner"
    );
    _;
  }

  function setCompleted(uint completed) public restricted {
    last_completed_migration = completed;
  }
}
