# Supplementary material for: A security testing mechanism for detecting attacks in distributed software applications using blockchain
Source: PLoS One. 2023 Jan 20;18(1):e0280038. doi: 10.1371/journal.pone.0280038 (PMC9858055; doi:10.1371/journal.pone.0280038)
Supplement: S1 File — (ZIP) [file pone.0280038.s001.zip › blockchain_based_detecting_attacks_system/L1-B/build/contracts/Registration.json]

{
  "contractName": "Registration",
  "abi": [
    {
      "inputs": [],
      "stateMutability": "nonpayable",
      "type": "constructor"
    },
    {
      "anonymous": false,
      "inputs": [
        {
          "indexed": true,
          "internalType": "address",
          "name": "node",
          "type": "address"
        },
        {
          "indexed": false,
          "internalType": "enum Registration.ACTION",
          "name": "action",
          "type": "uint8"
        },
        {
          "indexed": false,
          "internalType": "uint256",
          "name": "timestamp",
          "type": "uint256"
        }
      ],
      "name": "nodeEvent",
      "type": "event"
    },
    {
      "inputs": [
        {
          "internalType": "address",
          "name": "",
          "type": "address"
        }
      ],
      "name": "node",
      "outputs": [
        {
          "internalType": "enum Registration.ACTION",
          "name": "",
          "type": "uint8"
        }
      ],
      "stateMutability": "view",
      "type": "function",
      "constant": true
    },
    {
      "inputs": [],
      "name": "owner",
      "outputs": [
        {
          "internalType": "address",
          "name": "",
          "type": "address"
        }
      ],
      "stateMutability": "view",
      "type": "function",
      "constant": true
    },
    {
      "inputs": [
        {
          "internalType": "address",
          "name": "_address",
          "type": "address"
        }
      ],
      "name": "authorizeNode",
      "outputs": [],
      "stateMutability": "nonpayable",
      "type": "function"
    },
    {
      "inputs": [
        {
          "internalType": "address",
          "name": "_address",
          "type": "address"
        }
      ],
      "name": "unauthorizeNode",
      "outputs": [],
      "stateMutability": "nonpayable",
      "type": "function"
    },
    {
      "inputs": [
        {
          "internalType": "address",
          "name": "_node",
          "type": "address"
        }
      ],
      "name": "getNode",
      "outputs": [
        {
          "internalType": "enum Registration.ACTION",
          "name": "",
          "type": "uint8"
        }
      ],
      "stateMutability": "view",
      "type": "function",
      "constant": true
    },
    {
      "inputs": [],
      "name": "getNodes",
      "outputs": [
        {
          "internalType": "address[]",
          "name": "",
          "type": "address[]"
        },
        {
          "internalType": "enum Registration.ACTION[]",
          "name": "",
          "type": "uint8[]"
        }
      ],
      "stateMutability": "view",
      "type": "function",
      "constant": true
    }
  ],
  "metadata": "{\"compiler\":{\"version\":\"0.8.12+commit.f00d7308\"},\"language\":\"Solidity\",\"output\":{\"abi\":[{\"inputs\":[],\"stateMutability\":\"nonpayable\",\"type\":\"constructor\"},{\"anonymous\":false,\"inputs\":[{\"indexed\":true,\"internalType\":\"address\",\"name\":\"node\",\"type\":\"address\"},{\"indexed\":false,\"internalType\":\"enum Registration.ACTION\",\"name\":\"action\",\"type\":\"uint8\"},{\"indexed\":false,\"internalType\":\"uint256\",\"name\":\"timestamp\",\"type\":\"uint256\"}],\"name\":\"nodeEvent\",\"type\":\"event\"},{\"inputs\":[{\"internalType\":\"address\",\"name\":\"_address\",\"type\":\"address\"}],\"name\":\"authorizeNode\",\"outputs\":[],\"stateMutability\":\"nonpayable\",\"type\":\"function\"},{\"inputs\":[{\"internalType\":\"address\",\"name\":\"_node\",\"type\":\"address\"}],\"name\":\"getNode\",\"outputs\":[{\"internalType\":\"enum Registration.ACTION\",\"name\":\"\",\"type\":\"uint8\"}],\"stateMutability\":\"view\",\"type\":\"function\"},{\"inputs\":[],\"name\":\"getNodes\",\"outputs\":[{\"internalType\":\"address[]\",\"name\":\"\",\"type\":\"address[]\"},{\"internalType\":\"enum Registration.ACTION[]\",\"name\":\"\",\"type\":\"uint8[]\"}],\"stateMutability\":\"view\",\"type\":\"function\"},{\"inputs\":[{\"internalType\":\"address\",\"name\":\"\",\"type\":\"address\"}],\"name\":\"node\",\"outputs\":[{\"internalType\":\"enum Registration.ACTION\",\"name\":\"\",\"type\":\"uint8\"}],\"stateMutability\":\"view\",\"type\":\"function\"},{\"inputs\":[],\"name\":\"owner\",\"outputs\":[{\"internalType\":\"address\",\"name\":\"\",\"type\":\"address\"}],\"stateMutability\":\"view\",\"type\":\"function\"},{\"inputs\":[{\"internalType\":\"address\",\"name\":\"_address\",\"type\":\"address\"}],\"name\":\"unauthorizeNode\",\"outputs\":[],\"stateMutability\":\"nonpayable\",\"type\":\"function\"}],\"devdoc\":{\"kind\":\"dev\",\"methods\":{},\"version\":1},\"userdoc\":{\"kind\":\"user\",\"methods\":{},\"version\":1}},\"settings\":{\"compilationTarget\":{\"project:/contracts/Registration.sol\":\"Registration\"},\"evmVersion\":\"london\",\"libraries\":{},\"metadata\":{\"bytecodeHash\":\"ipfs\"},\"optimizer\":{\"enabled\":false,\"runs\":200},\"remappings\":[]},\"sources\":{\"project:/contracts/Registration.sol\":{\"keccak256\":\"0xeb2b29618fbd7a620a60f8b90cac0b0483fdc6e4c6642399d99e824a53ab4107\",\"urls\":[\"bzz-raw://ea924f85e759ef4ab18fc9ecdc39fcf46a48ec00aab136be47d5a748b3cb0a31\",\"dweb:/ipfs/QmbAFPUDyJiw9BNyhDWUqKwe6Cj5wvy2D6s1wLphUrUCnG\"]}},\"version\":1}",
  "bytecode": "0x608060405234801561001057600080fd5b50336000806101000a81548173ffffffffffffffffffffffffffffffffffffffff021916908373ffffffffffffffffffffffffffffffffffffffff160217905550610e9d806100606000396000f3fe608060405234801561001057600080fd5b50600436106100625760003560e01c80638da5cb5b146100675780639d20904814610085578063acc72bc6146100b5578063bffbe61c146100d1578063c1a1c72a14610101578063e29581aa1461011d575b600080fd5b61006f61013c565b60405161007c91906108ca565b60405180910390f35b61009f600480360381019061009a9190610916565b610160565b6040516100ac91906109ba565b60405180910390f35b6100cf60048036038101906100ca9190610916565b6101b6565b005b6100eb60048036038101906100e69190610916565b61048f565b6040516100f891906109ba565b60405180910390f35b61011b60048036038101906101169190610916565b6104af565b005b6101256106ac565b604051610133929190610b51565b60405180910390f35b60008054906101000a900473ffffffffffffffffffffffffffffffffffffffff1681565b6000600160008373ffffffffffffffffffffffffffffffffffffffff1673ffffffffffffffffffffffffffffffffffffffff16815260200190815260200160002060009054906101000a900460ff169050919050565b60008054906101000a900473ffffffffffffffffffffffffffffffffffffffff1673ffffffffffffffffffffffffffffffffffffffff163373ffffffffffffffffffffffffffffffffffffffff1614610244576040517f08c379a000000000000000000000000000000000000000000000000000000000815260040161023b90610c0b565b60405180910390fd5b6000600281111561025857610257610943565b5b600160008373ffffffffffffffffffffffffffffffffffffffff1673ffffffffffffffffffffffffffffffffffffffff16815260200190815260200160002060009054906101000a900460ff1660028111156102b7576102b6610943565b5b148061033257506002808111156102d1576102d0610943565b5b600160008373ffffffffffffffffffffffffffffffffffffffff1673ffffffffffffffffffffffffffffffffffffffff16815260200190815260200160002060009054906101000a900460ff1660028111156103305761032f610943565b5b145b610371576040517f08c379a000000000000000000000000000000000000000000000000000000000815260040161036890610c9d565b60405180910390fd5b60018060008373ffffffffffffffffffffffffffffffffffffffff1673ffffffffffffffffffffffffffffffffffffffff16815260200190815260200160002060006101000a81548160ff021916908360028111156103d3576103d2610943565b5b02179055506002819080600181540180825580915050600190039060005260206000200160009091909190916101000a81548173ffffffffffffffffffffffffffffffffffffffff021916908373ffffffffffffffffffffffffffffffffffffffff1602179055508073ffffffffffffffffffffffffffffffffffffffff167f4dfbb6cbb0f341de496f54c00bac1cfefa1be99e7f6097b1456c5bfb901ac6ab600142604051610484929190610cd6565b60405180910390a250565b60016020528060005260406000206000915054906101000a900460ff1681565b60008054906101000a900473ffffffffffffffffffffffffffffffffffffffff1673ffffffffffffffffffffffffffffffffffffffff163373ffffffffffffffffffffffffffffffffffffffff161461053d576040517f08c379a000000000000000000000000000000000000000000000000000000000815260040161053490610c0b565b60405180910390fd5b6001600281111561055157610550610943565b5b600160008373ffffffffffffffffffffffffffffffffffffffff1673ffffffffffffffffffffffffffffffffffffffff16815260200190815260200160002060009054906101000a900460ff1660028111156105b0576105af610943565b5b146105f0576040517f08c379a00000000000000000000000000000000000000000000000000000000081526004016105e790610d71565b60405180910390fd5b6002600160008373ffffffffffffffffffffffffffffffffffffffff1673ffffffffffffffffffffffffffffffffffffffff16815260200190815260200160002060006101000a81548160ff0219169083600281111561065357610652610943565b5b02179055508073ffffffffffffffffffffffffffffffffffffffff167f4dfbb6cbb0f341de496f54c00bac1cfefa1be99e7f6097b1456c5bfb901ac6ab6002426040516106a1929190610cd6565b60405180910390a250565b606080600060028054905067ffffffffffffffff8111156106d0576106cf610d91565b5b6040519080825280602002602001820160405280156106fe5781602001602082028036833780820191505090505b50905060005b6002805490508110156107f457600160006002838154811061072957610728610dc0565b5b9060005260206000200160009054906101000a900473ffffffffffffffffffffffffffffffffffffffff1673ffffffffffffffffffffffffffffffffffffffff1673ffffffffffffffffffffffffffffffffffffffff16815260200190815260200160002060009054906101000a900460ff168282815181106107af576107ae610dc0565b5b602002602001019060028111156107c9576107c8610943565b5b908160028111156107dd576107dc610943565b5b8152505080806107ec90610e1e565b915050610704565b506002818180548060200260200160405190810160405280929190818152602001828054801561087957602002820191906000526020600020905b8160009054906101000a900473ffffffffffffffffffffffffffffffffffffffff1673ffffffffffffffffffffffffffffffffffffffff168152602001906001019080831161082f575b5050505050915092509250509091565b600073ffffffffffffffffffffffffffffffffffffffff82169050919050565b60006108b482610889565b9050919050565b6108c4816108a9565b82525050565b60006020820190506108df60008301846108bb565b92915050565b600080fd5b6108f3816108a9565b81146108fe57600080fd5b50565b600081359050610910816108ea565b92915050565b60006020828403121561092c5761092b6108e5565b5b600061093a84828501610901565b91505092915050565b7f4e487b7100000000000000000000000000000000000000000000000000000000600052602160045260246000fd5b6003811061098357610982610943565b5b50565b600081905061099482610972565b919050565b60006109a482610986565b9050919050565b6109b481610999565b82525050565b60006020820190506109cf60008301846109ab565b92915050565b600081519050919050565b600082825260208201905092915050565b6000819050602082019050919050565b610a0a816108a9565b82525050565b6000610a1c8383610a01565b60208301905092915050565b6000602082019050919050565b6000610a40826109d5565b610a4a81856109e0565b9350610a55836109f1565b8060005b83811015610a86578151610a6d8882610a10565b9750610a7883610a28565b925050600181019050610a59565b5085935050505092915050565b600081519050919050565b600082825260208201905092915050565b6000819050602082019050919050565b610ac881610999565b82525050565b6000610ada8383610abf565b60208301905092915050565b6000602082019050919050565b6000610afe82610a93565b610b088185610a9e565b9350610b1383610aaf565b8060005b83811015610b44578151610b2b8882610ace565b9750610b3683610ae6565b925050600181019050610b17565b5085935050505092915050565b60006040820190508181036000830152610b6b8185610a35565b90508181036020830152610b7f8184610af3565b90509392505050565b600082825260208201905092915050565b7f5b526567697374726174696f6e2e736f6c5d206f6e6c79206f776e657220636160008201527f6e2063616c6c20746869732066756e6374696f6e000000000000000000000000602082015250565b6000610bf5603483610b88565b9150610c0082610b99565b604082019050919050565b60006020820190508181036000830152610c2481610be8565b9050919050565b7f5b526567697374726174696f6e2e736f6c5d206e6f646520697320616c72656160008201527f647920617574686f726973656400000000000000000000000000000000000000602082015250565b6000610c87602d83610b88565b9150610c9282610c2b565b604082019050919050565b60006020820190508181036000830152610cb681610c7a565b9050919050565b6000819050919050565b610cd081610cbd565b82525050565b6000604082019050610ceb60008301856109ab565b610cf86020830184610cc7565b9392505050565b7f5b526567697374726174696f6e2e736f6c5d206e6f646520697320616c72656160008201527f647920756e617574686f72697365640000000000000000000000000000000000602082015250565b6000610d5b602f83610b88565b9150610d6682610cff565b604082019050919050565b60006020820190508181036000830152610d8a81610d4e565b9050919050565b7f4e487b7100000000000000000000000000000000000000000000000000000000600052604160045260246000fd5b7f4e487b7100000000000000000000000000000000000000000000000000000000600052603260045260246000fd5b7f4e487b7100000000000000000000000000000000000000000000000000000000600052601160045260246000fd5b6000610e2982610cbd565b91507fffffffffffffffffffffffffffffffffffffffffffffffffffffffffffffffff821415610e5c57610e5b610def565b5b60018201905091905056fea2646970667358221220f56b1a90a4452865276d208e39ccdcd70c33c44403c1ab2283a076d637c526b164736f6c634300080c0033",
  "deployedBytecode": "0x608060405234801561001057600080fd5b50600436106100625760003560e01c80638da5cb5b146100675780639d20904814610085578063acc72bc6146100b5578063bffbe61c146100d1578063c1a1c72a14610101578063e29581aa1461011d575b600080fd5b61006f61013c565b60405161007c91906108ca565b60405180910390f35b61009f600480360381019061009a9190610916565b610160565b6040516100ac91906109ba565b60405180910390f35b6100cf60048036038101906100ca9190610916565b6101b6565b005b6100eb60048036038101906100e69190610916565b61048f565b6040516100f891906109ba565b60405180910390f35b61011b60048036038101906101169190610916565b6104af565b005b6101256106ac565b604051610133929190610b51565b60405180910390f35b60008054906101000a900473ffffffffffffffffffffffffffffffffffffffff1681565b6000600160008373ffffffffffffffffffffffffffffffffffffffff1673ffffffffffffffffffffffffffffffffffffffff16815260200190815260200160002060009054906101000a900460ff169050919050565b60008054906101000a900473ffffffffffffffffffffffffffffffffffffffff1673ffffffffffffffffffffffffffffffffffffffff163373ffffffffffffffffffffffffffffffffffffffff1614610244576040517f08c379a000000000000000000000000000000000000000000000000000000000815260040161023b90610c0b565b60405180910390fd5b6000600281111561025857610257610943565b5b600160008373ffffffffffffffffffffffffffffffffffffffff1673ffffffffffffffffffffffffffffffffffffffff16815260200190815260200160002060009054906101000a900460ff1660028111156102b7576102b6610943565b5b148061033257506002808111156102d1576102d0610943565b5b600160008373ffffffffffffffffffffffffffffffffffffffff1673ffffffffffffffffffffffffffffffffffffffff16815260200190815260200160002060009054906101000a900460ff1660028111156103305761032f610943565b5b145b610371576040517f08c379a000000000000000000000000000000000000000000000000000000000815260040161036890610c9d565b60405180910390fd5b60018060008373ffffffffffffffffffffffffffffffffffffffff1673ffffffffffffffffffffffffffffffffffffffff16815260200190815260200160002060006101000a81548160ff021916908360028111156103d3576103d2610943565b5b02179055506002819080600181540180825580915050600190039060005260206000200160009091909190916101000a81548173ffffffffffffffffffffffffffffffffffffffff021916908373ffffffffffffffffffffffffffffffffffffffff1602179055508073ffffffffffffffffffffffffffffffffffffffff167f4dfbb6cbb0f341de496f54c00bac1cfefa1be99e7f6097b1456c5bfb901ac6ab600142604051610484929190610cd6565b60405180910390a250565b60016020528060005260406000206000915054906101000a900460ff1681565b60008054906101000a900473ffffffffffffffffffffffffffffffffffffffff1673ffffffffffffffffffffffffffffffffffffffff163373ffffffffffffffffffffffffffffffffffffffff161461053d576040517f08c379a000000000000000000000000000000000000000000000000000000000815260040161053490610c0b565b60405180910390fd5b6001600281111561055157610550610943565b5b600160008373ffffffffffffffffffffffffffffffffffffffff1673ffffffffffffffffffffffffffffffffffffffff16815260200190815260200160002060009054906101000a900460ff1660028111156105b0576105af610943565b5b146105f0576040517f08c379a00000000000000000000000000000000000000000000000000000000081526004016105e790610d71565b60405180910390fd5b6002600160008373ffffffffffffffffffffffffffffffffffffffff1673ffffffffffffffffffffffffffffffffffffffff16815260200190815260200160002060006101000a81548160ff0219169083600281111561065357610652610943565b5b02179055508073ffffffffffffffffffffffffffffffffffffffff167f4dfbb6cbb0f341de496f54c00bac1cfefa1be99e7f6097b1456c5bfb901ac6ab6002426040516106a1929190610cd6565b60405180910390a250565b606080600060028054905067ffffffffffffffff8111156106d0576106cf610d91565b5b6040519080825280602002602001820160405280156106fe5781602001602082028036833780820191505090505b50905060005b6002805490508110156107f457600160006002838154811061072957610728610dc0565b5b9060005260206000200160009054906101000a900473ffffffffffffffffffffffffffffffffffffffff1673ffffffffffffffffffffffffffffffffffffffff1673ffffffffffffffffffffffffffffffffffffffff16815260200190815260200160002060009054906101000a900460ff168282815181106107af576107ae610dc0565b5b602002602001019060028111156107c9576107c8610943565b5b908160028111156107dd576107dc610943565b5b8152505080806107ec90610e1e565b915050610704565b506002818180548060200260200160405190810160405280929190818152602001828054801561087957602002820191906000526020600020905b8160009054906101000a900473ffffffffffffffffffffffffffffffffffffffff1673ffffffffffffffffffffffffffffffffffffffff168152602001906001019080831161082f575b5050505050915092509250509091565b600073ffffffffffffffffffffffffffffffffffffffff82169050919050565b60006108b482610889565b9050919050565b6108c4816108a9565b82525050565b60006020820190506108df60008301846108bb565b92915050565b600080fd5b6108f3816108a9565b81146108fe57600080fd5b50565b600081359050610910816108ea565b92915050565b60006020828403121561092c5761092b6108e5565b5b600061093a84828501610901565b91505092915050565b7f4e487b7100000000000000000000000000000000000000000000000000000000600052602160045260246000fd5b6003811061098357610982610943565b5b50565b600081905061099482610972565b919050565b60006109a482610986565b9050919050565b6109b481610999565b82525050565b60006020820190506109cf60008301846109ab565b92915050565b600081519050919050565b600082825260208201905092915050565b6000819050602082019050919050565b610a0a816108a9565b82525050565b6000610a1c8383610a01565b60208301905092915050565b6000602082019050919050565b6000610a40826109d5565b610a4a81856109e0565b9350610a55836109f1565b8060005b83811015610a86578151610a6d8882610a10565b9750610a7883610a28565b925050600181019050610a59565b5085935050505092915050565b600081519050919050565b600082825260208201905092915050565b6000819050602082019050919050565b610ac881610999565b82525050565b6000610ada8383610abf565b60208301905092915050565b6000602082019050919050565b6000610afe82610a93565b610b088185610a9e565b9350610b1383610aaf565b8060005b83811015610b44578151610b2b8882610ace565b9750610b3683610ae6565b925050600181019050610b17565b5085935050505092915050565b60006040820190508181036000830152610b6b8185610a35565b90508181036020830152610b7f8184610af3565b90509392505050565b600082825260208201905092915050565b7f5b526567697374726174696f6e2e736f6c5d206f6e6c79206f776e657220636160008201527f6e2063616c6c20746869732066756e6374696f6e000000000000000000000000602082015250565b6000610bf5603483610b88565b9150610c0082610b99565b604082019050919050565b60006020820190508181036000830152610c2481610be8565b9050919050565b7f5b526567697374726174696f6e2e736f6c5d206e6f646520697320616c72656160008201527f647920617574686f726973656400000000000000000000000000000000000000602082015250565b6000610c87602d83610b88565b9150610c9282610c2b565b604082019050919050565b60006020820190508181036000830152610cb681610c7a565b9050919050565b6000819050919050565b610cd081610cbd565b82525050565b6000604082019050610ceb60008301856109ab565b610cf86020830184610cc7565b9392505050565b7f5b526567697374726174696f6e2e736f6c5d206e6f646520697320616c72656160008201527f647920756e617574686f72697365640000000000000000000000000000000000602082015250565b6000610d5b602f83610b88565b9150610d6682610cff565b604082019050919050565b60006020820190508181036000830152610d8a81610d4e565b9050919050565b7f4e487b7100000000000000000000000000000000000000000000000000000000600052604160045260246000fd5b7f4e487b7100000000000000000000000000000000000000000000000000000000600052603260045260246000fd5b7f4e487b7100000000000000000000000000000000000000000000000000000000600052601160045260246000fd5b6000610e2982610cbd565b91507fffffffffffffffffffffffffffffffffffffffffffffffffffffffffffffffff821415610e5c57610e5b610def565b5b60018201905091905056fea2646970667358221220f56b1a90a4452865276d208e39ccdcd70c33c44403c1ab2283a076d637c526b164736f6c634300080c0033",
  "immutableReferences": {},
  "generatedSources": [],
  "deployedGeneratedSources": [
    {
      "ast": {
        "nodeType": "YulBlock",
        "src": "0:11181:4",
        "statements": [
          {
            "body": {
              "nodeType": "YulBlock",
              "src": "52:81:4",
              "statements": [
                {
                  "nodeType": "YulAssignment",
                  "src": "62:65:4",
                  "value": {
                    "arguments": [
                      {
                        "name": "value",
                        "nodeType": "YulIdentifier",
                        "src": "77:5:4"
                      },
                      {
                        "kind": "number",
                        "nodeType": "YulLiteral",
                        "src": "84:42:4",
                        "type": "",
                        "value": "0xffffffffffffffffffffffffffffffffffffffff"
                      }
                    ],
                    "functionName": {
                      "name": "and",
                      "nodeType": "YulIdentifier",
                      "src": "73:3:4"
                    },
                    "nodeType": "YulFunctionCall",
                    "src": "73:54:4"
                  },
                  "variableNames": [
                    {
                      "name": "cleaned",
                      "nodeType": "YulIdentifier",
                      "src": "62:7:4"
                    }
                  ]
                }
              ]
            },
            "name": "cleanup_t_uint160",
            "nodeType": "YulFunctionDefinition",
            "parameters": [
              {
                "name": "value",
                "nodeType": "YulTypedName",
                "src": "34:5:4",
                "type": ""
              }
            ],
            "returnVariables": [
              {
                "name": "cleaned",
                "nodeType": "YulTypedName",
                "src": "44:7:4",
                "type": ""
              }
            ],
            "src": "7:126:4"
          },
          {
            "body": {
              "nodeType": "YulBlock",
              "src": "184:51:4",
              "statements": [
                {
                  "nodeType": "YulAssignment",
                  "src": "194:35:4",
                  "value": {
                    "arguments": [
                      {
                        "name": "value",
                        "nodeType": "YulIdentifier",
                        "src": "223:5:4"
                      }
                    ],
                    "functionName": {
                      "name": "cleanup_t_uint160",
                      "nodeType": "YulIdentifier",
                      "src": "205:17:4"
                    },
                    "nodeType": "YulFunctionCall",
                    "src": "205:24:4"
                  },
                  "variableNames": [
                    {
                      "name": "cleaned",
                      "nodeType": "YulIdentifier",
                      "src": "194:7:4"
                    }
                  ]
                }
              ]
            },
            "name": "cleanup_t_address",
            "nodeType": "YulFunctionDefinition",
            "parameters": [
              {
                "name": "value",
                "nodeType": "YulTypedName",
                "src": "166:5:4",
                "type": ""
              }
            ],
            "returnVariables": [
              {
                "name": "cleaned",
                "nodeType": "YulTypedName",
                "src": "176:7:4",
                "type": ""
              }
            ],
            "src": "139:96:4"
          },
          {
            "body": {
              "nodeType": "YulBlock",
              "src": "306:53:4",
              "statements": [
                {
                  "expression": {
                    "arguments": [
                      {
                        "name": "pos",
                        "nodeType": "YulIdentifier",
                        "src": "323:3:4"
                      },
                      {
                        "arguments": [
                          {
                            "name": "value",
                            "nodeType": "YulIdentifier",
                            "src": "346:5:4"
                          }
                        ],
                        "functionName": {
                          "name": "cleanup_t_address",
                          "nodeType": "YulIdentifier",
                          "src": "328:17:4"
                        },
                        "nodeType": "YulFunctionCall",
                        "src": "328:24:4"
                      }
                    ],
                    "functionName": {
                      "name": "mstore",
                      "nodeType": "YulIdentifier",
                      "src": "316:6:4"
                    },
                    "nodeType": "YulFunctionCall",
                    "src": "316:37:4"
                  },
                  "nodeType": "YulExpressionStatement",
                  "src": "316:37:4"
                }
              ]
            },
            "name": "abi_encode_t_address_to_t_address_fromStack",
            "nodeType": "YulFunctionDefinition",
            "parameters": [
              {
                "name": "value",
                "nodeType": "YulTypedName",
                "src": "294:5:4",
                "type": ""
              },
              {
                "name": "pos",
                "nodeType": "YulTypedName",
                "src": "301:3:4",
                "type": ""
              }
            ],
            "src": "241:118:4"
          },
          {
            "body": {
              "nodeType": "YulBlock",
              "src": "463:124:4",
              "statements": [
                {
                  "nodeType": "YulAssignment",
                  "src": "473:26:4",
                  "value": {
                    "arguments": [
                      {
                        "name": "headStart",
                        "nodeType": "YulIdentifier",
                        "src": "485:9:4"
                      },
                      {
                        "kind": "number",
                        "nodeType": "YulLiteral",
                        "src": "496:2:4",
                        "type": "",
                        "value": "32"
                      }
                    ],
                    "functionName": {
                      "name": "add",
                      "nodeType": "YulIdentifier",
                      "src": "481:3:4"
                    },
                    "nodeType": "YulFunctionCall",
                    "src": "481:18:4"
                  },
                  "variableNames": [
                    {
                      "name": "tail",
                      "nodeType": "YulIdentifier",
                      "src": "473:4:4"
                    }
                  ]
                },
                {
                  "expression": {
                    "arguments": [
                      {
                        "name": "value0",
                        "nodeType": "YulIdentifier",
                        "src": "553:6:4"
                      },
                      {
                        "arguments": [
                          {
                            "name": "headStart",
                            "nodeType": "YulIdentifier",
                            "src": "566:9:4"
                          },
                          {
                            "kind": "number",
                            "nodeType": "YulLiteral",
                            "src": "577:1:4",
                            "type": "",
                            "value": "0"
                          }
                        ],
                        "functionName": {
                          "name": "add",
                          "nodeType": "YulIdentifier",
                          "src": "562:3:4"
                        },
                        "nodeType": "YulFunctionCall",
                        "src": "562:17:4"
                      }
                    ],
                    "functionName": {
                      "name": "abi_encode_t_address_to_t_address_fromStack",
                      "nodeType": "YulIdentifier",
                      "src": "509:43:4"
                    },
                    "nodeType": "YulFunctionCall",
                    "src": "509:71:4"
                  },
                  "nodeType": "YulExpressionStatement",
                  "src": "509:71:4"
                }
              ]
            },
            "name": "abi_encode_tuple_t_address__to_t_address__fromStack_reversed",
            "nodeType": "YulFunctionDefinition",
            "parameters": [
              {
                "name": "headStart",
                "nodeType": "YulTypedName",
                "src": "435:9:4",
                "type": ""
              },
              {
                "name": "value0",
                "nodeType": "YulTypedName",
                "src": "447:6:4",
                "type": ""
              }
            ],
            "returnVariables": [
              {
                "name": "tail",
                "nodeType": "YulTypedName",
                "src": "458:4:4",
                "type": ""
              }
            ],
            "src": "365:222:4"
          },
          {
            "body": {
              "nodeType": "YulBlock",
              "src": "633:35:4",
              "statements": [
                {
                  "nodeType": "YulAssignment",
                  "src": "643:19:4",
                  "value": {
                    "arguments": [
                      {
                        "kind": "number",
                        "nodeType": "YulLiteral",
                        "src": "659:2:4",
                        "type": "",
                        "value": "64"
                      }
                    ],
                    "functionName": {
                      "name": "mload",
                      "nodeType": "YulIdentifier",
                      "src": "653:5:4"
                    },
                    "nodeType": "YulFunctionCall",
                    "src": "653:9:4"
                  },
                  "variableNames": [
                    {
                      "name": "memPtr",
                      "nodeType": "YulIdentifier",
                      "src": "643:6:4"
                    }
                  ]
                }
              ]
            },
            "name": "allocate_unbounded",
            "nodeType": "YulFunctionDefinition",
            "returnVariables": [
              {
                "name": "memPtr",
                "nodeType": "YulTypedName",
                "src": "626:6:4",
                "type": ""
              }
            ],
            "src": "593:75:4"
          },
          {
            "body": {
              "nodeType": "YulBlock",
              "src": "763:28:4",
              "statements": [
                {
                  "expression": {
                    "arguments": [
                      {
                        "kind": "number",
                        "nodeType": "YulLiteral",
                        "src": "780:1:4",
                        "type": "",
                        "value": "0"
                      },
                      {
                        "kind": "number",
                        "nodeType": "YulLiteral",
                        "src": "783:1:4",
                        "type": "",
                        "value": "0"
                      }
                    ],
                    "functionName": {
                      "name": "revert",
                      "nodeType": "YulIdentifier",
                      "src": "773:6:4"
                    },
                    "nodeType": "YulFunctionCall",
                    "src": "773:12:4"
                  },
                  "nodeType": "YulExpressionStatement",
                  "src": "773:12:4"
                }
              ]
            },
            "name": "revert_error_dbdddcbe895c83990c08b3492a0e83918d802a52331272ac6fdb6a7c4aea3b1b",
            "nodeType": "YulFunctionDefinition",
            "src": "674:117:4"
          },
          {
            "body": {
              "nodeType": "YulBlock",
              "src": "886:28:4",
              "statements": [
                {
                  "expression": {
                    "arguments": [
                      {
                        "kind": "number",
                        "nodeType": "YulLiteral",
                        "src": "903:1:4",
                        "type": "",
                        "value": "0"
                      },
                      {
                        "kind": "number",
                        "nodeType": "YulLiteral",
                        "src": "906:1:4",
                        "type": "",
                        "value": "0"
                      }
                    ],
                    "functionName": {
                      "name": "revert",
                      "nodeType": "YulIdentifier",
                      "src": "896:6:4"
                    },
                    "nodeType": "YulFunctionCall",
                    "src": "896:12:4"
                  },
                  "nodeType": "YulExpressionStatement",
                  "src": "896:12:4"
                }
              ]
            },
            "name": "revert_error_c1322bf8034eace5e0b5c7295db60986aa89aae5e0ea0873e4689e076861a5db",
            "nodeType": "YulFunctionDefinition",
            "src": "797:117:4"
          },
          {
            "body": {
              "nodeType": "YulBlock",
              "src": "963:79:4",
              "statements": [
                {
                  "body": {
                    "nodeType": "YulBlock",
                    "src": "1020:16:4",
                    "statements": [
                      {
                        "expression": {
                          "arguments": [
                            {
                              "kind": "number",
                              "nodeType": "YulLiteral",
                              "src": "1029:1:4",
                              "type": "",
                              "value": "0"
                            },
                            {
                              "kind": "number",
                              "nodeType": "YulLiteral",
                              "src": "1032:1:4",
                              "type": "",
                              "value": "0"
                            }
                          ],
                          "functionName": {
                            "name": "revert",
                            "nodeType": "YulIdentifier",
                            "src": "1022:6:4"
                          },
                          "nodeType": "YulFunctionCall",
                          "src": "1022:12:4"
                        },
                        "nodeType": "YulExpressionStatement",
                        "src": "1022:12:4"
                      }
                    ]
                  },
                  "condition": {
                    "arguments": [
                      {
                        "arguments": [
                          {
                            "name": "value",
                            "nodeType": "YulIdentifier",
                            "src": "986:5:4"
                          },
                          {
                            "arguments": [
                              {
                                "name": "value",
                                "nodeType": "YulIdentifier",
                                "src": "1011:5:4"
                              }
                            ],
                            "functionName": {
                              "name": "cleanup_t_address",
                              "nodeType": "YulIdentifier",
                              "src": "993:17:4"
                            },
                            "nodeType": "YulFunctionCall",
                            "src": "993:24:4"
                          }
                        ],
                        "functionName": {
                          "name": "eq",
                          "nodeType": "YulIdentifier",
                          "src": "983:2:4"
                        },
                        "nodeType": "YulFunctionCall",
                        "src": "983:35:4"
                      }
                    ],
                    "functionName": {
                      "name": "iszero",
                      "nodeType": "YulIdentifier",
                      "src": "976:6:4"
                    },
                    "nodeType": "YulFunctionCall",
                    "src": "976:43:4"
                  },
                  "nodeType": "YulIf",
                  "src": "973:63:4"
                }
              ]
            },
            "name": "validator_revert_t_address",
            "nodeType": "YulFunctionDefinition",
            "parameters": [
              {
                "name": "value",
                "nodeType": "YulTypedName",
                "src": "956:5:4",
                "type": ""
              }
            ],
            "src": "920:122:4"
          },
          {
            "body": {
              "nodeType": "YulBlock",
              "src": "1100:87:4",
              "statements": [
                {
                  "nodeType": "YulAssignment",
                  "src": "1110:29:4",
                  "value": {
                    "arguments": [
                      {
                        "name": "offset",
                        "nodeType": "YulIdentifier",
                        "src": "1132:6:4"
                      }
                    ],
                    "functionName": {
                      "name": "calldataload",
                      "nodeType": "YulIdentifier",
                      "src": "1119:12:4"
                    },
                    "nodeType": "YulFunctionCall",
                    "src": "1119:20:4"
                  },
                  "variableNames": [
                    {
                      "name": "value",
                      "nodeType": "YulIdentifier",
                      "src": "1110:5:4"
                    }
                  ]
                },
                {
                  "expression": {
                    "arguments": [
                      {
                        "name": "value",
                        "nodeType": "YulIdentifier",
                        "src": "1175:5:4"
                      }
                    ],
                    "functionName": {
                      "name": "validator_revert_t_address",
                      "nodeType": "YulIdentifier",
                      "src": "1148:26:4"
                    },
                    "nodeType": "YulFunctionCall",
                    "src": "1148:33:4"
                  },
                  "nodeType": "YulExpressionStatement",
                  "src": "1148:33:4"
                }
              ]
            },
            "name": "abi_decode_t_address",
            "nodeType": "YulFunctionDefinition",
            "parameters": [
              {
                "name": "offset",
                "nodeType": "YulTypedName",
                "src": "1078:6:4",
                "type": ""
              },
              {
                "name": "end",
                "nodeType": "YulTypedName",
                "src": "1086:3:4",
                "type": ""
              }
            ],
            "returnVariables": [
              {
                "name": "value",
                "nodeType": "YulTypedName",
                "src": "1094:5:4",
                "type": ""
              }
            ],
            "src": "1048:139:4"
          },
          {
            "body": {
              "nodeType": "YulBlock",
              "src": "1259:263:4",
              "statements": [
                {
                  "body": {
                    "nodeType": "YulBlock",
                    "src": "1305:83:4",
                    "statements": [
                      {
                        "expression": {
                          "arguments": [],
                          "functionName": {
                            "name": "revert_error_dbdddcbe895c83990c08b3492a0e83918d802a52331272ac6fdb6a7c4aea3b1b",
                            "nodeType": "YulIdentifier",
                            "src": "1307:77:4"
                          },
                          "nodeType": "YulFunctionCall",
                          "src": "1307:79:4"
                        },
                        "nodeType": "YulExpressionStatement",
                        "src": "1307:79:4"
                      }
                    ]
                  },
                  "condition": {
                    "arguments": [
                      {
                        "arguments": [
                          {
                            "name": "dataEnd",
                            "nodeType": "YulIdentifier",
                            "src": "1280:7:4"
                          },
                          {
                            "name": "headStart",
                            "nodeType": "YulIdentifier",
                            "src": "1289:9:4"
                          }
                        ],
                        "functionName": {
                          "name": "sub",
                          "nodeType": "YulIdentifier",
                          "src": "1276:3:4"
                        },
                        "nodeType": "YulFunctionCall",
                        "src": "1276:23:4"
                      },
                      {
                        "kind": "number",
                        "nodeType": "YulLiteral",
                        "src": "1301:2:4",
                        "type": "",
                        "value": "32"
                      }
                    ],
                    "functionName": {
                      "name": "slt",
                      "nodeType": "YulIdentifier",
                      "src": "1272:3:4"
                    },
                    "nodeType": "YulFunctionCall",
                    "src": "1272:32:4"
                  },
                  "nodeType": "YulIf",
                  "src": "1269:119:4"
                },
                {
                  "nodeType": "YulBlock",
                  "src": "1398:117:4",
                  "statements": [
                    {
                      "nodeType": "YulVariableDeclaration",
                      "src": "1413:15:4",
                      "value": {
                        "kind": "number",
                        "nodeType": "YulLiteral",
                        "src": "1427:1:4",
                        "type": "",
                        "value": "0"
                      },
                      "variables": [
                        {
                          "name": "offset",
                          "nodeType": "YulTypedName",
                          "src": "1417:6:4",
                          "type": ""
                        }
                      ]
                    },
                    {
                      "nodeType": "YulAssignment",
                      "src": "1442:63:4",
                      "value": {
                        "arguments": [
                          {
                            "arguments": [
                              {
                                "name": "headStart",
                                "nodeType": "YulIdentifier",
                                "src": "1477:9:4"
                              },
                              {
                                "name": "offset",
                                "nodeType": "YulIdentifier",
                                "src": "1488:6:4"
                              }
                            ],
                            "functionName": {
                              "name": "add",
                              "nodeType": "YulIdentifier",
                              "src": "1473:3:4"
                            },
                            "nodeType": "YulFunctionCall",
                            "src": "1473:22:4"
                          },
                          {
                            "name": "dataEnd",
                            "nodeType": "YulIdentifier",
                            "src": "1497:7:4"
                          }
                        ],
                        "functionName": {
                          "name": "abi_decode_t_address",
                          "nodeType": "YulIdentifier",
                          "src": "1452:20:4"
                        },
                        "nodeType": "YulFunctionCall",
                        "src": "1452:53:4"
                      },
                      "variableNames": [
                        {
                          "name": "value0",
                          "nodeType": "YulIdentifier",
                          "src": "1442:6:4"
                        }
                      ]
                    }
                  ]
                }
              ]
            },
            "name": "abi_decode_tuple_t_address",
            "nodeType": "YulFunctionDefinition",
            "parameters": [
              {
                "name": "headStart",
                "nodeType": "YulTypedName",
                "src": "1229:9:4",
                "type": ""
              },
              {
                "name": "dataEnd",
                "nodeType": "YulTypedName",
                "src": "1240:7:4",
                "type": ""
              }
            ],
            "returnVariables": [
              {
                "name": "value0",
                "nodeType": "YulTypedName",
                "src": "1252:6:4",
                "type": ""
              }
            ],
            "src": "1193:329:4"
          },
          {
            "body": {
              "nodeType": "YulBlock",
              "src": "1556:152:4",
              "statements": [
                {
                  "expression": {
                    "arguments": [
                      {
                        "kind": "number",
                        "nodeType": "YulLiteral",
                        "src": "1573:1:4",
                        "type": "",
                        "value": "0"
                      },
                      {
                        "kind": "number",
                        "nodeType": "YulLiteral",
                        "src": "1576:77:4",
                        "type": "",
                        "value": "35408467139433450592217433187231851964531694900788300625387963629091585785856"
                      }
                    ],
                    "functionName": {
                      "name": "mstore",
                      "nodeType": "YulIdentifier",
                      "src": "1566:6:4"
                    },
                    "nodeType": "YulFunctionCall",
                    "src": "1566:88:4"
                  },
                  "nodeType": "YulExpressionStatement",
                  "src": "1566:88:4"
                },
                {
                  "expression": {
                    "arguments": [
                      {
                        "kind": "number",
                        "nodeType": "YulLiteral",
                        "src": "1670:1:4",
                        "type": "",
                        "value": "4"
                      },
                      {
                        "kind": "number",
                        "nodeType": "YulLiteral",
                        "src": "1673:4:4",
                        "type": "",
                        "value": "0x21"
                      }
                    ],
                    "functionName": {
                      "name": "mstore",
                      "nodeType": "YulIdentifier",
                      "src": "1663:6:4"
                    },
                    "nodeType": "YulFunctionCall",
                    "src": "1663:15:4"
                  },
                  "nodeType": "YulExpressionStatement",
                  "src": "1663:15:4"
                },
                {
                  "expression": {
                    "arguments": [
                      {
                        "kind": "number",
                        "nodeType": "YulLiteral",
                        "src": "1694:1:4",
                        "type": "",
                        "value": "0"
                      },
                      {
                        "kind": "number",
                        "nodeType": "YulLiteral",
                        "src": "1697:4:4",
                        "type": "",
                        "value": "0x24"
                      }
                    ],
                    "functionName": {
                      "name": "revert",
                      "nodeType": "YulIdentifier",
                      "src": "1687:6:4"
                    },
                    "nodeType": "YulFunctionCall",
                    "src": "1687:15:4"
                  },
                  "nodeType": "YulExpressionStatement",
                  "src": "1687:15:4"
                }
              ]
            },
            "name": "panic_error_0x21",
            "nodeType": "YulFunctionDefinition",
            "src": "1528:180:4"
          },
          {
            "body": {
              "nodeType": "YulBlock",
              "src": "1766:62:4",
              "statements": [
                {
                  "body": {
                    "nodeType": "YulBlock",
                    "src": "1800:22:4",
                    "statements": [
                      {
                        "expression": {
                          "arguments": [],
                          "functionName": {
                            "name": "panic_error_0x21",
                            "nodeType": "YulIdentifier",
                            "src": "1802:16:4"
                          },
                          "nodeType": "YulFunctionCall",
                          "src": "1802:18:4"
                        },
                        "nodeType": "YulExpressionStatement",
                        "src": "1802:18:4"
                      }
                    ]
                  },
                  "condition": {
                    "arguments": [
                      {
                        "arguments": [
                          {
                            "name": "value",
                            "nodeType": "YulIdentifier",
                            "src": "1789:5:4"
                          },
                          {
                            "kind": "number",
                            "nodeType": "YulLiteral",
                            "src": "1796:1:4",
                            "type": "",
                            "value": "3"
                          }
                        ],
                        "functionName": {
                          "name": "lt",
                          "nodeType": "YulIdentifier",
                          "src": "1786:2:4"
                        },
                        "nodeType": "YulFunctionCall",
                        "src": "1786:12:4"
                      }
                    ],
                    "functionName": {
                      "name": "iszero",
                      "nodeType": "YulIdentifier",
                      "src": "1779:6:4"
                    },
                    "nodeType": "YulFunctionCall",
                    "src": "1779:20:4"
                  },
                  "nodeType": "YulIf",
                  "src": "1776:46:4"
                }
              ]
            },
            "name": "validator_assert_t_enum$_ACTION_$38",
            "nodeType": "YulFunctionDefinition",
            "parameters": [
              {
                "name": "value",
                "nodeType": "YulTypedName",
                "src": "1759:5:4",
                "type": ""
              }
            ],
            "src": "1714:114:4"
          },
          {
            "body": {
              "nodeType": "YulBlock",
              "src": "1888:75:4",
              "statements": [
                {
                  "nodeType": "YulAssignment",
                  "src": "1898:16:4",
                  "value": {
                    "name": "value",
                    "nodeType": "YulIdentifier",
                    "src": "1909:5:4"
                  },
                  "variableNames": [
                    {
                      "name": "cleaned",
                      "nodeType": "YulIdentifier",
                      "src": "1898:7:4"
                    }
                  ]
                },
                {
                  "expression": {
                    "arguments": [
                      {
                        "name": "value",
                        "nodeType": "YulIdentifier",
                        "src": "1951:5:4"
                      }
                    ],
                    "functionName": {
                      "name": "validator_assert_t_enum$_ACTION_$38",
                      "nodeType": "YulIdentifier",
                      "src": "1915:35:4"
                    },
                    "nodeType": "YulFunctionCall",
                    "src": "1915:42:4"
                  },
                  "nodeType": "YulExpressionStatement",
                  "src": "1915:42:4"
                }
              ]
            },
            "name": "cleanup_t_enum$_ACTION_$38",
            "nodeType": "YulFunctionDefinition",
            "parameters": [
              {
                "name": "value",
                "nodeType": "YulTypedName",
                "src": "1870:5:4",
                "type": ""
              }
            ],
            "returnVariables": [
              {
                "name": "cleaned",
                "nodeType": "YulTypedName",
                "src": "1880:7:4",
                "type": ""
              }
            ],
            "src": "1834:129:4"
          },
          {
            "body": {
              "nodeType": "YulBlock",
              "src": "2036:62:4",
              "statements": [
                {
                  "nodeType": "YulAssignment",
                  "src": "2046:46:4",
                  "value": {
                    "arguments": [
                      {
                        "name": "value",
                        "nodeType": "YulIdentifier",
                        "src": "2086:5:4"
                      }
                    ],
                    "functionName": {
                      "name": "cleanup_t_enum$_ACTION_$38",
                      "nodeType": "YulIdentifier",
                      "src": "2059:26:4"
                    },
                    "nodeType": "YulFunctionCall",
                    "src": "2059:33:4"
                  },
                  "variableNames": [
                    {
                      "name": "converted",
                      "nodeType": "YulIdentifier",
                      "src": "2046:9:4"
                    }
                  ]
                }
              ]
            },
            "name": "convert_t_enum$_ACTION_$38_to_t_uint8",
            "nodeType": "YulFunctionDefinition",
            "parameters": [
              {
                "name": "value",
                "nodeType": "YulTypedName",
                "src": "2016:5:4",
                "type": ""
              }
            ],
            "returnVariables": [
              {
                "name": "converted",
                "nodeType": "YulTypedName",
                "src": "2026:9:4",
                "type": ""
              }
            ],
            "src": "1969:129:4"
          },
          {
            "body": {
              "nodeType": "YulBlock",
              "src": "2176:73:4",
              "statements": [
                {
                  "expression": {
                    "arguments": [
                      {
                        "name": "pos",
                        "nodeType": "YulIdentifier",
                        "src": "2193:3:4"
                      },
                      {
                        "arguments": [
                          {
                            "name": "value",
                            "nodeType": "YulIdentifier",
                            "src": "2236:5:4"
                          }
                        ],
                        "functionName": {
                          "name": "convert_t_enum$_ACTION_$38_to_t_uint8",
                          "nodeType": "YulIdentifier",
                          "src": "2198:37:4"
                        },
                        "nodeType": "YulFunctionCall",
                        "src": "2198:44:4"
                      }
                    ],
                    "functionName": {
                      "name": "mstore",
                      "nodeType": "YulIdentifier",
                      "src": "2186:6:4"
                    },
                    "nodeType": "YulFunctionCall",
                    "src": "2186:57:4"
                  },
                  "nodeType": "YulExpressionStatement",
                  "src": "2186:57:4"
                }
              ]
            },
            "name": "abi_encode_t_enum$_ACTION_$38_to_t_uint8_fromStack",
            "nodeType": "YulFunctionDefinition",
            "parameters": [
              {
                "name": "value",
                "nodeType": "YulTypedName",
                "src": "2164:5:4",
                "type": ""
              },
              {
                "name": "pos",
                "nodeType": "YulTypedName",
                "src": "2171:3:4",
                "type": ""
              }
            ],
            "src": "2104:145:4"
          },
          {
            "body": {
              "nodeType": "YulBlock",
              "src": "2360:131:4",
              "statements": [
                {
                  "nodeType": "YulAssignment",
                  "src": "2370:26:4",
                  "value": {
                    "arguments": [
                      {
                        "name": "headStart",
                        "nodeType": "YulIdentifier",
                        "src": "2382:9:4"
                      },
                      {
                        "kind": "number",
                        "nodeType": "YulLiteral",
                        "src": "2393:2:4",
                        "type": "",
                        "value": "32"
                      }
                    ],
                    "functionName": {
                      "name": "add",
                      "nodeType": "YulIdentifier",
                      "src": "2378:3:4"
                    },
                    "nodeType": "YulFunctionCall",
                    "src": "2378:18:4"
                  },
                  "variableNames": [
                    {
                      "name": "tail",
                      "nodeType": "YulIdentifier",
                      "src": "2370:4:4"
                    }
                  ]
                },
                {
                  "expression": {
                    "arguments": [
                      {
                        "name": "value0",
                        "nodeType": "YulIdentifier",
                        "src": "2457:6:4"
                      },
                      {
                        "arguments": [
                          {
                            "name": "headStart",
                            "nodeType": "YulIdentifier",
                            "src": "2470:9:4"
                          },
                          {
                            "kind": "number",
                            "nodeType": "YulLiteral",
                            "src": "2481:1:4",
                            "type": "",
                            "value": "0"
                          }
                        ],
                        "functionName": {
                          "name": "add",
                          "nodeType": "YulIdentifier",
                          "src": "2466:3:4"
                        },
                        "nodeType": "YulFunctionCall",
                        "src": "2466:17:4"
                      }
                    ],
                    "functionName": {
                      "name": "abi_encode_t_enum$_ACTION_$38_to_t_uint8_fromStack",
                      "nodeType": "YulIdentifier",
                      "src": "2406:50:4"
                    },
                    "nodeType": "YulFunctionCall",
                    "src": "2406:78:4"
                  },
                  "nodeType": "YulExpressionStatement",
                  "src": "2406:78:4"
                }
              ]
            },
            "name": "abi_encode_tuple_t_enum$_ACTION_$38__to_t_uint8__fromStack_reversed",
            "nodeType": "YulFunctionDefinition",
            "parameters": [
              {
                "name": "headStart",
                "nodeType": "YulTypedName",
                "src": "2332:9:4",
                "type": ""
              },
              {
                "name": "value0",
                "nodeType": "YulTypedName",
                "src": "2344:6:4",
                "type": ""
              }
            ],
            "returnVariables": [
              {
                "name": "tail",
                "nodeType": "YulTypedName",
                "src": "2355:4:4",
                "type": ""
              }
            ],
            "src": "2255:236:4"
          },
          {
            "body": {
              "nodeType": "YulBlock",
              "src": "2571:40:4",
              "statements": [
                {
                  "nodeType": "YulAssignment",
                  "src": "2582:22:4",
                  "value": {
                    "arguments": [
                      {
                        "name": "value",
                        "nodeType": "YulIdentifier",
                        "src": "2598:5:4"
                      }
                    ],
                    "functionName": {
                      "name": "mload",
                      "nodeType": "YulIdentifier",
                      "src": "2592:5:4"
                    },
                    "nodeType": "YulFunctionCall",
                    "src": "2592:12:4"
                  },
                  "variableNames": [
                    {
                      "name": "length",
                      "nodeType": "YulIdentifier",
                      "src": "2582:6:4"
                    }
                  ]
                }
              ]
            },
            "name": "array_length_t_array$_t_address_$dyn_memory_ptr",
            "nodeType": "YulFunctionDefinition",
            "parameters": [
              {
                "name": "value",
                "nodeType": "YulTypedName",
                "src": "2554:5:4",
                "type": ""
              }
            ],
            "returnVariables": [
              {
                "name": "length",
                "nodeType": "YulTypedName",
                "src": "2564:6:4",
                "type": ""
              }
            ],
            "src": "2497:114:4"
          },
          {
            "body": {
              "nodeType": "YulBlock",
              "src": "2728:73:4",
              "statements": [
                {
                  "expression": {
                    "arguments": [
                      {
                        "name": "pos",
                        "nodeType": "YulIdentifier",
                        "src": "2745:3:4"
                      },
                      {
                        "name": "length",
                        "nodeType": "YulIdentifier",
                        "src": "2750:6:4"
                      }
                    ],
                    "functionName": {
                      "name": "mstore",
                      "nodeType": "YulIdentifier",
                      "src": "2738:6:4"
                    },
                    "nodeType": "YulFunctionCall",
                    "src": "2738:19:4"
                  },
                  "nodeType": "YulExpressionStatement",
                  "src": "2738:19:4"
                },
                {
                  "nodeType": "YulAssignment",
                  "src": "2766:29:4",
                  "value": {
                    "arguments": [
                      {
                        "name": "pos",
                        "nodeType": "YulIdentifier",
                        "src": "2785:3:4"
                      },
                      {
                        "kind": "number",
                        "nodeType": "YulLiteral",
                        "src": "2790:4:4",
                        "type": "",
                        "value": "0x20"
                      }
                    ],
                    "functionName": {
                      "name": "add",
                      "nodeType": "YulIdentifier",
                      "src": "2781:3:4"
                    },
                    "nodeType": "YulFunctionCall",
                    "src": "2781:14:4"
                  },
                  "variableNames": [
                    {
                      "name": "updated_pos",
                      "nodeType": "YulIdentifier",
                      "src": "2766:11:4"
                    }
                  ]
                }
              ]
            },
            "name": "array_storeLengthForEncoding_t_array$_t_address_$dyn_memory_ptr_fromStack",
            "nodeType": "YulFunctionDefinition",
            "parameters": [
              {
                "name": "pos",
                "nodeType": "YulTypedName",
                "src": "2700:3:4",
                "type": ""
              },
              {
                "name": "length",
                "nodeType": "YulTypedName",
                "src": "2705:6:4",
                "type": ""
              }
            ],
            "returnVariables": [
              {
                "name": "updated_pos",
                "nodeType": "YulTypedName",
                "src": "2716:11:4",
                "type": ""
              }
            ],
            "src": "2617:184:4"
          },
          {
            "body": {
              "nodeType": "YulBlock",
              "src": "2879:60:4",
              "statements": [
                {
                  "nodeType": "YulAssignment",
                  "src": "2889:11:4",
                  "value": {
                    "name": "ptr",
                    "nodeType": "YulIdentifier",
                    "src": "2897:3:4"
                  },
                  "variableNames": [
                    {
                      "name": "data",
                      "nodeType": "YulIdentifier",
                      "src": "2889:4:4"
                    }
                  ]
                },
                {
                  "nodeType": "YulAssignment",
                  "src": "2910:22:4",
                  "value": {
                    "arguments": [
                      {
                        "name": "ptr",
                        "nodeType": "YulIdentifier",
                        "src": "2922:3:4"
                      },
                      {
                        "kind": "number",
                        "nodeType": "YulLiteral",
                        "src": "2927:4:4",
                        "type": "",
                        "value": "0x20"
                      }
                    ],
                    "functionName": {
                      "name": "add",
                      "nodeType": "YulIdentifier",
                      "src": "2918:3:4"
                    },
                    "nodeType": "YulFunctionCall",
                    "src": "2918:14:4"
                  },
                  "variableNames": [
                    {
                      "name": "data",
                      "nodeType": "YulIdentifier",
                      "src": "2910:4:4"
                    }
                  ]
                }
              ]
            },
            "name": "array_dataslot_t_array$_t_address_$dyn_memory_ptr",
            "nodeType": "YulFunctionDefinition",
            "parameters": [
              {
                "name": "ptr",
                "nodeType": "YulTypedName",
                "src": "2866:3:4",
                "type": ""
              }
            ],
            "returnVariables": [
              {
                "name": "data",
                "nodeType": "YulTypedName",
                "src": "2874:4:4",
                "type": ""
              }
            ],
            "src": "2807:132:4"
          },
          {
            "body": {
              "nodeType": "YulBlock",
              "src": "3000:53:4",
              "statements": [
                {
                  "expression": {
                    "arguments": [
                      {
                        "name": "pos",
                        "nodeType": "YulIdentifier",
                        "src": "3017:3:4"
                      },
                      {
                        "arguments": [
                          {
                            "name": "value",
                            "nodeType": "YulIdentifier",
                            "src": "3040:5:4"
                          }
                        ],
                        "functionName": {
                          "name": "cleanup_t_address",
                          "nodeType": "YulIdentifier",
                          "src": "3022:17:4"
                        },
                        "nodeType": "YulFunctionCall",
                        "src": "3022:24:4"
                      }
                    ],
                    "functionName": {
                      "name": "mstore",
                      "nodeType": "YulIdentifier",
                      "src": "3010:6:4"
                    },
                    "nodeType": "YulFunctionCall",
                    "src": "3010:37:4"
                  },
                  "nodeType": "YulExpressionStatement",
                  "src": "3010:37:4"
                }
              ]
            },
            "name": "abi_encode_t_address_to_t_address",
            "nodeType": "YulFunctionDefinition",
            "parameters": [
              {
                "name": "value",
                "nodeType": "YulTypedName",
                "src": "2988:5:4",
                "type": ""
              },
              {
                "name": "pos",
                "nodeType": "YulTypedName",
                "src": "2995:3:4",
                "type": ""
              }
            ],
            "src": "2945:108:4"
          },
          {
            "body": {
              "nodeType": "YulBlock",
              "src": "3139:99:4",
              "statements": [
                {
                  "expression": {
                    "arguments": [
                      {
                        "name": "value0",
                        "nodeType": "YulIdentifier",
                        "src": "3183:6:4"
                      },
                      {
                        "name": "pos",
                        "nodeType": "YulIdentifier",
                        "src": "3191:3:4"
                      }
                    ],
                    "functionName": {
                      "name": "abi_encode_t_address_to_t_address",
                      "nodeType": "YulIdentifier",
                      "src": "3149:33:4"
                    },
                    "nodeType": "YulFunctionCall",
                    "src": "3149:46:4"
                  },
                  "nodeType": "YulExpressionStatement",
                  "src": "3149:46:4"
                },
                {
                  "nodeType": "YulAssignment",
                  "src": "3204:28:4",
                  "value": {
                    "arguments": [
                      {
                        "name": "pos",
                        "nodeType": "YulIdentifier",
                        "src": "3222:3:4"
                      },
                      {
                        "kind": "number",
                        "nodeType": "YulLiteral",
                        "src": "3227:4:4",
                        "type": "",
                        "value": "0x20"
                      }
                    ],
                    "functionName": {
                      "name": "add",
                      "nodeType": "YulIdentifier",
                      "src": "3218:3:4"
                    },
                    "nodeType": "YulFunctionCall",
                    "src": "3218:14:4"
                  },
                  "variableNames": [
                    {
                      "name": "updatedPos",
                      "nodeType": "YulIdentifier",
                      "src": "3204:10:4"
                    }
                  ]
                }
              ]
            },
            "name": "abi_encodeUpdatedPos_t_address_to_t_address",
            "nodeType": "YulFunctionDefinition",
            "parameters": [
              {
                "name": "value0",
                "nodeType": "YulTypedName",
                "src": "3112:6:4",
                "type": ""
              },
              {
                "name": "pos",
                "nodeType": "YulTypedName",
                "src": "3120:3:4",
                "type": ""
              }
            ],
            "returnVariables": [
              {
                "name": "updatedPos",
                "nodeType": "YulTypedName",
                "src": "3128:10:4",
                "type": ""
              }
            ],
            "src": "3059:179:4"
          },
          {
            "body": {
              "nodeType": "YulBlock",
              "src": "3319:38:4",
              "statements": [
                {
                  "nodeType": "YulAssignment",
                  "src": "3329:22:4",
                  "value": {
                    "arguments": [
                      {
                        "name": "ptr",
                        "nodeType": "YulIdentifier",
                        "src": "3341:3:4"
                      },
                      {
                        "kind": "number",
                        "nodeType": "YulLiteral",
                        "src": "3346:4:4",
                        "type": "",
                        "value": "0x20"
                      }
                    ],
                    "functionName": {
                      "name": "add",
                      "nodeType": "YulIdentifier",
                      "src": "3337:3:4"
                    },
                    "nodeType": "YulFunctionCall",
                    "src": "3337:14:4"
                  },
                  "variableNames": [
                    {
                      "name": "next",
                      "nodeType": "YulIdentifier",
                      "src": "3329:4:4"
                    }
                  ]
                }
              ]
            },
            "name": "array_nextElement_t_array$_t_address_$dyn_memory_ptr",
            "nodeType": "YulFunctionDefinition",
            "parameters": [
              {
                "name": "ptr",
                "nodeType": "YulTypedName",
                "src": "3306:3:4",
                "type": ""
              }
            ],
            "returnVariables": [
              {
                "name": "next",
                "nodeType": "YulTypedName",
                "src": "3314:4:4",
                "type": ""
              }
            ],
            "src": "3244:113:4"
          },
          {
            "body": {
              "nodeType": "YulBlock",
              "src": "3517:608:4",
              "statements": [
                {
                  "nodeType": "YulVariableDeclaration",
                  "src": "3527:68:4",
                  "value": {
                    "arguments": [
                      {
                        "name": "value",
                        "nodeType": "YulIdentifier",
                        "src": "3589:5:4"
                      }
                    ],
                    "functionName": {
                      "name": "array_length_t_array$_t_address_$dyn_memory_ptr",
                      "nodeType": "YulIdentifier",
                      "src": "3541:47:4"
                    },
                    "nodeType": "YulFunctionCall",
                    "src": "3541:54:4"
                  },
                  "variables": [
                    {
                      "name": "length",
                      "nodeType": "YulTypedName",
                      "src": "3531:6:4",
                      "type": ""
                    }
                  ]
                },
                {
                  "nodeType": "YulAssignment",
                  "src": "3604:93:4",
                  "value": {
                    "arguments": [
                      {
                        "name": "pos",
                        "nodeType": "YulIdentifier",
                        "src": "3685:3:4"
                      },
                      {
                        "name": "length",
                        "nodeType": "YulIdentifier",
                        "src": "3690:6:4"
                      }
                    ],
                    "functionName": {
                      "name": "array_storeLengthForEncoding_t_array$_t_address_$dyn_memory_ptr_fromStack",
                      "nodeType": "YulIdentifier",
                      "src": "3611:73:4"
                    },
                    "nodeType": "YulFunctionCall",
                    "src": "3611:86:4"
                  },
                  "variableNames": [
                    {
                      "name": "pos",
                      "nodeType": "YulIdentifier",
                      "src": "3604:3:4"
                    }
                  ]
                },
                {
                  "nodeType": "YulVariableDeclaration",
                  "src": "3706:71:4",
                  "value": {
                    "arguments": [
                      {
                        "name": "value",
                        "nodeType": "YulIdentifier",
                        "src": "3771:5:4"
                      }
                    ],
                    "functionName": {
                      "name": "array_dataslot_t_array$_t_address_$dyn_memory_ptr",
                      "nodeType": "YulIdentifier",
                      "src": "3721:49:4"
                    },
                    "nodeType": "YulFunctionCall",
                    "src": "3721:56:4"
                  },
                  "variables": [
                    {
                      "name": "baseRef",
                      "nodeType": "YulTypedName",
                      "src": "3710:7:4",
                      "type": ""
                    }
                  ]
                },
                {
                  "nodeType": "YulVariableDeclaration",
                  "src": "3786:21:4",
                  "value": {
                    "name": "baseRef",
                    "nodeType": "YulIdentifier",
                    "src": "3800:7:4"
                  },
                  "variables": [
                    {
                      "name": "srcPtr",
                      "nodeType": "YulTypedName",
                      "src": "3790:6:4",
                      "type": ""
                    }
                  ]
                },
                {
                  "body": {
                    "nodeType": "YulBlock",
                    "src": "3876:224:4",
                    "statements": [
                      {
                        "nodeType": "YulVariableDeclaration",
                        "src": "3890:34:4",
                        "value": {
                          "arguments": [
                            {
                              "name": "srcPtr",
                              "nodeType": "YulIdentifier",
                              "src": "3917:6:4"
                            }
                          ],
                          "functionName": {
                            "name": "mload",
                            "nodeType": "YulIdentifier",
                            "src": "3911:5:4"
                          },
                          "nodeType": "YulFunctionCall",
                          "src": "3911:13:4"
                        },
                        "variables": [
                          {
                            "name": "elementValue0",
                            "nodeType": "YulTypedName",
                            "src": "3894:13:4",
                            "type": ""
                          }
                        ]
                      },
                      {
                        "nodeType": "YulAssignment",
                        "src": "3937:70:4",
                        "value": {
                          "arguments": [
                            {
                              "name": "elementValue0",
                              "nodeType": "YulIdentifier",
                              "src": "3988:13:4"
                            },
                            {
                              "name": "pos",
                              "nodeType": "YulIdentifier",
                              "src": "4003:3:4"
                            }
                          ],
                          "functionName": {
                            "name": "abi_encodeUpdatedPos_t_address_to_t_address",
                            "nodeType": "YulIdentifier",
                            "src": "3944:43:4"
                          },
                          "nodeType": "YulFunctionCall",
                          "src": "3944:63:4"
                        },
                        "variableNames": [
                          {
                            "name": "pos",
                            "nodeType": "YulIdentifier",
                            "src": "3937:3:4"
                          }
                        ]
                      },
                      {
                        "nodeType": "YulAssignment",
                        "src": "4020:70:4",
                        "value": {
                          "arguments": [
                            {
                              "name": "srcPtr",
                              "nodeType": "YulIdentifier",
                              "src": "4083:6:4"
                            }
                          ],
                          "functionName": {
                            "name": "array_nextElement_t_array$_t_address_$dyn_memory_ptr",
                            "nodeType": "YulIdentifier",
                            "src": "4030:52:4"
                          },
                          "nodeType": "YulFunctionCall",
                          "src": "4030:60:4"
                        },
                        "variableNames": [
                          {
                            "name": "srcPtr",
                            "nodeType": "YulIdentifier",
                            "src": "4020:6:4"
                          }
                        ]
                      }
                    ]
                  },
                  "condition": {
                    "arguments": [
                      {
                        "name": "i",
                        "nodeType": "YulIdentifier",
                        "src": "3838:1:4"
                      },
                      {
                        "name": "length",
                        "nodeType": "YulIdentifier",
                        "src": "3841:6:4"
                      }
                    ],
                    "functionName": {
                      "name": "lt",
                      "nodeType": "YulIdentifier",
                      "src": "3835:2:4"
                    },
                    "nodeType": "YulFunctionCall",
                    "src": "3835:13:4"
                  },
                  "nodeType": "YulForLoop",
                  "post": {
                    "nodeType": "YulBlock",
                    "src": "3849:18:4",
                    "statements": [
                      {
                        "nodeType": "YulAssignment",
                        "src": "3851:14:4",
                        "value": {
                          "arguments": [
                            {
                              "name": "i",
                              "nodeType": "YulIdentifier",
                              "src": "3860:1:4"
                            },
                            {
                              "kind": "number",
                              "nodeType": "YulLiteral",
                              "src": "3863:1:4",
                              "type": "",
                              "value": "1"
                            }
                          ],
                          "functionName": {
                            "name": "add",
                            "nodeType": "YulIdentifier",
                            "src": "3856:3:4"
                          },
                          "nodeType": "YulFunctionCall",
                          "src": "3856:9:4"
                        },
                        "variableNames": [
                          {
                            "name": "i",
                            "nodeType": "YulIdentifier",
                            "src": "3851:1:4"
                          }
                        ]
                      }
                    ]
                  },
                  "pre": {
                    "nodeType": "YulBlock",
                    "src": "3820:14:4",
                    "statements": [
                      {
                        "nodeType": "YulVariableDeclaration",
                        "src": "3822:10:4",
                        "value": {
                          "kind": "number",
                          "nodeType": "YulLiteral",
                          "src": "3831:1:4",
                          "type": "",
                          "value": "0"
                        },
                        "variables": [
                          {
                            "name": "i",
                            "nodeType": "YulTypedName",
                            "src": "3826:1:4",
                            "type": ""
                          }
                        ]
                      }
                    ]
                  },
                  "src": "3816:284:4"
                },
                {
                  "nodeType": "YulAssignment",
                  "src": "4109:10:4",
                  "value": {
                    "name": "pos",
                    "nodeType": "YulIdentifier",
                    "src": "4116:3:4"
                  },
                  "variableNames": [
                    {
                      "name": "end",
                      "nodeType": "YulIdentifier",
                      "src": "4109:3:4"
                    }
                  ]
                }
              ]
            },
            "name": "abi_encode_t_array$_t_address_$dyn_memory_ptr_to_t_array$_t_address_$dyn_memory_ptr_fromStack",
            "nodeType": "YulFunctionDefinition",
            "parameters": [
              {
                "name": "value",
                "nodeType": "YulTypedName",
                "src": "3496:5:4",
                "type": ""
              },
              {
                "name": "pos",
                "nodeType": "YulTypedName",
                "src": "3503:3:4",
                "type": ""
              }
            ],
            "returnVariables": [
              {
                "name": "end",
                "nodeType": "YulTypedName",
                "src": "3512:3:4",
                "type": ""
              }
            ],
            "src": "3393:732:4"
          },
          {
            "body": {
              "nodeType": "YulBlock",
              "src": "4214:40:4",
              "statements": [
                {
                  "nodeType": "YulAssignment",
                  "src": "4225:22:4",
                  "value": {
                    "arguments": [
                      {
                        "name": "value",
                        "nodeType": "YulIdentifier",
                        "src": "4241:5:4"
                      }
                    ],
                    "functionName": {
                      "name": "mload",
                      "nodeType": "YulIdentifier",
                      "src": "4235:5:4"
                    },
                    "nodeType": "YulFunctionCall",
                    "src": "4235:12:4"
                  },
                  "variableNames": [
                    {
                      "name": "length",
                      "nodeType": "YulIdentifier",
                      "src": "4225:6:4"
                    }
                  ]
                }
              ]
            },
            "name": "array_length_t_array$_t_enum$_ACTION_$38_$dyn_memory_ptr",
            "nodeType": "YulFunctionDefinition",
            "parameters": [
              {
                "name": "value",
                "nodeType": "YulTypedName",
                "src": "4197:5:4",
                "type": ""
              }
            ],
            "returnVariables": [
              {
                "name": "length",
                "nodeType": "YulTypedName",
                "src": "4207:6:4",
                "type": ""
              }
            ],
            "src": "4131:123:4"
          },
          {
            "body": {
              "nodeType": "YulBlock",
              "src": "4369:73:4",
              "statements": [
                {
                  "expression": {
                    "arguments": [
                      {
                        "name": "pos",
                        "nodeType": "YulIdentifier",
                        "src": "4386:3:4"
                      },
                      {
                        "name": "length",
                        "nodeType": "YulIdentifier",
                        "src": "4391:6:4"
                      }
                    ],
                    "functionName": {
                      "name": "mstore",
                      "nodeType": "YulIdentifier",
                      "src": "4379:6:4"
                    },
                    "nodeType": "YulFunctionCall",
                    "src": "4379:19:4"
                  },
                  "nodeType": "YulExpressionStatement",
                  "src": "4379:19:4"
                },
                {
                  "nodeType": "YulAssignment",
                  "src": "4407:29:4",
                  "value": {
                    "arguments": [
                      {
                        "name": "pos",
                        "nodeType": "YulIdentifier",
                        "src": "4426:3:4"
                      },
                      {
                        "kind": "number",
                        "nodeType": "YulLiteral",
                        "src": "4431:4:4",
                        "type": "",
                        "value": "0x20"
                      }
                    ],
                    "functionName": {
                      "name": "add",
                      "nodeType": "YulIdentifier",
                      "src": "4422:3:4"
                    },
                    "nodeType": "YulFunctionCall",
                    "src": "4422:14:4"
                  },
                  "variableNames": [
                    {
                      "name": "updated_pos",
                      "nodeType": "YulIdentifier",
                      "src": "4407:11:4"
                    }
                  ]
                }
              ]
            },
            "name": "array_storeLengthForEncoding_t_array$_t_uint8_$dyn_memory_ptr_fromStack",
            "nodeType": "YulFunctionDefinition",
            "parameters": [
              {
                "name": "pos",
                "nodeType": "YulTypedName",
                "src": "4341:3:4",
                "type": ""
              },
              {
                "name": "length",
                "nodeType": "YulTypedName",
                "src": "4346:6:4",
                "type": ""
              }
            ],
            "returnVariables": [
              {
                "name": "updated_pos",
                "nodeType": "YulTypedName",
                "src": "4357:11:4",
                "type": ""
              }
            ],
            "src": "4260:182:4"
          },
          {
            "body": {
              "nodeType": "YulBlock",
              "src": "4529:60:4",
              "statements": [
                {
                  "nodeType": "YulAssignment",
                  "src": "4539:11:4",
                  "value": {
                    "name": "ptr",
                    "nodeType": "YulIdentifier",
                    "src": "4547:3:4"
                  },
                  "variableNames": [
                    {
                      "name": "data",
                      "nodeType": "YulIdentifier",
                      "src": "4539:4:4"
                    }
                  ]
                },
                {
                  "nodeType": "YulAssignment",
                  "src": "4560:22:4",
                  "value": {
                    "arguments": [
                      {
                        "name": "ptr",
                        "nodeType": "YulIdentifier",
                        "src": "4572:3:4"
                      },
                      {
                        "kind": "number",
                        "nodeType": "YulLiteral",
                        "src": "4577:4:4",
                        "type": "",
                        "value": "0x20"
                      }
                    ],
                    "functionName": {
                      "name": "add",
                      "nodeType": "YulIdentifier",
                      "src": "4568:3:4"
                    },
                    "nodeType": "YulFunctionCall",
                    "src": "4568:14:4"
                  },
                  "variableNames": [
                    {
                      "name": "data",
                      "nodeType": "YulIdentifier",
                      "src": "4560:4:4"
                    }
                  ]
                }
              ]
            },
            "name": "array_dataslot_t_array$_t_enum$_ACTION_$38_$dyn_memory_ptr",
            "nodeType": "YulFunctionDefinition",
            "parameters": [
              {
                "name": "ptr",
                "nodeType": "YulTypedName",
                "src": "4516:3:4",
                "type": ""
              }
            ],
            "returnVariables": [
              {
                "name": "data",
                "nodeType": "YulTypedName",
                "src": "4524:4:4",
                "type": ""
              }
            ],
            "src": "4448:141:4"
          },
          {
            "body": {
              "nodeType": "YulBlock",
              "src": "4657:73:4",
              "statements": [
                {
                  "expression": {
                    "arguments": [
                      {
                        "name": "pos",
                        "nodeType": "YulIdentifier",
                        "src": "4674:3:4"
                      },
                      {
                        "arguments": [
                          {
                            "name": "value",
                            "nodeType": "YulIdentifier",
                            "src": "4717:5:4"
                          }
                        ],
                        "functionName": {
                          "name": "convert_t_enum$_ACTION_$38_to_t_uint8",
                          "nodeType": "YulIdentifier",
                          "src": "4679:37:4"
                        },
                        "nodeType": "YulFunctionCall",
                        "src": "4679:44:4"
                      }
                    ],
                    "functionName": {
                      "name": "mstore",
                      "nodeType": "YulIdentifier",
                      "src": "4667:6:4"
                    },
                    "nodeType": "YulFunctionCall",
                    "src": "4667:57:4"
                  },
                  "nodeType": "YulExpressionStatement",
                  "src": "4667:57:4"
                }
              ]
            },
            "name": "abi_encode_t_enum$_ACTION_$38_to_t_uint8",
            "nodeType": "YulFunctionDefinition",
            "parameters": [
              {
                "name": "value",
                "nodeType": "YulTypedName",
                "src": "4645:5:4",
                "type": ""
              },
              {
                "name": "pos",
                "nodeType": "YulTypedName",
                "src": "4652:3:4",
                "type": ""
              }
            ],
            "src": "4595:135:4"
          },
          {
            "body": {
              "nodeType": "YulBlock",
              "src": "4823:106:4",
              "statements": [
                {
                  "expression": {
                    "arguments": [
                      {
                        "name": "value0",
                        "nodeType": "YulIdentifier",
                        "src": "4874:6:4"
                      },
                      {
                        "name": "pos",
                        "nodeType": "YulIdentifier",
                        "src": "4882:3:4"
                      }
                    ],
                    "functionName": {
                      "name": "abi_encode_t_enum$_ACTION_$38_to_t_uint8",
                      "nodeType": "YulIdentifier",
                      "src": "4833:40:4"
                    },
                    "nodeType": "YulFunctionCall",
                    "src": "4833:53:4"
                  },
                  "nodeType": "YulExpressionStatement",
                  "src": "4833:53:4"
                },
                {
                  "nodeType": "YulAssignment",
                  "src": "4895:28:4",
                  "value": {
                    "arguments": [
                      {
                        "name": "pos",
                        "nodeType": "YulIdentifier",
                        "src": "4913:3:4"
                      },
                      {
                        "kind": "number",
                        "nodeType": "YulLiteral",
                        "src": "4918:4:4",
                        "type": "",
                        "value": "0x20"
                      }
                    ],
                    "functionName": {
                      "name": "add",
                      "nodeType": "YulIdentifier",
                      "src": "4909:3:4"
                    },
                    "nodeType": "YulFunctionCall",
                    "src": "4909:14:4"
                  },
                  "variableNames": [
                    {
                      "name": "updatedPos",
                      "nodeType": "YulIdentifier",
                      "src": "4895:10:4"
                    }
                  ]
                }
              ]
            },
            "name": "abi_encodeUpdatedPos_t_enum$_ACTION_$38_to_t_uint8",
            "nodeType": "YulFunctionDefinition",
            "parameters": [
              {
                "name": "value0",
                "nodeType": "YulTypedName",
                "src": "4796:6:4",
                "type": ""
              },
              {
                "name": "pos",
                "nodeType": "YulTypedName",
                "src": "4804:3:4",
                "type": ""
              }
            ],
            "returnVariables": [
              {
                "name": "updatedPos",
                "nodeType": "YulTypedName",
                "src": "4812:10:4",
                "type": ""
              }
            ],
            "src": "4736:193:4"
          },
          {
            "body": {
              "nodeType": "YulBlock",
              "src": "5019:38:4",
              "statements": [
                {
                  "nodeType": "YulAssignment",
                  "src": "5029:22:4",
                  "value": {
                    "arguments": [
                      {
                        "name": "ptr",
                        "nodeType": "YulIdentifier",
                        "src": "5041:3:4"
                      },
                      {
                        "kind": "number",
                        "nodeType": "YulLiteral",
                        "src": "5046:4:4",
                        "type": "",
                        "value": "0x20"
                      }
                    ],
                    "functionName": {
                      "name": "add",
                      "nodeType": "YulIdentifier",
                      "src": "5037:3:4"
                    },
                    "nodeType": "YulFunctionCall",
                    "src": "5037:14:4"
                  },
                  "variableNames": [
                    {
                      "name": "next",
                      "nodeType": "YulIdentifier",
                      "src": "5029:4:4"
                    }
                  ]
                }
              ]
            },
            "name": "array_nextElement_t_array$_t_enum$_ACTION_$38_$dyn_memory_ptr",
            "nodeType": "YulFunctionDefinition",
            "parameters": [
              {
                "name": "ptr",
                "nodeType": "YulTypedName",
                "src": "5006:3:4",
                "type": ""
              }
            ],
            "returnVariables": [
              {
                "name": "next",
                "nodeType": "YulTypedName",
                "src": "5014:4:4",
                "type": ""
              }
            ],
            "src": "4935:122:4"
          },
          {
            "body": {
              "nodeType": "YulBlock",
              "src": "5239:640:4",
              "statements": [
                {
                  "nodeType": "YulVariableDeclaration",
                  "src": "5249:77:4",
                  "value": {
                    "arguments": [
                      {
                        "name": "value",
                        "nodeType": "YulIdentifier",
                        "src": "5320:5:4"
                      }
                    ],
                    "functionName": {
                      "name": "array_length_t_array$_t_enum$_ACTION_$38_$dyn_memory_ptr",
                      "nodeType": "YulIdentifier",
                      "src": "5263:56:4"
                    },
                    "nodeType": "YulFunctionCall",
                    "src": "5263:63:4"
                  },
                  "variables": [
                    {
                      "name": "length",
                      "nodeType": "YulTypedName",
                      "src": "5253:6:4",
                      "type": ""
                    }
                  ]
                },
                {
                  "nodeType": "YulAssignment",
                  "src": "5335:91:4",
                  "value": {
                    "arguments": [
                      {
                        "name": "pos",
                        "nodeType": "YulIdentifier",
                        "src": "5414:3:4"
                      },
                      {
                        "name": "length",
                        "nodeType": "YulIdentifier",
                        "src": "5419:6:4"
                      }
                    ],
                    "functionName": {
                      "name": "array_storeLengthForEncoding_t_array$_t_uint8_$dyn_memory_ptr_fromStack",
                      "nodeType": "YulIdentifier",
                      "src": "5342:71:4"
                    },
                    "nodeType": "YulFunctionCall",
                    "src": "5342:84:4"
                  },
                  "variableNames": [
                    {
                      "name": "pos",
                      "nodeType": "YulIdentifier",
                      "src": "5335:3:4"
                    }
                  ]
                },
                {
                  "nodeType": "YulVariableDeclaration",
                  "src": "5435:80:4",
                  "value": {
                    "arguments": [
                      {
                        "name": "value",
                        "nodeType": "YulIdentifier",
                        "src": "5509:5:4"
                      }
                    ],
                    "functionName": {
                      "name": "array_dataslot_t_array$_t_enum$_ACTION_$38_$dyn_memory_ptr",
                      "nodeType": "YulIdentifier",
                      "src": "5450:58:4"
                    },
                    "nodeType": "YulFunctionCall",
                    "src": "5450:65:4"
                  },
                  "variables": [
                    {
                      "name": "baseRef",
                      "nodeType": "YulTypedName",
                      "src": "5439:7:4",
                      "type": ""
                    }
                  ]
                },
                {
                  "nodeType": "YulVariableDeclaration",
                  "src": "5524:21:4",
                  "value": {
                    "name": "baseRef",
                    "nodeType": "YulIdentifier",
                    "src": "5538:7:4"
                  },
                  "variables": [
                    {
                      "name": "srcPtr",
                      "nodeType": "YulTypedName",
                      "src": "5528:6:4",
                      "type": ""
                    }
                  ]
                },
                {
                  "body": {
                    "nodeType": "YulBlock",
                    "src": "5614:240:4",
                    "statements": [
                      {
                        "nodeType": "YulVariableDeclaration",
                        "src": "5628:34:4",
                        "value": {
                          "arguments": [
                            {
                              "name": "srcPtr",
                              "nodeType": "YulIdentifier",
                              "src": "5655:6:4"
                            }
                          ],
                          "functionName": {
                            "name": "mload",
                            "nodeType": "YulIdentifier",
                            "src": "5649:5:4"
                          },
                          "nodeType": "YulFunctionCall",
                          "src": "5649:13:4"
                        },
                        "variables": [
                          {
                            "name": "elementValue0",
                            "nodeType": "YulTypedName",
                            "src": "5632:13:4",
                            "type": ""
                          }
                        ]
                      },
                      {
                        "nodeType": "YulAssignment",
                        "src": "5675:77:4",
                        "value": {
                          "arguments": [
                            {
                              "name": "elementValue0",
                              "nodeType": "YulIdentifier",
                              "src": "5733:13:4"
                            },
                            {
                              "name": "pos",
                              "nodeType": "YulIdentifier",
                              "src": "5748:3:4"
                            }
                          ],
                          "functionName": {
                            "name": "abi_encodeUpdatedPos_t_enum$_ACTION_$38_to_t_uint8",
                            "nodeType": "YulIdentifier",
                            "src": "5682:50:4"
                          },
                          "nodeType": "YulFunctionCall",
                          "src": "5682:70:4"
                        },
                        "variableNames": [
                          {
                            "name": "pos",
                            "nodeType": "YulIdentifier",
                            "src": "5675:3:4"
                          }
                        ]
                      },
                      {
                        "nodeType": "YulAssignment",
                        "src": "5765:79:4",
                        "value": {
                          "arguments": [
                            {
                              "name": "srcPtr",
                              "nodeType": "YulIdentifier",
                              "src": "5837:6:4"
                            }
                          ],
                          "functionName": {
                            "name": "array_nextElement_t_array$_t_enum$_ACTION_$38_$dyn_memory_ptr",
                            "nodeType": "YulIdentifier",
                            "src": "5775:61:4"
                          },
                          "nodeType": "YulFunctionCall",
                          "src": "5775:69:4"
                        },
                        "variableNames": [
                          {
                            "name": "srcPtr",
                            "nodeType": "YulIdentifier",
                            "src": "5765:6:4"
                          }
                        ]
                      }
                    ]
                  },
                  "condition": {
                    "arguments": [
                      {
                        "name": "i",
                        "nodeType": "YulIdentifier",
                        "src": "5576:1:4"
                      },
                      {
                        "name": "length",
                        "nodeType": "YulIdentifier",
                        "src": "5579:6:4"
                      }
                    ],
                    "functionName": {
                      "name": "lt",
                      "nodeType": "YulIdentifier",
                      "src": "5573:2:4"
                    },
                    "nodeType": "YulFunctionCall",
                    "src": "5573:13:4"
                  },
                  "nodeType": "YulForLoop",
                  "post": {
                    "nodeType": "YulBlock",
                    "src": "5587:18:4",
                    "statements": [
                      {
                        "nodeType": "YulAssignment",
                        "src": "5589:14:4",
                        "value": {
                          "arguments": [
                            {
                              "name": "i",
                              "nodeType": "YulIdentifier",
                              "src": "5598:1:4"
                            },
                            {
                              "kind": "number",
                              "nodeType": "YulLiteral",
                              "src": "5601:1:4",
                              "type": "",
                              "value": "1"
                            }
                          ],
                          "functionName": {
                            "name": "add",
                            "nodeType": "YulIdentifier",
                            "src": "5594:3:4"
                          },
                          "nodeType": "YulFunctionCall",
                          "src": "5594:9:4"
                        },
                        "variableNames": [
                          {
                            "name": "i",
                            "nodeType": "YulIdentifier",
                            "src": "5589:1:4"
                          }
                        ]
                      }
                    ]
                  },
                  "pre": {
                    "nodeType": "YulBlock",
                    "src": "5558:14:4",
                    "statements": [
                      {
                        "nodeType": "YulVariableDeclaration",
                        "src": "5560:10:4",
                        "value": {
                          "kind": "number",
                          "nodeType": "YulLiteral",
                          "src": "5569:1:4",
                          "type": "",
                          "value": "0"
                        },
                        "variables": [
                          {
                            "name": "i",
                            "nodeType": "YulTypedName",
                            "src": "5564:1:4",
                            "type": ""
                          }
                        ]
                      }
                    ]
                  },
                  "src": "5554:300:4"
                },
                {
                  "nodeType": "YulAssignment",
                  "src": "5863:10:4",
                  "value": {
                    "name": "pos",
                    "nodeType": "YulIdentifier",
                    "src": "5870:3:4"
                  },
                  "variableNames": [
                    {
                      "name": "end",
                      "nodeType": "YulIdentifier",
                      "src": "5863:3:4"
                    }
                  ]
                }
              ]
            },
            "name": "abi_encode_t_array$_t_enum$_ACTION_$38_$dyn_memory_ptr_to_t_array$_t_uint8_$dyn_memory_ptr_fromStack",
            "nodeType": "YulFunctionDefinition",
            "parameters": [
              {
                "name": "value",
                "nodeType": "YulTypedName",
                "src": "5218:5:4",
                "type": ""
              },
              {
                "name": "pos",
                "nodeType": "YulTypedName",
                "src": "5225:3:4",
                "type": ""
              }
            ],
            "returnVariables": [
              {
                "name": "end",
                "nodeType": "YulTypedName",
                "src": "5234:3:4",
                "type": ""
              }
            ],
            "src": "5108:771:4"
          },
          {
            "body": {
              "nodeType": "YulBlock",
              "src": "6118:415:4",
              "statements": [
                {
                  "nodeType": "YulAssignment",
                  "src": "6128:26:4",
                  "value": {
                    "arguments": [
                      {
                        "name": "headStart",
                        "nodeType": "YulIdentifier",
                        "src": "6140:9:4"
                      },
                      {
                        "kind": "number",
                        "nodeType": "YulLiteral",
                        "src": "6151:2:4",
                        "type": "",
                        "value": "64"
                      }
                    ],
                    "functionName": {
                      "name": "add",
                      "nodeType": "YulIdentifier",
                      "src": "6136:3:4"
                    },
                    "nodeType": "YulFunctionCall",
                    "src": "6136:18:4"
                  },
                  "variableNames": [
                    {
                      "name": "tail",
                      "nodeType": "YulIdentifier",
                      "src": "6128:4:4"
                    }
                  ]
                },
                {
                  "expression": {
                    "arguments": [
                      {
                        "arguments": [
                          {
                            "name": "headStart",
                            "nodeType": "YulIdentifier",
                            "src": "6175:9:4"
                          },
                          {
                            "kind": "number",
                            "nodeType": "YulLiteral",
                            "src": "6186:1:4",
                            "type": "",
                            "value": "0"
                          }
                        ],
                        "functionName": {
                          "name": "add",
                          "nodeType": "YulIdentifier",
                          "src": "6171:3:4"
                        },
                        "nodeType": "YulFunctionCall",
                        "src": "6171:17:4"
                      },
                      {
                        "arguments": [
                          {
                            "name": "tail",
                            "nodeType": "YulIdentifier",
                            "src": "6194:4:4"
                          },
                          {
                            "name": "headStart",
                            "nodeType": "YulIdentifier",
                            "src": "6200:9:4"
                          }
                        ],
                        "functionName": {
                          "name": "sub",
                          "nodeType": "YulIdentifier",
                          "src": "6190:3:4"
                        },
                        "nodeType": "YulFunctionCall",
                        "src": "6190:20:4"
                      }
                    ],
                    "functionName": {
                      "name": "mstore",
                      "nodeType": "YulIdentifier",
                      "src": "6164:6:4"
                    },
                    "nodeType": "YulFunctionCall",
                    "src": "6164:47:4"
                  },
                  "nodeType": "YulExpressionStatement",
                  "src": "6164:47:4"
                },
                {
                  "nodeType": "YulAssignment",
                  "src": "6220:116:4",
                  "value": {
                    "arguments": [
                      {
                        "name": "value0",
                        "nodeType": "YulIdentifier",
                        "src": "6322:6:4"
                      },
                      {
                        "name": "tail",
                        "nodeType": "YulIdentifier",
                        "src": "6331:4:4"
                      }
                    ],
                    "functionName": {
                      "name": "abi_encode_t_array$_t_address_$dyn_memory_ptr_to_t_array$_t_address_$dyn_memory_ptr_fromStack",
                      "nodeType": "YulIdentifier",
                      "src": "6228:93:4"
                    },
                    "nodeType": "YulFunctionCall",
                    "src": "6228:108:4"
                  },
                  "variableNames": [
                    {
                      "name": "tail",
                      "nodeType": "YulIdentifier",
                      "src": "6220:4:4"
                    }
                  ]
                },
                {
                  "expression": {
                    "arguments": [
                      {
                        "arguments": [
                          {
                            "name": "headStart",
                            "nodeType": "YulIdentifier",
                            "src": "6357:9:4"
                          },
                          {
                            "kind": "number",
                            "nodeType": "YulLiteral",
                            "src": "6368:2:4",
                            "type": "",
                            "value": "32"
                          }
                        ],
                        "functionName": {
                          "name": "add",
                          "nodeType": "YulIdentifier",
                          "src": "6353:3:4"
                        },
                        "nodeType": "YulFunctionCall",
                        "src": "6353:18:4"
                      },
                      {
                        "arguments": [
                          {
                            "name": "tail",
                            "nodeType": "YulIdentifier",
                            "src": "6377:4:4"
                          },
                          {
                            "name": "headStart",
                            "nodeType": "YulIdentifier",
                            "src": "6383:9:4"
                          }
                        ],
                        "functionName": {
                          "name": "sub",
                          "nodeType": "YulIdentifier",
                          "src": "6373:3:4"
                        },
                        "nodeType": "YulFunctionCall",
                        "src": "6373:20:4"
                      }
                    ],
                    "functionName": {
                      "name": "mstore",
                      "nodeType": "YulIdentifier",
                      "src": "6346:6:4"
                    },
                    "nodeType": "YulFunctionCall",
                    "src": "6346:48:4"
                  },
                  "nodeType": "YulExpressionStatement",
                  "src": "6346:48:4"
                },
                {
                  "nodeType": "YulAssignment",
                  "src": "6403:123:4",
                  "value": {
                    "arguments": [
                      {
                        "name": "value1",
                        "nodeType": "YulIdentifier",
                        "src": "6512:6:4"
                      },
                      {
                        "name": "tail",
                        "nodeType": "YulIdentifier",
                        "src": "6521:4:4"
                      }
                    ],
                    "functionName": {
                      "name": "abi_encode_t_array$_t_enum$_ACTION_$38_$dyn_memory_ptr_to_t_array$_t_uint8_$dyn_memory_ptr_fromStack",
                      "nodeType": "YulIdentifier",
                      "src": "6411:100:4"
                    },
                    "nodeType": "YulFunctionCall",
                    "src": "6411:115:4"
                  },
                  "variableNames": [
                    {
                      "name": "tail",
                      "nodeType": "YulIdentifier",
                      "src": "6403:4:4"
                    }
                  ]
                }
              ]
            },
            "name": "abi_encode_tuple_t_array$_t_address_$dyn_memory_ptr_t_array$_t_enum$_ACTION_$38_$dyn_memory_ptr__to_t_array$_t_address_$dyn_memory_ptr_t_array$_t_uint8_$dyn_memory_ptr__fromStack_reversed",
            "nodeType": "YulFunctionDefinition",
            "parameters": [
              {
                "name": "headStart",
                "nodeType": "YulTypedName",
                "src": "6082:9:4",
                "type": ""
              },
              {
                "name": "value1",
                "nodeType": "YulTypedName",
                "src": "6094:6:4",
                "type": ""
              },
              {
                "name": "value0",
                "nodeType": "YulTypedName",
                "src": "6102:6:4",
                "type": ""
              }
            ],
            "returnVariables": [
              {
                "name": "tail",
                "nodeType": "YulTypedName",
                "src": "6113:4:4",
                "type": ""
              }
            ],
            "src": "5885:648:4"
          },
          {
            "body": {
              "nodeType": "YulBlock",
              "src": "6635:73:4",
              "statements": [
                {
                  "expression": {
                    "arguments": [
                      {
                        "name": "pos",
                        "nodeType": "YulIdentifier",
                        "src": "6652:3:4"
                      },
                      {
                        "name": "length",
                        "nodeType": "YulIdentifier",
                        "src": "6657:6:4"
                      }
                    ],
                    "functionName": {
                      "name": "mstore",
                      "nodeType": "YulIdentifier",
                      "src": "6645:6:4"
                    },
                    "nodeType": "YulFunctionCall",
                    "src": "6645:19:4"
                  },
                  "nodeType": "YulExpressionStatement",
                  "src": "6645:19:4"
                },
                {
                  "nodeType": "YulAssignment",
                  "src": "6673:29:4",
                  "value": {
                    "arguments": [
                      {
                        "name": "pos",
                        "nodeType": "YulIdentifier",
                        "src": "6692:3:4"
                      },
                      {
                        "kind": "number",
                        "nodeType": "YulLiteral",
                        "src": "6697:4:4",
                        "type": "",
                        "value": "0x20"
                      }
                    ],
                    "functionName": {
                      "name": "add",
                      "nodeType": "YulIdentifier",
                      "src": "6688:3:4"
                    },
                    "nodeType": "YulFunctionCall",
                    "src": "6688:14:4"
                  },
                  "variableNames": [
                    {
                      "name": "updated_pos",
                      "nodeType": "YulIdentifier",
                      "src": "6673:11:4"
                    }
                  ]
                }
              ]
            },
            "name": "array_storeLengthForEncoding_t_string_memory_ptr_fromStack",
            "nodeType": "YulFunctionDefinition",
            "parameters": [
              {
                "name": "pos",
                "nodeType": "YulTypedName",
                "src": "6607:3:4",
                "type": ""
              },
              {
                "name": "length",
                "nodeType": "YulTypedName",
                "src": "6612:6:4",
                "type": ""
              }
            ],
            "returnVariables": [
              {
                "name": "updated_pos",
                "nodeType": "YulTypedName",
                "src": "6623:11:4",
                "type": ""
              }
            ],
            "src": "6539:169:4"
          },
          {
            "body": {
              "nodeType": "YulBlock",
              "src": "6820:133:4",
              "statements": [
                {
                  "expression": {
                    "arguments": [
                      {
                        "arguments": [
                          {
                            "name": "memPtr",
                            "nodeType": "YulIdentifier",
                            "src": "6842:6:4"
                          },
                          {
                            "kind": "number",
                            "nodeType": "YulLiteral",
                            "src": "6850:1:4",
                            "type": "",
                            "value": "0"
                          }
                        ],
                        "functionName": {
                          "name": "add",
                          "nodeType": "YulIdentifier",
                          "src": "6838:3:4"
                        },
                        "nodeType": "YulFunctionCall",
                        "src": "6838:14:4"
                      },
                      {
                        "hexValue": "5b526567697374726174696f6e2e736f6c5d206f6e6c79206f776e6572206361",
                        "kind": "string",
                        "nodeType": "YulLiteral",
                        "src": "6854:34:4",
                        "type": "",
                        "value": "[Registration.sol] only owner ca"
                      }
                    ],
                    "functionName": {
                      "name": "mstore",
                      "nodeType": "YulIdentifier",
                      "src": "6831:6:4"
                    },
                    "nodeType": "YulFunctionCall",
                    "src": "6831:58:4"
                  },
                  "nodeType": "YulExpressionStatement",
                  "src": "6831:58:4"
                },
                {
                  "expression": {
                    "arguments": [
                      {
                        "arguments": [
                          {
                            "name": "memPtr",
                            "nodeType": "YulIdentifier",
                            "src": "6910:6:4"
                          },
                          {
                            "kind": "number",
                            "nodeType": "YulLiteral",
                            "src": "6918:2:4",
                            "type": "",
                            "value": "32"
                          }
                        ],
                        "functionName": {
                          "name": "add",
                          "nodeType": "YulIdentifier",
                          "src": "6906:3:4"
                        },
                        "nodeType": "YulFunctionCall",
                        "src": "6906:15:4"
                      },
                      {
                        "hexValue": "6e2063616c6c20746869732066756e6374696f6e",
                        "kind": "string",
                        "nodeType": "YulLiteral",
                        "src": "6923:22:4",
                        "type": "",
                        "value": "n call this function"
                      }
                    ],
                    "functionName": {
                      "name": "mstore",
                      "nodeType": "YulIdentifier",
                      "src": "6899:6:4"
                    },
                    "nodeType": "YulFunctionCall",
                    "src": "6899:47:4"
                  },
                  "nodeType": "YulExpressionStatement",
                  "src": "6899:47:4"
                }
              ]
            },
            "name": "store_literal_in_memory_19ac9c9a27540f01e60bd72964e680cc271a4fe2e0b628f24d2986411bb75f20",
            "nodeType": "YulFunctionDefinition",
            "parameters": [
              {
                "name": "memPtr",
                "nodeType": "YulTypedName",
                "src": "6812:6:4",
                "type": ""
              }
            ],
            "src": "6714:239:4"
          },
          {
            "body": {
              "nodeType": "YulBlock",
              "src": "7105:220:4",
              "statements": [
                {
                  "nodeType": "YulAssignment",
                  "src": "7115:74:4",
                  "value": {
                    "arguments": [
                      {
                        "name": "pos",
                        "nodeType": "YulIdentifier",
                        "src": "7181:3:4"
                      },
                      {
                        "kind": "number",
                        "nodeType": "YulLiteral",
                        "src": "7186:2:4",
                        "type": "",
                        "value": "52"
                      }
                    ],
                    "functionName": {
                      "name": "array_storeLengthForEncoding_t_string_memory_ptr_fromStack",
                      "nodeType": "YulIdentifier",
                      "src": "7122:58:4"
                    },
                    "nodeType": "YulFunctionCall",
                    "src": "7122:67:4"
                  },
                  "variableNames": [
                    {
                      "name": "pos",
                      "nodeType": "YulIdentifier",
                      "src": "7115:3:4"
                    }
                  ]
                },
                {
                  "expression": {
                    "arguments": [
                      {
                        "name": "pos",
                        "nodeType": "YulIdentifier",
                        "src": "7287:3:4"
                      }
                    ],
                    "functionName": {
                      "name": "store_literal_in_memory_19ac9c9a27540f01e60bd72964e680cc271a4fe2e0b628f24d2986411bb75f20",
                      "nodeType": "YulIdentifier",
                      "src": "7198:88:4"
                    },
                    "nodeType": "YulFunctionCall",
                    "src": "7198:93:4"
                  },
                  "nodeType": "YulExpressionStatement",
                  "src": "7198:93:4"
                },
                {
                  "nodeType": "YulAssignment",
                  "src": "7300:19:4",
                  "value": {
                    "arguments": [
                      {
                        "name": "pos",
                        "nodeType": "YulIdentifier",
                        "src": "7311:3:4"
                      },
                      {
                        "kind": "number",
                        "nodeType": "YulLiteral",
                        "src": "7316:2:4",
                        "type": "",
                        "value": "64"
                      }
                    ],
                    "functionName": {
                      "name": "add",
                      "nodeType": "YulIdentifier",
                      "src": "7307:3:4"
                    },
                    "nodeType": "YulFunctionCall",
                    "src": "7307:12:4"
                  },
                  "variableNames": [
                    {
                      "name": "end",
                      "nodeType": "YulIdentifier",
                      "src": "7300:3:4"
                    }
                  ]
                }
              ]
            },
            "name": "abi_encode_t_stringliteral_19ac9c9a27540f01e60bd72964e680cc271a4fe2e0b628f24d2986411bb75f20_to_t_string_memory_ptr_fromStack",
            "nodeType": "YulFunctionDefinition",
            "parameters": [
              {
                "name": "pos",
                "nodeType": "YulTypedName",
                "src": "7093:3:4",
                "type": ""
              }
            ],
            "returnVariables": [
              {
                "name": "end",
                "nodeType": "YulTypedName",
                "src": "7101:3:4",
                "type": ""
              }
            ],
            "src": "6959:366:4"
          },
          {
            "body": {
              "nodeType": "YulBlock",
              "src": "7502:248:4",
              "statements": [
                {
                  "nodeType": "YulAssignment",
                  "src": "7512:26:4",
                  "value": {
                    "arguments": [
                      {
                        "name": "headStart",
                        "nodeType": "YulIdentifier",
                        "src": "7524:9:4"
                      },
                      {
                        "kind": "number",
                        "nodeType": "YulLiteral",
                        "src": "7535:2:4",
                        "type": "",
                        "value": "32"
                      }
                    ],
                    "functionName": {
                      "name": "add",
                      "nodeType": "YulIdentifier",
                      "src": "7520:3:4"
                    },
                    "nodeType": "YulFunctionCall",
                    "src": "7520:18:4"
                  },
                  "variableNames": [
                    {
                      "name": "tail",
                      "nodeType": "YulIdentifier",
                      "src": "7512:4:4"
                    }
                  ]
                },
                {
                  "expression": {
                    "arguments": [
                      {
                        "arguments": [
                          {
                            "name": "headStart",
                            "nodeType": "YulIdentifier",
                            "src": "7559:9:4"
                          },
                          {
                            "kind": "number",
                            "nodeType": "YulLiteral",
                            "src": "7570:1:4",
                            "type": "",
                            "value": "0"
                          }
                        ],
                        "functionName": {
                          "name": "add",
                          "nodeType": "YulIdentifier",
                          "src": "7555:3:4"
                        },
                        "nodeType": "YulFunctionCall",
                        "src": "7555:17:4"
                      },
                      {
                        "arguments": [
                          {
                            "name": "tail",
                            "nodeType": "YulIdentifier",
                            "src": "7578:4:4"
                          },
                          {
                            "name": "headStart",
                            "nodeType": "YulIdentifier",
                            "src": "7584:9:4"
                          }
                        ],
                        "functionName": {
                          "name": "sub",
                          "nodeType": "YulIdentifier",
                          "src": "7574:3:4"
                        },
                        "nodeType": "YulFunctionCall",
                        "src": "7574:20:4"
                      }
                    ],
                    "functionName": {
                      "name": "mstore",
                      "nodeType": "YulIdentifier",
                      "src": "7548:6:4"
                    },
                    "nodeType": "YulFunctionCall",
                    "src": "7548:47:4"
                  },
                  "nodeType": "YulExpressionStatement",
                  "src": "7548:47:4"
                },
                {
                  "nodeType": "YulAssignment",
                  "src": "7604:139:4",
                  "value": {
                    "arguments": [
                      {
                        "name": "tail",
                        "nodeType": "YulIdentifier",
                        "src": "7738:4:4"
                      }
                    ],
                    "functionName": {
                      "name": "abi_encode_t_stringliteral_19ac9c9a27540f01e60bd72964e680cc271a4fe2e0b628f24d2986411bb75f20_to_t_string_memory_ptr_fromStack",
                      "nodeType": "YulIdentifier",
                      "src": "7612:124:4"
                    },
                    "nodeType": "YulFunctionCall",
                    "src": "7612:131:4"
                  },
                  "variableNames": [
                    {
                      "name": "tail",
                      "nodeType": "YulIdentifier",
                      "src": "7604:4:4"
                    }
                  ]
                }
              ]
            },
            "name": "abi_encode_tuple_t_stringliteral_19ac9c9a27540f01e60bd72964e680cc271a4fe2e0b628f24d2986411bb75f20__to_t_string_memory_ptr__fromStack_reversed",
            "nodeType": "YulFunctionDefinition",
            "parameters": [
              {
                "name": "headStart",
                "nodeType": "YulTypedName",
                "src": "7482:9:4",
                "type": ""
              }
            ],
            "returnVariables": [
              {
                "name": "tail",
                "nodeType": "YulTypedName",
                "src": "7497:4:4",
                "type": ""
              }
            ],
            "src": "7331:419:4"
          },
          {
            "body": {
              "nodeType": "YulBlock",
              "src": "7862:126:4",
              "statements": [
                {
                  "expression": {
                    "arguments": [
                      {
                        "arguments": [
                          {
                            "name": "memPtr",
                            "nodeType": "YulIdentifier",
                            "src": "7884:6:4"
                          },
                          {
                            "kind": "number",
                            "nodeType": "YulLiteral",
                            "src": "7892:1:4",
                            "type": "",
                            "value": "0"
                          }
                        ],
                        "functionName": {
                          "name": "add",
                          "nodeType": "YulIdentifier",
                          "src": "7880:3:4"
                        },
                        "nodeType": "YulFunctionCall",
                        "src": "7880:14:4"
                      },
                      {
                        "hexValue": "5b526567697374726174696f6e2e736f6c5d206e6f646520697320616c726561",
                        "kind": "string",
                        "nodeType": "YulLiteral",
                        "src": "7896:34:4",
                        "type": "",
                        "value": "[Registration.sol] node is alrea"
                      }
                    ],
                    "functionName": {
                      "name": "mstore",
                      "nodeType": "YulIdentifier",
                      "src": "7873:6:4"
                    },
                    "nodeType": "YulFunctionCall",
                    "src": "7873:58:4"
                  },
                  "nodeType": "YulExpressionStatement",
                  "src": "7873:58:4"
                },
                {
                  "expression": {
                    "arguments": [
                      {
                        "arguments": [
                          {
                            "name": "memPtr",
                            "nodeType": "YulIdentifier",
                            "src": "7952:6:4"
                          },
                          {
                            "kind": "number",
                            "nodeType": "YulLiteral",
                            "src": "7960:2:4",
                            "type": "",
                            "value": "32"
                          }
                        ],
                        "functionName": {
                          "name": "add",
                          "nodeType": "YulIdentifier",
                          "src": "7948:3:4"
                        },
                        "nodeType": "YulFunctionCall",
                        "src": "7948:15:4"
                      },
                      {
                        "hexValue": "647920617574686f7269736564",
                        "kind": "string",
                        "nodeType": "YulLiteral",
                        "src": "7965:15:4",
                        "type": "",
                        "value": "dy authorised"
                      }
                    ],
                    "functionName": {
                      "name": "mstore",
                      "nodeType": "YulIdentifier",
                      "src": "7941:6:4"
                    },
                    "nodeType": "YulFunctionCall",
                    "src": "7941:40:4"
                  },
                  "nodeType": "YulExpressionStatement",
                  "src": "7941:40:4"
                }
              ]
            },
            "name": "store_literal_in_memory_af095b6f1f1aee8a23f1825f56c141d95e245750bf40d5bd021c36da3a106ccb",
            "nodeType": "YulFunctionDefinition",
            "parameters": [
              {
                "name": "memPtr",
                "nodeType": "YulTypedName",
                "src": "7854:6:4",
                "type": ""
              }
            ],
            "src": "7756:232:4"
          },
          {
            "body": {
              "nodeType": "YulBlock",
              "src": "8140:220:4",
              "statements": [
                {
                  "nodeType": "YulAssignment",
                  "src": "8150:74:4",
                  "value": {
                    "arguments": [
                      {
                        "name": "pos",
                        "nodeType": "YulIdentifier",
                        "src": "8216:3:4"
                      },
                      {
                        "kind": "number",
                        "nodeType": "YulLiteral",
                        "src": "8221:2:4",
                        "type": "",
                        "value": "45"
                      }
                    ],
                    "functionName": {
                      "name": "array_storeLengthForEncoding_t_string_memory_ptr_fromStack",
                      "nodeType": "YulIdentifier",
                      "src": "8157:58:4"
                    },
                    "nodeType": "YulFunctionCall",
                    "src": "8157:67:4"
                  },
                  "variableNames": [
                    {
                      "name": "pos",
                      "nodeType": "YulIdentifier",
                      "src": "8150:3:4"
                    }
                  ]
                },
                {
                  "expression": {
                    "arguments": [
                      {
                        "name": "pos",
                        "nodeType": "YulIdentifier",
                        "src": "8322:3:4"
                      }
                    ],
                    "functionName": {
                      "name": "store_literal_in_memory_af095b6f1f1aee8a23f1825f56c141d95e245750bf40d5bd021c36da3a106ccb",
                      "nodeType": "YulIdentifier",
                      "src": "8233:88:4"
                    },
                    "nodeType": "YulFunctionCall",
                    "src": "8233:93:4"
                  },
                  "nodeType": "YulExpressionStatement",
                  "src": "8233:93:4"
                },
                {
                  "nodeType": "YulAssignment",
                  "src": "8335:19:4",
                  "value": {
                    "arguments": [
                      {
                        "name": "pos",
                        "nodeType": "YulIdentifier",
                        "src": "8346:3:4"
                      },
                      {
                        "kind": "number",
                        "nodeType": "YulLiteral",
                        "src": "8351:2:4",
                        "type": "",
                        "value": "64"
                      }
                    ],
                    "functionName": {
                      "name": "add",
                      "nodeType": "YulIdentifier",
                      "src": "8342:3:4"
                    },
                    "nodeType": "YulFunctionCall",
                    "src": "8342:12:4"
                  },
                  "variableNames": [
                    {
                      "name": "end",
                      "nodeType": "YulIdentifier",
                      "src": "8335:3:4"
                    }
                  ]
                }
              ]
            },
            "name": "abi_encode_t_stringliteral_af095b6f1f1aee8a23f1825f56c141d95e245750bf40d5bd021c36da3a106ccb_to_t_string_memory_ptr_fromStack",
            "nodeType": "YulFunctionDefinition",
            "parameters": [
              {
                "name": "pos",
                "nodeType": "YulTypedName",
                "src": "8128:3:4",
                "type": ""
              }
            ],
            "returnVariables": [
              {
                "name": "end",
                "nodeType": "YulTypedName",
                "src": "8136:3:4",
                "type": ""
              }
            ],
            "src": "7994:366:4"
          },
          {
            "body": {
              "nodeType": "YulBlock",
              "src": "8537:248:4",
              "statements": [
                {
                  "nodeType": "YulAssignment",
                  "src": "8547:26:4",
                  "value": {
                    "arguments": [
                      {
                        "name": "headStart",
                        "nodeType": "YulIdentifier",
                        "src": "8559:9:4"
                      },
                      {
                        "kind": "number",
                        "nodeType": "YulLiteral",
                        "src": "8570:2:4",
                        "type": "",
                        "value": "32"
                      }
                    ],
                    "functionName": {
                      "name": "add",
                      "nodeType": "YulIdentifier",
                      "src": "8555:3:4"
                    },
                    "nodeType": "YulFunctionCall",
                    "src": "8555:18:4"
                  },
                  "variableNames": [
                    {
                      "name": "tail",
                      "nodeType": "YulIdentifier",
                      "src": "8547:4:4"
                    }
                  ]
                },
                {
                  "expression": {
                    "arguments": [
                      {
                        "arguments": [
                          {
                            "name": "headStart",
                            "nodeType": "YulIdentifier",
                            "src": "8594:9:4"
                          },
                          {
                            "kind": "number",
                            "nodeType": "YulLiteral",
                            "src": "8605:1:4",
                            "type": "",
                            "value": "0"
                          }
                        ],
                        "functionName": {
                          "name": "add",
                          "nodeType": "YulIdentifier",
                          "src": "8590:3:4"
                        },
                        "nodeType": "YulFunctionCall",
                        "src": "8590:17:4"
                      },
                      {
                        "arguments": [
                          {
                            "name": "tail",
                            "nodeType": "YulIdentifier",
                            "src": "8613:4:4"
                          },
                          {
                            "name": "headStart",
                            "nodeType": "YulIdentifier",
                            "src": "8619:9:4"
                          }
                        ],
                        "functionName": {
                          "name": "sub",
                          "nodeType": "YulIdentifier",
                          "src": "8609:3:4"
                        },
                        "nodeType": "YulFunctionCall",
                        "src": "8609:20:4"
                      }
                    ],
                    "functionName": {
                      "name": "mstore",
                      "nodeType": "YulIdentifier",
                      "src": "8583:6:4"
                    },
                    "nodeType": "YulFunctionCall",
                    "src": "8583:47:4"
                  },
                  "nodeType": "YulExpressionStatement",
                  "src": "8583:47:4"
                },
                {
                  "nodeType": "YulAssignment",
                  "src": "8639:139:4",
                  "value": {
                    "arguments": [
                      {
                        "name": "tail",
                        "nodeType": "YulIdentifier",
                        "src": "8773:4:4"
                      }
                    ],
                    "functionName": {
                      "name": "abi_encode_t_stringliteral_af095b6f1f1aee8a23f1825f56c141d95e245750bf40d5bd021c36da3a106ccb_to_t_string_memory_ptr_fromStack",
                      "nodeType": "YulIdentifier",
                      "src": "8647:124:4"
                    },
                    "nodeType": "YulFunctionCall",
                    "src": "8647:131:4"
                  },
                  "variableNames": [
                    {
                      "name": "tail",
                      "nodeType": "YulIdentifier",
                      "src": "8639:4:4"
                    }
                  ]
                }
              ]
            },
            "name": "abi_encode_tuple_t_stringliteral_af095b6f1f1aee8a23f1825f56c141d95e245750bf40d5bd021c36da3a106ccb__to_t_string_memory_ptr__fromStack_reversed",
            "nodeType": "YulFunctionDefinition",
            "parameters": [
              {
                "name": "headStart",
                "nodeType": "YulTypedName",
                "src": "8517:9:4",
                "type": ""
              }
            ],
            "returnVariables": [
              {
                "name": "tail",
                "nodeType": "YulTypedName",
                "src": "8532:4:4",
                "type": ""
              }
            ],
            "src": "8366:419:4"
          },
          {
            "body": {
              "nodeType": "YulBlock",
              "src": "8836:32:4",
              "statements": [
                {
                  "nodeType": "YulAssignment",
                  "src": "8846:16:4",
                  "value": {
                    "name": "value",
                    "nodeType": "YulIdentifier",
                    "src": "8857:5:4"
                  },
                  "variableNames": [
                    {
                      "name": "cleaned",
                      "nodeType": "YulIdentifier",
                      "src": "8846:7:4"
                    }
                  ]
                }
              ]
            },
            "name": "cleanup_t_uint256",
            "nodeType": "YulFunctionDefinition",
            "parameters": [
              {
                "name": "value",
                "nodeType": "YulTypedName",
                "src": "8818:5:4",
                "type": ""
              }
            ],
            "returnVariables": [
              {
                "name": "cleaned",
                "nodeType": "YulTypedName",
                "src": "8828:7:4",
                "type": ""
              }
            ],
            "src": "8791:77:4"
          },
          {
            "body": {
              "nodeType": "YulBlock",
              "src": "8939:53:4",
              "statements": [
                {
                  "expression": {
                    "arguments": [
                      {
                        "name": "pos",
                        "nodeType": "YulIdentifier",
                        "src": "8956:3:4"
                      },
                      {
                        "arguments": [
                          {
                            "name": "value",
                            "nodeType": "YulIdentifier",
                            "src": "8979:5:4"
                          }
                        ],
                        "functionName": {
                          "name": "cleanup_t_uint256",
                          "nodeType": "YulIdentifier",
                          "src": "8961:17:4"
                        },
                        "nodeType": "YulFunctionCall",
                        "src": "8961:24:4"
                      }
                    ],
                    "functionName": {
                      "name": "mstore",
                      "nodeType": "YulIdentifier",
                      "src": "8949:6:4"
                    },
                    "nodeType": "YulFunctionCall",
                    "src": "8949:37:4"
                  },
                  "nodeType": "YulExpressionStatement",
                  "src": "8949:37:4"
                }
              ]
            },
            "name": "abi_encode_t_uint256_to_t_uint256_fromStack",
            "nodeType": "YulFunctionDefinition",
            "parameters": [
              {
                "name": "value",
                "nodeType": "YulTypedName",
                "src": "8927:5:4",
                "type": ""
              },
              {
                "name": "pos",
                "nodeType": "YulTypedName",
                "src": "8934:3:4",
                "type": ""
              }
            ],
            "src": "8874:118:4"
          },
          {
            "body": {
              "nodeType": "YulBlock",
              "src": "9131:213:4",
              "statements": [
                {
                  "nodeType": "YulAssignment",
                  "src": "9141:26:4",
                  "value": {
                    "arguments": [
                      {
                        "name": "headStart",
                        "nodeType": "YulIdentifier",
                        "src": "9153:9:4"
                      },
                      {
                        "kind": "number",
                        "nodeType": "YulLiteral",
                        "src": "9164:2:4",
                        "type": "",
                        "value": "64"
                      }
                    ],
                    "functionName": {
                      "name": "add",
                      "nodeType": "YulIdentifier",
                      "src": "9149:3:4"
                    },
                    "nodeType": "YulFunctionCall",
                    "src": "9149:18:4"
                  },
                  "variableNames": [
                    {
                      "name": "tail",
                      "nodeType": "YulIdentifier",
                      "src": "9141:4:4"
                    }
                  ]
                },
                {
                  "expression": {
                    "arguments": [
                      {
                        "name": "value0",
                        "nodeType": "YulIdentifier",
                        "src": "9228:6:4"
                      },
                      {
                        "arguments": [
                          {
                            "name": "headStart",
                            "nodeType": "YulIdentifier",
                            "src": "9241:9:4"
                          },
                          {
                            "kind": "number",
                            "nodeType": "YulLiteral",
                            "src": "9252:1:4",
                            "type": "",
                            "value": "0"
                          }
                        ],
                        "functionName": {
                          "name": "add",
                          "nodeType": "YulIdentifier",
                          "src": "9237:3:4"
                        },
                        "nodeType": "YulFunctionCall",
                        "src": "9237:17:4"
                      }
                    ],
                    "functionName": {
                      "name": "abi_encode_t_enum$_ACTION_$38_to_t_uint8_fromStack",
                      "nodeType": "YulIdentifier",
                      "src": "9177:50:4"
                    },
                    "nodeType": "YulFunctionCall",
                    "src": "9177:78:4"
                  },
                  "nodeType": "YulExpressionStatement",
                  "src": "9177:78:4"
                },
                {
                  "expression": {
                    "arguments": [
                      {
                        "name": "value1",
                        "nodeType": "YulIdentifier",
                        "src": "9309:6:4"
                      },
                      {
                        "arguments": [
                          {
                            "name": "headStart",
                            "nodeType": "YulIdentifier",
                            "src": "9322:9:4"
                          },
                          {
                            "kind": "number",
                            "nodeType": "YulLiteral",
                            "src": "9333:2:4",
                            "type": "",
                            "value": "32"
                          }
                        ],
                        "functionName": {
                          "name": "add",
                          "nodeType": "YulIdentifier",
                          "src": "9318:3:4"
                        },
                        "nodeType": "YulFunctionCall",
                        "src": "9318:18:4"
                      }
                    ],
                    "functionName": {
                      "name": "abi_encode_t_uint256_to_t_uint256_fromStack",
                      "nodeType": "YulIdentifier",
                      "src": "9265:43:4"
                    },
                    "nodeType": "YulFunctionCall",
                    "src": "9265:72:4"
                  },
                  "nodeType": "YulExpressionStatement",
                  "src": "9265:72:4"
                }
              ]
            },
            "name": "abi_encode_tuple_t_enum$_ACTION_$38_t_uint256__to_t_uint8_t_uint256__fromStack_reversed",
            "nodeType": "YulFunctionDefinition",
            "parameters": [
              {
                "name": "headStart",
                "nodeType": "YulTypedName",
                "src": "9095:9:4",
                "type": ""
              },
              {
                "name": "value1",
                "nodeType": "YulTypedName",
                "src": "9107:6:4",
                "type": ""
              },
              {
                "name": "value0",
                "nodeType": "YulTypedName",
                "src": "9115:6:4",
                "type": ""
              }
            ],
            "returnVariables": [
              {
                "name": "tail",
                "nodeType": "YulTypedName",
                "src": "9126:4:4",
                "type": ""
              }
            ],
            "src": "8998:346:4"
          },
          {
            "body": {
              "nodeType": "YulBlock",
              "src": "9456:128:4",
              "statements": [
                {
                  "expression": {
                    "arguments": [
                      {
                        "arguments": [
                          {
                            "name": "memPtr",
                            "nodeType": "YulIdentifier",
                            "src": "9478:6:4"
                          },
                          {
                            "kind": "number",
                            "nodeType": "YulLiteral",
                            "src": "9486:1:4",
                            "type": "",
                            "value": "0"
                          }
                        ],
                        "functionName": {
                          "name": "add",
                          "nodeType": "YulIdentifier",
                          "src": "9474:3:4"
                        },
                        "nodeType": "YulFunctionCall",
                        "src": "9474:14:4"
                      },
                      {
                        "hexValue": "5b526567697374726174696f6e2e736f6c5d206e6f646520697320616c726561",
                        "kind": "string",
                        "nodeType": "YulLiteral",
                        "src": "9490:34:4",
                        "type": "",
                        "value": "[Registration.sol] node is alrea"
                      }
                    ],
                    "functionName": {
                      "name": "mstore",
                      "nodeType": "YulIdentifier",
                      "src": "9467:6:4"
                    },
                    "nodeType": "YulFunctionCall",
                    "src": "9467:58:4"
                  },
                  "nodeType": "YulExpressionStatement",
                  "src": "9467:58:4"
                },
                {
                  "expression": {
                    "arguments": [
                      {
                        "arguments": [
                          {
                            "name": "memPtr",
                            "nodeType": "YulIdentifier",
                            "src": "9546:6:4"
                          },
                          {
                            "kind": "number",
                            "nodeType": "YulLiteral",
                            "src": "9554:2:4",
                            "type": "",
                            "value": "32"
                          }
                        ],
                        "functionName": {
                          "name": "add",
                          "nodeType": "YulIdentifier",
                          "src": "9542:3:4"
                        },
                        "nodeType": "YulFunctionCall",
                        "src": "9542:15:4"
                      },
                      {
                        "hexValue": "647920756e617574686f7269736564",
                        "kind": "string",
                        "nodeType": "YulLiteral",
                        "src": "9559:17:4",
                        "type": "",
                        "value": "dy unauthorised"
                      }
                    ],
                    "functionName": {
                      "name": "mstore",
                      "nodeType": "YulIdentifier",
                      "src": "9535:6:4"
                    },
                    "nodeType": "YulFunctionCall",
                    "src": "9535:42:4"
                  },
                  "nodeType": "YulExpressionStatement",
                  "src": "9535:42:4"
                }
              ]
            },
            "name": "store_literal_in_memory_823d48128feb11afef1aff486aa6f59632e478ed05ea161a87087df133cb16be",
            "nodeType": "YulFunctionDefinition",
            "parameters": [
              {
                "name": "memPtr",
                "nodeType": "YulTypedName",
                "src": "9448:6:4",
                "type": ""
              }
            ],
            "src": "9350:234:4"
          },
          {
            "body": {
              "nodeType": "YulBlock",
              "src": "9736:220:4",
              "statements": [
                {
                  "nodeType": "YulAssignment",
                  "src": "9746:74:4",
                  "value": {
                    "arguments": [
                      {
                        "name": "pos",
                        "nodeType": "YulIdentifier",
                        "src": "9812:3:4"
                      },
                      {
                        "kind": "number",
                        "nodeType": "YulLiteral",
                        "src": "9817:2:4",
                        "type": "",
                        "value": "47"
                      }
                    ],
                    "functionName": {
                      "name": "array_storeLengthForEncoding_t_string_memory_ptr_fromStack",
                      "nodeType": "YulIdentifier",
                      "src": "9753:58:4"
                    },
                    "nodeType": "YulFunctionCall",
                    "src": "9753:67:4"
                  },
                  "variableNames": [
                    {
                      "name": "pos",
                      "nodeType": "YulIdentifier",
                      "src": "9746:3:4"
                    }
                  ]
                },
                {
                  "expression": {
                    "arguments": [
                      {
                        "name": "pos",
                        "nodeType": "YulIdentifier",
                        "src": "9918:3:4"
                      }
                    ],
                    "functionName": {
                      "name": "store_literal_in_memory_823d48128feb11afef1aff486aa6f59632e478ed05ea161a87087df133cb16be",
                      "nodeType": "YulIdentifier",
                      "src": "9829:88:4"
                    },
                    "nodeType": "YulFunctionCall",
                    "src": "9829:93:4"
                  },
                  "nodeType": "YulExpressionStatement",
                  "src": "9829:93:4"
                },
                {
                  "nodeType": "YulAssignment",
                  "src": "9931:19:4",
                  "value": {
                    "arguments": [
                      {
                        "name": "pos",
                        "nodeType": "YulIdentifier",
                        "src": "9942:3:4"
                      },
                      {
                        "kind": "number",
                        "nodeType": "YulLiteral",
                        "src": "9947:2:4",
                        "type": "",
                        "value": "64"
                      }
                    ],
                    "functionName": {
                      "name": "add",
                      "nodeType": "YulIdentifier",
                      "src": "9938:3:4"
                    },
                    "nodeType": "YulFunctionCall",
                    "src": "9938:12:4"
                  },
                  "variableNames": [
                    {
                      "name": "end",
                      "nodeType": "YulIdentifier",
                      "src": "9931:3:4"
                    }
                  ]
                }
              ]
            },
            "name": "abi_encode_t_stringliteral_823d48128feb11afef1aff486aa6f59632e478ed05ea161a87087df133cb16be_to_t_string_memory_ptr_fromStack",
            "nodeType": "YulFunctionDefinition",
            "parameters": [
              {
                "name": "pos",
                "nodeType": "YulTypedName",
                "src": "9724:3:4",
                "type": ""
              }
            ],
            "returnVariables": [
              {
                "name": "end",
                "nodeType": "YulTypedName",
                "src": "9732:3:4",
                "type": ""
              }
            ],
            "src": "9590:366:4"
          },
          {
            "body": {
              "nodeType": "YulBlock",
              "src": "10133:248:4",
              "statements": [
                {
                  "nodeType": "YulAssignment",
                  "src": "10143:26:4",
                  "value": {
                    "arguments": [
                      {
                        "name": "headStart",
                        "nodeType": "YulIdentifier",
                        "src": "10155:9:4"
                      },
                      {
                        "kind": "number",
                        "nodeType": "YulLiteral",
                        "src": "10166:2:4",
                        "type": "",
                        "value": "32"
                      }
                    ],
                    "functionName": {
                      "name": "add",
                      "nodeType": "YulIdentifier",
                      "src": "10151:3:4"
                    },
                    "nodeType": "YulFunctionCall",
                    "src": "10151:18:4"
                  },
                  "variableNames": [
                    {
                      "name": "tail",
                      "nodeType": "YulIdentifier",
                      "src": "10143:4:4"
                    }
                  ]
                },
                {
                  "expression": {
                    "arguments": [
                      {
                        "arguments": [
                          {
                            "name": "headStart",
                            "nodeType": "YulIdentifier",
                            "src": "10190:9:4"
                          },
                          {
                            "kind": "number",
                            "nodeType": "YulLiteral",
                            "src": "10201:1:4",
                            "type": "",
                            "value": "0"
                          }
                        ],
                        "functionName": {
                          "name": "add",
                          "nodeType": "YulIdentifier",
                          "src": "10186:3:4"
                        },
                        "nodeType": "YulFunctionCall",
                        "src": "10186:17:4"
                      },
                      {
                        "arguments": [
                          {
                            "name": "tail",
                            "nodeType": "YulIdentifier",
                            "src": "10209:4:4"
                          },
                          {
                            "name": "headStart",
                            "nodeType": "YulIdentifier",
                            "src": "10215:9:4"
                          }
                        ],
                        "functionName": {
                          "name": "sub",
                          "nodeType": "YulIdentifier",
                          "src": "10205:3:4"
                        },
                        "nodeType": "YulFunctionCall",
                        "src": "10205:20:4"
                      }
                    ],
                    "functionName": {
                      "name": "mstore",
                      "nodeType": "YulIdentifier",
                      "src": "10179:6:4"
                    },
                    "nodeType": "YulFunctionCall",
                    "src": "10179:47:4"
                  },
                  "nodeType": "YulExpressionStatement",
                  "src": "10179:47:4"
                },
                {
                  "nodeType": "YulAssignment",
                  "src": "10235:139:4",
                  "value": {
                    "arguments": [
                      {
                        "name": "tail",
                        "nodeType": "YulIdentifier",
                        "src": "10369:4:4"
                      }
                    ],
                    "functionName": {
                      "name": "abi_encode_t_stringliteral_823d48128feb11afef1aff486aa6f59632e478ed05ea161a87087df133cb16be_to_t_string_memory_ptr_fromStack",
                      "nodeType": "YulIdentifier",
                      "src": "10243:124:4"
                    },
                    "nodeType": "YulFunctionCall",
                    "src": "10243:131:4"
                  },
                  "variableNames": [
                    {
                      "name": "tail",
                      "nodeType": "YulIdentifier",
                      "src": "10235:4:4"
                    }
                  ]
                }
              ]
            },
            "name": "abi_encode_tuple_t_stringliteral_823d48128feb11afef1aff486aa6f59632e478ed05ea161a87087df133cb16be__to_t_string_memory_ptr__fromStack_reversed",
            "nodeType": "YulFunctionDefinition",
            "parameters": [
              {
                "name": "headStart",
                "nodeType": "YulTypedName",
                "src": "10113:9:4",
                "type": ""
              }
            ],
            "returnVariables": [
              {
                "name": "tail",
                "nodeType": "YulTypedName",
                "src": "10128:4:4",
                "type": ""
              }
            ],
            "src": "9962:419:4"
          },
          {
            "body": {
              "nodeType": "YulBlock",
              "src": "10415:152:4",
              "statements": [
                {
                  "expression": {
                    "arguments": [
                      {
                        "kind": "number",
                        "nodeType": "YulLiteral",
                        "src": "10432:1:4",
                        "type": "",
                        "value": "0"
                      },
                      {
                        "kind": "number",
                        "nodeType": "YulLiteral",
                        "src": "10435:77:4",
                        "type": "",
                        "value": "35408467139433450592217433187231851964531694900788300625387963629091585785856"
                      }
                    ],
                    "functionName": {
                      "name": "mstore",
                      "nodeType": "YulIdentifier",
                      "src": "10425:6:4"
                    },
                    "nodeType": "YulFunctionCall",
                    "src": "10425:88:4"
                  },
                  "nodeType": "YulExpressionStatement",
                  "src": "10425:88:4"
                },
                {
                  "expression": {
                    "arguments": [
                      {
                        "kind": "number",
                        "nodeType": "YulLiteral",
                        "src": "10529:1:4",
                        "type": "",
                        "value": "4"
                      },
                      {
                        "kind": "number",
                        "nodeType": "YulLiteral",
                        "src": "10532:4:4",
                        "type": "",
                        "value": "0x41"
                      }
                    ],
                    "functionName": {
                      "name": "mstore",
                      "nodeType": "YulIdentifier",
                      "src": "10522:6:4"
                    },
                    "nodeType": "YulFunctionCall",
                    "src": "10522:15:4"
                  },
                  "nodeType": "YulExpressionStatement",
                  "src": "10522:15:4"
                },
                {
                  "expression": {
                    "arguments": [
                      {
                        "kind": "number",
                        "nodeType": "YulLiteral",
                        "src": "10553:1:4",
                        "type": "",
                        "value": "0"
                      },
                      {
                        "kind": "number",
                        "nodeType": "YulLiteral",
                        "src": "10556:4:4",
                        "type": "",
                        "value": "0x24"
                      }
                    ],
                    "functionName": {
                      "name": "revert",
                      "nodeType": "YulIdentifier",
                      "src": "10546:6:4"
                    },
                    "nodeType": "YulFunctionCall",
                    "src": "10546:15:4"
                  },
                  "nodeType": "YulExpressionStatement",
                  "src": "10546:15:4"
                }
              ]
            },
            "name": "panic_error_0x41",
            "nodeType": "YulFunctionDefinition",
            "src": "10387:180:4"
          },
          {
            "body": {
              "nodeType": "YulBlock",
              "src": "10601:152:4",
              "statements": [
                {
                  "expression": {
                    "arguments": [
                      {
                        "kind": "number",
                        "nodeType": "YulLiteral",
                        "src": "10618:1:4",
                        "type": "",
                        "value": "0"
                      },
                      {
                        "kind": "number",
                        "nodeType": "YulLiteral",
                        "src": "10621:77:4",
                        "type": "",
                        "value": "35408467139433450592217433187231851964531694900788300625387963629091585785856"
                      }
                    ],
                    "functionName": {
                      "name": "mstore",
                      "nodeType": "YulIdentifier",
                      "src": "10611:6:4"
                    },
                    "nodeType": "YulFunctionCall",
                    "src": "10611:88:4"
                  },
                  "nodeType": "YulExpressionStatement",
                  "src": "10611:88:4"
                },
                {
                  "expression": {
                    "arguments": [
                      {
                        "kind": "number",
                        "nodeType": "YulLiteral",
                        "src": "10715:1:4",
                        "type": "",
                        "value": "4"
                      },
                      {
                        "kind": "number",
                        "nodeType": "YulLiteral",
                        "src": "10718:4:4",
                        "type": "",
                        "value": "0x32"
                      }
                    ],
                    "functionName": {
                      "name": "mstore",
                      "nodeType": "YulIdentifier",
                      "src": "10708:6:4"
                    },
                    "nodeType": "YulFunctionCall",
                    "src": "10708:15:4"
                  },
                  "nodeType": "YulExpressionStatement",
                  "src": "10708:15:4"
                },
                {
                  "expression": {
                    "arguments": [
                      {
                        "kind": "number",
                        "nodeType": "YulLiteral",
                        "src": "10739:1:4",
                        "type": "",
                        "value": "0"
                      },
                      {
                        "kind": "number",
                        "nodeType": "YulLiteral",
                        "src": "10742:4:4",
                        "type": "",
                        "value": "0x24"
                      }
                    ],
                    "functionName": {
                      "name": "revert",
                      "nodeType": "YulIdentifier",
                      "src": "10732:6:4"
                    },
                    "nodeType": "YulFunctionCall",
                    "src": "10732:15:4"
                  },
                  "nodeType": "YulExpressionStatement",
                  "src": "10732:15:4"
                }
              ]
            },
            "name": "panic_error_0x32",
            "nodeType": "YulFunctionDefinition",
            "src": "10573:180:4"
          },
          {
            "body": {
              "nodeType": "YulBlock",
              "src": "10787:152:4",
              "statements": [
                {
                  "expression": {
                    "arguments": [
                      {
                        "kind": "number",
                        "nodeType": "YulLiteral",
                        "src": "10804:1:4",
                        "type": "",
                        "value": "0"
                      },
                      {
                        "kind": "number",
                        "nodeType": "YulLiteral",
                        "src": "10807:77:4",
                        "type": "",
                        "value": "35408467139433450592217433187231851964531694900788300625387963629091585785856"
                      }
                    ],
                    "functionName": {
                      "name": "mstore",
                      "nodeType": "YulIdentifier",
                      "src": "10797:6:4"
                    },
                    "nodeType": "YulFunctionCall",
                    "src": "10797:88:4"
                  },
                  "nodeType": "YulExpressionStatement",
                  "src": "10797:88:4"
                },
                {
                  "expression": {
                    "arguments": [
                      {
                        "kind": "number",
                        "nodeType": "YulLiteral",
                        "src": "10901:1:4",
                        "type": "",
                        "value": "4"
                      },
                      {
                        "kind": "number",
                        "nodeType": "YulLiteral",
                        "src": "10904:4:4",
                        "type": "",
                        "value": "0x11"
                      }
                    ],
                    "functionName": {
                      "name": "mstore",
                      "nodeType": "YulIdentifier",
                      "src": "10894:6:4"
                    },
                    "nodeType": "YulFunctionCall",
                    "src": "10894:15:4"
                  },
                  "nodeType": "YulExpressionStatement",
                  "src": "10894:15:4"
                },
                {
                  "expression": {
                    "arguments": [
                      {
                        "kind": "number",
                        "nodeType": "YulLiteral",
                        "src": "10925:1:4",
                        "type": "",
                        "value": "0"
                      },
                      {
                        "kind": "number",
                        "nodeType": "YulLiteral",
                        "src": "10928:4:4",
                        "type": "",
                        "value": "0x24"
                      }
                    ],
                    "functionName": {
                      "name": "revert",
                      "nodeType": "YulIdentifier",
                      "src": "10918:6:4"
                    },
                    "nodeType": "YulFunctionCall",
                    "src": "10918:15:4"
                  },
                  "nodeType": "YulExpressionStatement",
                  "src": "10918:15:4"
                }
              ]
            },
            "name": "panic_error_0x11",
            "nodeType": "YulFunctionDefinition",
            "src": "10759:180:4"
          },
          {
            "body": {
              "nodeType": "YulBlock",
              "src": "10988:190:4",
              "statements": [
                {
                  "nodeType": "YulAssignment",
                  "src": "10998:33:4",
                  "value": {
                    "arguments": [
                      {
                        "name": "value",
                        "nodeType": "YulIdentifier",
                        "src": "11025:5:4"
                      }
                    ],
                    "functionName": {
                      "name": "cleanup_t_uint256",
                      "nodeType": "YulIdentifier",
                      "src": "11007:17:4"
                    },
                    "nodeType": "YulFunctionCall",
                    "src": "11007:24:4"
                  },
                  "variableNames": [
                    {
                      "name": "value",
                      "nodeType": "YulIdentifier",
                      "src": "10998:5:4"
                    }
                  ]
                },
                {
                  "body": {
                    "nodeType": "YulBlock",
                    "src": "11121:22:4",
                    "statements": [
                      {
                        "expression": {
                          "arguments": [],
                          "functionName": {
                            "name": "panic_error_0x11",
                            "nodeType": "YulIdentifier",
                            "src": "11123:16:4"
                          },
                          "nodeType": "YulFunctionCall",
                          "src": "11123:18:4"
                        },
                        "nodeType": "YulExpressionStatement",
                        "src": "11123:18:4"
                      }
                    ]
                  },
                  "condition": {
                    "arguments": [
                      {
                        "name": "value",
                        "nodeType": "YulIdentifier",
                        "src": "11046:5:4"
                      },
                      {
                        "kind": "number",
                        "nodeType": "YulLiteral",
                        "src": "11053:66:4",
                        "type": "",
                        "value": "0xffffffffffffffffffffffffffffffffffffffffffffffffffffffffffffffff"
                      }
                    ],
                    "functionName": {
                      "name": "eq",
                      "nodeType": "YulIdentifier",
                      "src": "11043:2:4"
                    },
                    "nodeType": "YulFunctionCall",
                    "src": "11043:77:4"
                  },
                  "nodeType": "YulIf",
                  "src": "11040:103:4"
                },
                {
                  "nodeType": "YulAssignment",
                  "src": "11152:20:4",
                  "value": {
                    "arguments": [
                      {
                        "name": "value",
                        "nodeType": "YulIdentifier",
                        "src": "11163:5:4"
                      },
                      {
                        "kind": "number",
                        "nodeType": "YulLiteral",
                        "src": "11170:1:4",
                        "type": "",
                        "value": "1"
                      }
                    ],
                    "functionName": {
                      "name": "add",
                      "nodeType": "YulIdentifier",
                      "src": "11159:3:4"
                    },
                    "nodeType": "YulFunctionCall",
                    "src": "11159:13:4"
                  },
                  "variableNames": [
                    {
                      "name": "ret",
                      "nodeType": "YulIdentifier",
                      "src": "11152:3:4"
                    }
                  ]
                }
              ]
            },
            "name": "increment_t_uint256",
            "nodeType": "YulFunctionDefinition",
            "parameters": [
              {
                "name": "value",
                "nodeType": "YulTypedName",
                "src": "10974:5:4",
                "type": ""
              }
            ],
            "returnVariables": [
              {
                "name": "ret",
                "nodeType": "YulTypedName",
                "src": "10984:3:4",
                "type": ""
              }
            ],
            "src": "10945:233:4"
          }
        ]
      },
      "contents": "{\n\n    function cleanup_t_uint160(value) -> cleaned {\n        cleaned := and(value, 0xffffffffffffffffffffffffffffffffffffffff)\n    }\n\n    function cleanup_t_address(value) -> cleaned {\n        cleaned := cleanup_t_uint160(value)\n    }\n\n    function abi_encode_t_address_to_t_address_fromStack(value, pos) {\n        mstore(pos, cleanup_t_address(value))\n    }\n\n    function abi_encode_tuple_t_address__to_t_address__fromStack_reversed(headStart , value0) -> tail {\n        tail := add(headStart, 32)\n\n        abi_encode_t_address_to_t_address_fromStack(value0,  add(headStart, 0))\n\n    }\n\n    function allocate_unbounded() -> memPtr {\n        memPtr := mload(64)\n    }\n\n    function revert_error_dbdddcbe895c83990c08b3492a0e83918d802a52331272ac6fdb6a7c4aea3b1b() {\n        revert(0, 0)\n    }\n\n    function revert_error_c1322bf8034eace5e0b5c7295db60986aa89aae5e0ea0873e4689e076861a5db() {\n        revert(0, 0)\n    }\n\n    function validator_revert_t_address(value) {\n        if iszero(eq(value, cleanup_t_address(value))) { revert(0, 0) }\n    }\n\n    function abi_decode_t_address(offset, end) -> value {\n        value := calldataload(offset)\n        validator_revert_t_address(value)\n    }\n\n    function abi_decode_tuple_t_address(headStart, dataEnd) -> value0 {\n        if slt(sub(dataEnd, headStart), 32) { revert_error_dbdddcbe895c83990c08b3492a0e83918d802a52331272ac6fdb6a7c4aea3b1b() }\n\n        {\n\n            let offset := 0\n\n            value0 := abi_decode_t_address(add(headStart, offset), dataEnd)\n        }\n\n    }\n\n    function panic_error_0x21() {\n        mstore(0, 35408467139433450592217433187231851964531694900788300625387963629091585785856)\n        mstore(4, 0x21)\n        revert(0, 0x24)\n    }\n\n    function validator_assert_t_enum$_ACTION_$38(value) {\n        if iszero(lt(value, 3)) { panic_error_0x21() }\n    }\n\n    function cleanup_t_enum$_ACTION_$38(value) -> cleaned {\n        cleaned := value validator_assert_t_enum$_ACTION_$38(value)\n    }\n\n    function convert_t_enum$_ACTION_$38_to_t_uint8(value) -> converted {\n        converted := cleanup_t_enum$_ACTION_$38(value)\n    }\n\n    function abi_encode_t_enum$_ACTION_$38_to_t_uint8_fromStack(value, pos) {\n        mstore(pos, convert_t_enum$_ACTION_$38_to_t_uint8(value))\n    }\n\n    function abi_encode_tuple_t_enum$_ACTION_$38__to_t_uint8__fromStack_reversed(headStart , value0) -> tail {\n        tail := add(headStart, 32)\n\n        abi_encode_t_enum$_ACTION_$38_to_t_uint8_fromStack(value0,  add(headStart, 0))\n\n    }\n\n    function array_length_t_array$_t_address_$dyn_memory_ptr(value) -> length {\n\n        length := mload(value)\n\n    }\n\n    function array_storeLengthForEncoding_t_array$_t_address_$dyn_memory_ptr_fromStack(pos, length) -> updated_pos {\n        mstore(pos, length)\n        updated_pos := add(pos, 0x20)\n    }\n\n    function array_dataslot_t_array$_t_address_$dyn_memory_ptr(ptr) -> data {\n        data := ptr\n\n        data := add(ptr, 0x20)\n\n    }\n\n    function abi_encode_t_address_to_t_address(value, pos) {\n        mstore(pos, cleanup_t_address(value))\n    }\n\n    function abi_encodeUpdatedPos_t_address_to_t_address(value0, pos) -> updatedPos {\n        abi_encode_t_address_to_t_address(value0, pos)\n        updatedPos := add(pos, 0x20)\n    }\n\n    function array_nextElement_t_array$_t_address_$dyn_memory_ptr(ptr) -> next {\n        next := add(ptr, 0x20)\n    }\n\n    // address[] -> address[]\n    function abi_encode_t_array$_t_address_$dyn_memory_ptr_to_t_array$_t_address_$dyn_memory_ptr_fromStack(value, pos)  -> end  {\n        let length := array_length_t_array$_t_address_$dyn_memory_ptr(value)\n        pos := array_storeLengthForEncoding_t_array$_t_address_$dyn_memory_ptr_fromStack(pos, length)\n        let baseRef := array_dataslot_t_array$_t_address_$dyn_memory_ptr(value)\n        let srcPtr := baseRef\n        for { let i := 0 } lt(i, length) { i := add(i, 1) }\n        {\n            let elementValue0 := mload(srcPtr)\n            pos := abi_encodeUpdatedPos_t_address_to_t_address(elementValue0, pos)\n            srcPtr := array_nextElement_t_array$_t_address_$dyn_memory_ptr(srcPtr)\n        }\n        end := pos\n    }\n\n    function array_length_t_array$_t_enum$_ACTION_$38_$dyn_memory_ptr(value) -> length {\n\n        length := mload(value)\n\n    }\n\n    function array_storeLengthForEncoding_t_array$_t_uint8_$dyn_memory_ptr_fromStack(pos, length) -> updated_pos {\n        mstore(pos, length)\n        updated_pos := add(pos, 0x20)\n    }\n\n    function array_dataslot_t_array$_t_enum$_ACTION_$38_$dyn_memory_ptr(ptr) -> data {\n        data := ptr\n\n        data := add(ptr, 0x20)\n\n    }\n\n    function abi_encode_t_enum$_ACTION_$38_to_t_uint8(value, pos) {\n        mstore(pos, convert_t_enum$_ACTION_$38_to_t_uint8(value))\n    }\n\n    function abi_encodeUpdatedPos_t_enum$_ACTION_$38_to_t_uint8(value0, pos) -> updatedPos {\n        abi_encode_t_enum$_ACTION_$38_to_t_uint8(value0, pos)\n        updatedPos := add(pos, 0x20)\n    }\n\n    function array_nextElement_t_array$_t_enum$_ACTION_$38_$dyn_memory_ptr(ptr) -> next {\n        next := add(ptr, 0x20)\n    }\n\n    // enum Registration.ACTION[] -> uint8[]\n    function abi_encode_t_array$_t_enum$_ACTION_$38_$dyn_memory_ptr_to_t_array$_t_uint8_$dyn_memory_ptr_fromStack(value, pos)  -> end  {\n        let length := array_length_t_array$_t_enum$_ACTION_$38_$dyn_memory_ptr(value)\n        pos := array_storeLengthForEncoding_t_array$_t_uint8_$dyn_memory_ptr_fromStack(pos, length)\n        let baseRef := array_dataslot_t_array$_t_enum$_ACTION_$38_$dyn_memory_ptr(value)\n        let srcPtr := baseRef\n        for { let i := 0 } lt(i, length) { i := add(i, 1) }\n        {\n            let elementValue0 := mload(srcPtr)\n            pos := abi_encodeUpdatedPos_t_enum$_ACTION_$38_to_t_uint8(elementValue0, pos)\n            srcPtr := array_nextElement_t_array$_t_enum$_ACTION_$38_$dyn_memory_ptr(srcPtr)\n        }\n        end := pos\n    }\n\n    function abi_encode_tuple_t_array$_t_address_$dyn_memory_ptr_t_array$_t_enum$_ACTION_$38_$dyn_memory_ptr__to_t_array$_t_address_$dyn_memory_ptr_t_array$_t_uint8_$dyn_memory_ptr__fromStack_reversed(headStart , value1, value0) -> tail {\n        tail := add(headStart, 64)\n\n        mstore(add(headStart, 0), sub(tail, headStart))\n        tail := abi_encode_t_array$_t_address_$dyn_memory_ptr_to_t_array$_t_address_$dyn_memory_ptr_fromStack(value0,  tail)\n\n        mstore(add(headStart, 32), sub(tail, headStart))\n        tail := abi_encode_t_array$_t_enum$_ACTION_$38_$dyn_memory_ptr_to_t_array$_t_uint8_$dyn_memory_ptr_fromStack(value1,  tail)\n\n    }\n\n    function array_storeLengthForEncoding_t_string_memory_ptr_fromStack(pos, length) -> updated_pos {\n        mstore(pos, length)\n        updated_pos := add(pos, 0x20)\n    }\n\n    function store_literal_in_memory_19ac9c9a27540f01e60bd72964e680cc271a4fe2e0b628f24d2986411bb75f20(memPtr) {\n\n        mstore(add(memPtr, 0), \"[Registration.sol] only owner ca\")\n\n        mstore(add(memPtr, 32), \"n call this function\")\n\n    }\n\n    function abi_encode_t_stringliteral_19ac9c9a27540f01e60bd72964e680cc271a4fe2e0b628f24d2986411bb75f20_to_t_string_memory_ptr_fromStack(pos) -> end {\n        pos := array_storeLengthForEncoding_t_string_memory_ptr_fromStack(pos, 52)\n        store_literal_in_memory_19ac9c9a27540f01e60bd72964e680cc271a4fe2e0b628f24d2986411bb75f20(pos)\n        end := add(pos, 64)\n    }\n\n    function abi_encode_tuple_t_stringliteral_19ac9c9a27540f01e60bd72964e680cc271a4fe2e0b628f24d2986411bb75f20__to_t_string_memory_ptr__fromStack_reversed(headStart ) -> tail {\n        tail := add(headStart, 32)\n\n        mstore(add(headStart, 0), sub(tail, headStart))\n        tail := abi_encode_t_stringliteral_19ac9c9a27540f01e60bd72964e680cc271a4fe2e0b628f24d2986411bb75f20_to_t_string_memory_ptr_fromStack( tail)\n\n    }\n\n    function store_literal_in_memory_af095b6f1f1aee8a23f1825f56c141d95e245750bf40d5bd021c36da3a106ccb(memPtr) {\n\n        mstore(add(memPtr, 0), \"[Registration.sol] node is alrea\")\n\n        mstore(add(memPtr, 32), \"dy authorised\")\n\n    }\n\n    function abi_encode_t_stringliteral_af095b6f1f1aee8a23f1825f56c141d95e245750bf40d5bd021c36da3a106ccb_to_t_string_memory_ptr_fromStack(pos) -> end {\n        pos := array_storeLengthForEncoding_t_string_memory_ptr_fromStack(pos, 45)\n        store_literal_in_memory_af095b6f1f1aee8a23f1825f56c141d95e245750bf40d5bd021c36da3a106ccb(pos)\n        end := add(pos, 64)\n    }\n\n    function abi_encode_tuple_t_stringliteral_af095b6f1f1aee8a23f1825f56c141d95e245750bf40d5bd021c36da3a106ccb__to_t_string_memory_ptr__fromStack_reversed(headStart ) -> tail {\n        tail := add(headStart, 32)\n\n        mstore(add(headStart, 0), sub(tail, headStart))\n        tail := abi_encode_t_stringliteral_af095b6f1f1aee8a23f1825f56c141d95e245750bf40d5bd021c36da3a106ccb_to_t_string_memory_ptr_fromStack( tail)\n\n    }\n\n    function cleanup_t_uint256(value) -> cleaned {\n        cleaned := value\n    }\n\n    function abi_encode_t_uint256_to_t_uint256_fromStack(value, pos) {\n        mstore(pos, cleanup_t_uint256(value))\n    }\n\n    function abi_encode_tuple_t_enum$_ACTION_$38_t_uint256__to_t_uint8_t_uint256__fromStack_reversed(headStart , value1, value0) -> tail {\n        tail := add(headStart, 64)\n\n        abi_encode_t_enum$_ACTION_$38_to_t_uint8_fromStack(value0,  add(headStart, 0))\n\n        abi_encode_t_uint256_to_t_uint256_fromStack(value1,  add(headStart, 32))\n\n    }\n\n    function store_literal_in_memory_823d48128feb11afef1aff486aa6f59632e478ed05ea161a87087df133cb16be(memPtr) {\n\n        mstore(add(memPtr, 0), \"[Registration.sol] node is alrea\")\n\n        mstore(add(memPtr, 32), \"dy unauthorised\")\n\n    }\n\n    function abi_encode_t_stringliteral_823d48128feb11afef1aff486aa6f59632e478ed05ea161a87087df133cb16be_to_t_string_memory_ptr_fromStack(pos) -> end {\n        pos := array_storeLengthForEncoding_t_string_memory_ptr_fromStack(pos, 47)\n        store_literal_in_memory_823d48128feb11afef1aff486aa6f59632e478ed05ea161a87087df133cb16be(pos)\n        end := add(pos, 64)\n    }\n\n    function abi_encode_tuple_t_stringliteral_823d48128feb11afef1aff486aa6f59632e478ed05ea161a87087df133cb16be__to_t_string_memory_ptr__fromStack_reversed(headStart ) -> tail {\n        tail := add(headStart, 32)\n\n        mstore(add(headStart, 0), sub(tail, headStart))\n        tail := abi_encode_t_stringliteral_823d48128feb11afef1aff486aa6f59632e478ed05ea161a87087df133cb16be_to_t_string_memory_ptr_fromStack( tail)\n\n    }\n\n    function panic_error_0x41() {\n        mstore(0, 35408467139433450592217433187231851964531694900788300625387963629091585785856)\n        mstore(4, 0x41)\n        revert(0, 0x24)\n    }\n\n    function panic_error_0x32() {\n        mstore(0, 35408467139433450592217433187231851964531694900788300625387963629091585785856)\n        mstore(4, 0x32)\n        revert(0, 0x24)\n    }\n\n    function panic_error_0x11() {\n        mstore(0, 35408467139433450592217433187231851964531694900788300625387963629091585785856)\n        mstore(4, 0x11)\n        revert(0, 0x24)\n    }\n\n    function increment_t_uint256(value) -> ret {\n        value := cleanup_t_uint256(value)\n        if eq(value, 0xffffffffffffffffffffffffffffffffffffffffffffffffffffffffffffffff) { panic_error_0x11() }\n        ret := add(value, 1)\n    }\n\n}\n",
      "id": 4,
      "language": "Yul",
      "name": "#utility.yul"
    }
  ],
  "sourceMap": "34:1682:1:-:0;;;245:49;;;;;;;;;;277:10;269:5;;:18;;;;;;;;;;;;;;;;;;34:1682;;;;;;",
  "deployedSourceMap": "34:1682:1:-:0;;;;;;;;;;;;;;;;;;;;;;;;;;;;;;;;;;;;;;;;;;;;;;;;;;;;;;;;141:20;;;:::i;:::-;;;;;;;:::i;:::-;;;;;;;;1289:96;;;;;;;;;;;;;:::i;:::-;;:::i;:::-;;;;;;;:::i;:::-;;;;;;;;551:402;;;;;;;;;;;;;:::i;:::-;;:::i;:::-;;168:38;;;;;;;;;;;;;:::i;:::-;;:::i;:::-;;;;;;;:::i;:::-;;;;;;;;959:324;;;;;;;;;;;;;:::i;:::-;;:::i;:::-;;1391:323;;;:::i;:::-;;;;;;;;:::i;:::-;;;;;;;;141:20;;;;;;;;;;;;:::o;1289:96::-;1342:6;1367:4;:11;1372:5;1367:11;;;;;;;;;;;;;;;;;;;;;;;;;1360:18;;1289:96;;;:::o;551:402::-;366:5;;;;;;;;;;352:19;;:10;:19;;;331:118;;;;;;;;;;;;:::i;:::-;;;;;;;;;658:11:::1;640:29;;;;;;;;:::i;:::-;;:4;:14;645:8;640:14;;;;;;;;;;;;;;;;;;;;;;;;;:29;;;;;;;;:::i;:::-;;;:86;;;;707:19;689:37:::0;::::1;;;;;;;:::i;:::-;;:4;:14;694:8;689:14;;;;;;;;;;;;;;;;;;;;;;;;;:37;;;;;;;;:::i;:::-;;;640:86;619:178;;;;;;;;;;;;:::i;:::-;;;;;;;;;825:17;808:4:::0;:14:::1;813:8;808:14;;;;;;;;;;;;;;;;:34;;;;;;;;;;;;;;;;;;;:::i;:::-;;;;;;;852:8;866;852:23;;;;;;;;;;;;;;;;;;;;;;;;;;;;;;;;;;;;;;;;;;;;;;;;901:8;891:55;;;911:17;930:15;891:55;;;;;;;:::i;:::-;;;;;;;;551:402:::0;:::o;168:38::-;;;;;;;;;;;;;;;;;;;;;;:::o;959:324::-;366:5;;;;;;;;;;352:19;;:10;:19;;;331:118;;;;;;;;;;;;:::i;:::-;;;;;;;;;1068:17:::1;1050:35;;;;;;;;:::i;:::-;;:4;:14;1055:8;1050:14;;;;;;;;;;;;;;;;;;;;;;;;;:35;;;;;;;;:::i;:::-;;;1029:129;;;;;;;;;;;;:::i;:::-;;;;;;;;;1185:19;1168:4;:14;1173:8;1168:14;;;;;;;;;;;;;;;;:36;;;;;;;;;;;;;;;;;;;:::i;:::-;;;;;;;1229:8;1219:57;;;1239:19;1260:15;1219:57;;;;;;;:::i;:::-;;;;;;;;959:324:::0;:::o;1391:323::-;1456:16;1474:15;1505:23;1544:8;:15;;;;1531:29;;;;;;;;:::i;:::-;;;;;;;;;;;;;;;;;;;;;;;;;;;;;;;;;;;;;;;;;1505:55;;1576:9;1571:101;1595:8;:15;;;;1591:1;:19;1571:101;;;1644:4;:17;1649:8;1658:1;1649:11;;;;;;;;:::i;:::-;;;;;;;;;;;;;;;;;;;1644:17;;;;;;;;;;;;;;;;;;;;;;;;;1631:7;1639:1;1631:10;;;;;;;;:::i;:::-;;;;;;;:30;;;;;;;;;:::i;:::-;;;;;;;;;;;;:::i;:::-;;;;;;1612:3;;;;;:::i;:::-;;;;1571:101;;;;1689:8;1699:7;1681:26;;;;;;;;;;;;;;;;;;;;;;;;;;;;;;;;;;;;;;;;;;;;;;;;;;;;;;;;;;;;;;;;;;;;;;;;;;;;;;;;;;;1391:323;;:::o;7:126:4:-;44:7;84:42;77:5;73:54;62:65;;7:126;;;:::o;139:96::-;176:7;205:24;223:5;205:24;:::i;:::-;194:35;;139:96;;;:::o;241:118::-;328:24;346:5;328:24;:::i;:::-;323:3;316:37;241:118;;:::o;365:222::-;458:4;496:2;485:9;481:18;473:26;;509:71;577:1;566:9;562:17;553:6;509:71;:::i;:::-;365:222;;;;:::o;674:117::-;783:1;780;773:12;920:122;993:24;1011:5;993:24;:::i;:::-;986:5;983:35;973:63;;1032:1;1029;1022:12;973:63;920:122;:::o;1048:139::-;1094:5;1132:6;1119:20;1110:29;;1148:33;1175:5;1148:33;:::i;:::-;1048:139;;;;:::o;1193:329::-;1252:6;1301:2;1289:9;1280:7;1276:23;1272:32;1269:119;;;1307:79;;:::i;:::-;1269:119;1427:1;1452:53;1497:7;1488:6;1477:9;1473:22;1452:53;:::i;:::-;1442:63;;1398:117;1193:329;;;;:::o;1528:180::-;1576:77;1573:1;1566:88;1673:4;1670:1;1663:15;1697:4;1694:1;1687:15;1714:114;1796:1;1789:5;1786:12;1776:46;;1802:18;;:::i;:::-;1776:46;1714:114;:::o;1834:129::-;1880:7;1909:5;1898:16;;1915:42;1951:5;1915:42;:::i;:::-;1834:129;;;:::o;1969:::-;2026:9;2059:33;2086:5;2059:33;:::i;:::-;2046:46;;1969:129;;;:::o;2104:145::-;2198:44;2236:5;2198:44;:::i;:::-;2193:3;2186:57;2104:145;;:::o;2255:236::-;2355:4;2393:2;2382:9;2378:18;2370:26;;2406:78;2481:1;2470:9;2466:17;2457:6;2406:78;:::i;:::-;2255:236;;;;:::o;2497:114::-;2564:6;2598:5;2592:12;2582:22;;2497:114;;;:::o;2617:184::-;2716:11;2750:6;2745:3;2738:19;2790:4;2785:3;2781:14;2766:29;;2617:184;;;;:::o;2807:132::-;2874:4;2897:3;2889:11;;2927:4;2922:3;2918:14;2910:22;;2807:132;;;:::o;2945:108::-;3022:24;3040:5;3022:24;:::i;:::-;3017:3;3010:37;2945:108;;:::o;3059:179::-;3128:10;3149:46;3191:3;3183:6;3149:46;:::i;:::-;3227:4;3222:3;3218:14;3204:28;;3059:179;;;;:::o;3244:113::-;3314:4;3346;3341:3;3337:14;3329:22;;3244:113;;;:::o;3393:732::-;3512:3;3541:54;3589:5;3541:54;:::i;:::-;3611:86;3690:6;3685:3;3611:86;:::i;:::-;3604:93;;3721:56;3771:5;3721:56;:::i;:::-;3800:7;3831:1;3816:284;3841:6;3838:1;3835:13;3816:284;;;3917:6;3911:13;3944:63;4003:3;3988:13;3944:63;:::i;:::-;3937:70;;4030:60;4083:6;4030:60;:::i;:::-;4020:70;;3876:224;3863:1;3860;3856:9;3851:14;;3816:284;;;3820:14;4116:3;4109:10;;3517:608;;;3393:732;;;;:::o;4131:123::-;4207:6;4241:5;4235:12;4225:22;;4131:123;;;:::o;4260:182::-;4357:11;4391:6;4386:3;4379:19;4431:4;4426:3;4422:14;4407:29;;4260:182;;;;:::o;4448:141::-;4524:4;4547:3;4539:11;;4577:4;4572:3;4568:14;4560:22;;4448:141;;;:::o;4595:135::-;4679:44;4717:5;4679:44;:::i;:::-;4674:3;4667:57;4595:135;;:::o;4736:193::-;4812:10;4833:53;4882:3;4874:6;4833:53;:::i;:::-;4918:4;4913:3;4909:14;4895:28;;4736:193;;;;:::o;4935:122::-;5014:4;5046;5041:3;5037:14;5029:22;;4935:122;;;:::o;5108:771::-;5234:3;5263:63;5320:5;5263:63;:::i;:::-;5342:84;5419:6;5414:3;5342:84;:::i;:::-;5335:91;;5450:65;5509:5;5450:65;:::i;:::-;5538:7;5569:1;5554:300;5579:6;5576:1;5573:13;5554:300;;;5655:6;5649:13;5682:70;5748:3;5733:13;5682:70;:::i;:::-;5675:77;;5775:69;5837:6;5775:69;:::i;:::-;5765:79;;5614:240;5601:1;5598;5594:9;5589:14;;5554:300;;;5558:14;5870:3;5863:10;;5239:640;;;5108:771;;;;:::o;5885:648::-;6113:4;6151:2;6140:9;6136:18;6128:26;;6200:9;6194:4;6190:20;6186:1;6175:9;6171:17;6164:47;6228:108;6331:4;6322:6;6228:108;:::i;:::-;6220:116;;6383:9;6377:4;6373:20;6368:2;6357:9;6353:18;6346:48;6411:115;6521:4;6512:6;6411:115;:::i;:::-;6403:123;;5885:648;;;;;:::o;6539:169::-;6623:11;6657:6;6652:3;6645:19;6697:4;6692:3;6688:14;6673:29;;6539:169;;;;:::o;6714:239::-;6854:34;6850:1;6842:6;6838:14;6831:58;6923:22;6918:2;6910:6;6906:15;6899:47;6714:239;:::o;6959:366::-;7101:3;7122:67;7186:2;7181:3;7122:67;:::i;:::-;7115:74;;7198:93;7287:3;7198:93;:::i;:::-;7316:2;7311:3;7307:12;7300:19;;6959:366;;;:::o;7331:419::-;7497:4;7535:2;7524:9;7520:18;7512:26;;7584:9;7578:4;7574:20;7570:1;7559:9;7555:17;7548:47;7612:131;7738:4;7612:131;:::i;:::-;7604:139;;7331:419;;;:::o;7756:232::-;7896:34;7892:1;7884:6;7880:14;7873:58;7965:15;7960:2;7952:6;7948:15;7941:40;7756:232;:::o;7994:366::-;8136:3;8157:67;8221:2;8216:3;8157:67;:::i;:::-;8150:74;;8233:93;8322:3;8233:93;:::i;:::-;8351:2;8346:3;8342:12;8335:19;;7994:366;;;:::o;8366:419::-;8532:4;8570:2;8559:9;8555:18;8547:26;;8619:9;8613:4;8609:20;8605:1;8594:9;8590:17;8583:47;8647:131;8773:4;8647:131;:::i;:::-;8639:139;;8366:419;;;:::o;8791:77::-;8828:7;8857:5;8846:16;;8791:77;;;:::o;8874:118::-;8961:24;8979:5;8961:24;:::i;:::-;8956:3;8949:37;8874:118;;:::o;8998:346::-;9126:4;9164:2;9153:9;9149:18;9141:26;;9177:78;9252:1;9241:9;9237:17;9228:6;9177:78;:::i;:::-;9265:72;9333:2;9322:9;9318:18;9309:6;9265:72;:::i;:::-;8998:346;;;;;:::o;9350:234::-;9490:34;9486:1;9478:6;9474:14;9467:58;9559:17;9554:2;9546:6;9542:15;9535:42;9350:234;:::o;9590:366::-;9732:3;9753:67;9817:2;9812:3;9753:67;:::i;:::-;9746:74;;9829:93;9918:3;9829:93;:::i;:::-;9947:2;9942:3;9938:12;9931:19;;9590:366;;;:::o;9962:419::-;10128:4;10166:2;10155:9;10151:18;10143:26;;10215:9;10209:4;10205:20;10201:1;10190:9;10186:17;10179:47;10243:131;10369:4;10243:131;:::i;:::-;10235:139;;9962:419;;;:::o;10387:180::-;10435:77;10432:1;10425:88;10532:4;10529:1;10522:15;10556:4;10553:1;10546:15;10573:180;10621:77;10618:1;10611:88;10718:4;10715:1;10708:15;10742:4;10739:1;10732:15;10759:180;10807:77;10804:1;10797:88;10904:4;10901:1;10894:15;10928:4;10925:1;10918:15;10945:233;10984:3;11007:24;11025:5;11007:24;:::i;:::-;10998:33;;11053:66;11046:5;11043:77;11040:103;;;11123:18;;:::i;:::-;11040:103;11170:1;11163:5;11159:13;11152:20;;10945:233;;;:::o",
  "source": "pragma solidity >=0.4.22 <0.9.0;\n\ncontract Registration {\n    enum ACTION {\n        NULL,\n        AUTHORISED,\n        UNAUTHORISED\n    }\n    address public owner;\n\n    mapping(address => ACTION) public node;\n    address[] private nodeList;\n\n    constructor() {\n        owner = msg.sender;\n    }\n\n    modifier onlyOwner() {\n        require(\n            msg.sender == owner,\n            \"[Registration.sol] only owner can call this function\"\n        );\n        _;\n    }\n\n    event nodeEvent(address indexed node, ACTION action, uint256 timestamp);\n\n    function authorizeNode(address _address) public onlyOwner {\n        require(\n            node[_address] == ACTION.NULL ||\n                node[_address] == ACTION.UNAUTHORISED,\n            \"[Registration.sol] node is already authorised\"\n        );\n\n        node[_address] = ACTION.AUTHORISED;\n        nodeList.push(_address);\n\n        emit nodeEvent(_address, ACTION.AUTHORISED, block.timestamp);\n    }\n\n    function unauthorizeNode(address _address) public onlyOwner {\n        require(\n            node[_address] == ACTION.AUTHORISED,\n            \"[Registration.sol] node is already unauthorised\"\n        );\n        node[_address] = ACTION.UNAUTHORISED;\n        emit nodeEvent(_address, ACTION.UNAUTHORISED, block.timestamp);\n    }\n\n    function getNode(address _node) public view returns (ACTION) {\n        return node[_node];\n    }\n\n    function getNodes()\n        public\n        view\n        returns (address[] memory, ACTION[] memory)\n    {\n        ACTION[] memory _status = new ACTION[](nodeList.length);\n\n        for (uint256 i = 0; i < nodeList.length; i++) {\n            _status[i] = node[nodeList[i]];\n        }\n        return (nodeList, _status);\n    }\n}\n",
  "sourcePath": "/Users/fbalwy/Documents/GitHub/plos-one/L1-B/contracts/Registration.sol",
  "ast": {
    "absolutePath": "project:/contracts/Registration.sol",
    "exportedSymbols": {
      "Registration": [
        222
      ]
    },
    "id": 223,
    "nodeType": "SourceUnit",
    "nodes": [
      {
        "id": 34,
        "literals": [
          "solidity",
          ">=",
          "0.4",
          ".22",
          "<",
          "0.9",
          ".0"
        ],
        "nodeType": "PragmaDirective",
        "src": "0:32:1"
      },
      {
        "abstract": false,
        "baseContracts": [],
        "canonicalName": "Registration",
        "contractDependencies": [],
        "contractKind": "contract",
        "fullyImplemented": true,
        "id": 222,
        "linearizedBaseContracts": [
          222
        ],
        "name": "Registration",
        "nameLocation": "43:12:1",
        "nodeType": "ContractDefinition",
        "nodes": [
          {
            "canonicalName": "Registration.ACTION",
            "id": 38,
            "members": [
              {
                "id": 35,
                "name": "NULL",
                "nameLocation": "84:4:1",
                "nodeType": "EnumValue",
                "src": "84:4:1"
              },
              {
                "id": 36,
                "name": "AUTHORISED",
                "nameLocation": "98:10:1",
                "nodeType": "EnumValue",
                "src": "98:10:1"
              },
              {
                "id": 37,
                "name": "UNAUTHORISED",
                "nameLocation": "118:12:1",
                "nodeType": "EnumValue",
                "src": "118:12:1"
              }
            ],
            "name": "ACTION",
            "nameLocation": "67:6:1",
            "nodeType": "EnumDefinition",
            "src": "62:74:1"
          },
          {
            "constant": false,
            "functionSelector": "8da5cb5b",
            "id": 40,
            "mutability": "mutable",
            "name": "owner",
            "nameLocation": "156:5:1",
            "nodeType": "VariableDeclaration",
            "scope": 222,
            "src": "141:20:1",
            "stateVariable": true,
            "storageLocation": "default",
            "typeDescriptions": {
              "typeIdentifier": "t_address",
              "typeString": "address"
            },
            "typeName": {
              "id": 39,
              "name": "address",
              "nodeType": "ElementaryTypeName",
              "src": "141:7:1",
              "stateMutability": "nonpayable",
              "typeDescriptions": {
                "typeIdentifier": "t_address",
                "typeString": "address"
              }
            },
            "visibility": "public"
          },
          {
            "constant": false,
            "functionSelector": "bffbe61c",
            "id": 45,
            "mutability": "mutable",
            "name": "node",
            "nameLocation": "202:4:1",
            "nodeType": "VariableDeclaration",
            "scope": 222,
            "src": "168:38:1",
            "stateVariable": true,
            "storageLocation": "default",
            "typeDescriptions": {
              "typeIdentifier": "t_mapping$_t_address_$_t_enum$_ACTION_$38_$",
              "typeString": "mapping(address => enum Registration.ACTION)"
            },
            "typeName": {
              "id": 44,
              "keyType": {
                "id": 41,
                "name": "address",
                "nodeType": "ElementaryTypeName",
                "src": "176:7:1",
                "typeDescriptions": {
                  "typeIdentifier": "t_address",
                  "typeString": "address"
                }
              },
              "nodeType": "Mapping",
              "src": "168:26:1",
              "typeDescriptions": {
                "typeIdentifier": "t_mapping$_t_address_$_t_enum$_ACTION_$38_$",
                "typeString": "mapping(address => enum Registration.ACTION)"
              },
              "valueType": {
                "id": 43,
                "nodeType": "UserDefinedTypeName",
                "pathNode": {
                  "id": 42,
                  "name": "ACTION",
                  "nodeType": "IdentifierPath",
                  "referencedDeclaration": 38,
                  "src": "187:6:1"
                },
                "referencedDeclaration": 38,
                "src": "187:6:1",
                "typeDescriptions": {
                  "typeIdentifier": "t_enum$_ACTION_$38",
                  "typeString": "enum Registration.ACTION"
                }
              }
            },
            "visibility": "public"
          },
          {
            "constant": false,
            "id": 48,
            "mutability": "mutable",
            "name": "nodeList",
            "nameLocation": "230:8:1",
            "nodeType": "VariableDeclaration",
            "scope": 222,
            "src": "212:26:1",
            "stateVariable": true,
            "storageLocation": "default",
            "typeDescriptions": {
              "typeIdentifier": "t_array$_t_address_$dyn_storage",
              "typeString": "address[]"
            },
            "typeName": {
              "baseType": {
                "id": 46,
                "name": "address",
                "nodeType": "ElementaryTypeName",
                "src": "212:7:1",
                "stateMutability": "nonpayable",
                "typeDescriptions": {
                  "typeIdentifier": "t_address",
                  "typeString": "address"
                }
              },
              "id": 47,
              "nodeType": "ArrayTypeName",
              "src": "212:9:1",
              "typeDescriptions": {
                "typeIdentifier": "t_array$_t_address_$dyn_storage_ptr",
                "typeString": "address[]"
              }
            },
            "visibility": "private"
          },
          {
            "body": {
              "id": 56,
              "nodeType": "Block",
              "src": "259:35:1",
              "statements": [
                {
                  "expression": {
                    "id": 54,
                    "isConstant": false,
                    "isLValue": false,
                    "isPure": false,
                    "lValueRequested": false,
                    "leftHandSide": {
                      "id": 51,
                      "name": "owner",
                      "nodeType": "Identifier",
                      "overloadedDeclarations": [],
                      "referencedDeclaration": 40,
                      "src": "269:5:1",
                      "typeDescriptions": {
                        "typeIdentifier": "t_address",
                        "typeString": "address"
                      }
                    },
                    "nodeType": "Assignment",
                    "operator": "=",
                    "rightHandSide": {
                      "expression": {
                        "id": 52,
                        "name": "msg",
                        "nodeType": "Identifier",
                        "overloadedDeclarations": [],
                        "referencedDeclaration": 4294967281,
                        "src": "277:3:1",
                        "typeDescriptions": {
                          "typeIdentifier": "t_magic_message",
                          "typeString": "msg"
                        }
                      },
                      "id": 53,
                      "isConstant": false,
                      "isLValue": false,
                      "isPure": false,
                      "lValueRequested": false,
                      "memberName": "sender",
                      "nodeType": "MemberAccess",
                      "src": "277:10:1",
                      "typeDescriptions": {
                        "typeIdentifier": "t_address",
                        "typeString": "address"
                      }
                    },
                    "src": "269:18:1",
                    "typeDescriptions": {
                      "typeIdentifier": "t_address",
                      "typeString": "address"
                    }
                  },
                  "id": 55,
                  "nodeType": "ExpressionStatement",
                  "src": "269:18:1"
                }
              ]
            },
            "id": 57,
            "implemented": true,
            "kind": "constructor",
            "modifiers": [],
            "name": "",
            "nameLocation": "-1:-1:-1",
            "nodeType": "FunctionDefinition",
            "parameters": {
              "id": 49,
              "nodeType": "ParameterList",
              "parameters": [],
              "src": "256:2:1"
            },
            "returnParameters": {
              "id": 50,
              "nodeType": "ParameterList",
              "parameters": [],
              "src": "259:0:1"
            },
            "scope": 222,
            "src": "245:49:1",
            "stateMutability": "nonpayable",
            "virtual": false,
            "visibility": "public"
          },
          {
            "body": {
              "id": 68,
              "nodeType": "Block",
              "src": "321:146:1",
              "statements": [
                {
                  "expression": {
                    "arguments": [
                      {
                        "commonType": {
                          "typeIdentifier": "t_address",
                          "typeString": "address"
                        },
                        "id": 63,
                        "isConstant": false,
                        "isLValue": false,
                        "isPure": false,
                        "lValueRequested": false,
                        "leftExpression": {
                          "expression": {
                            "id": 60,
                            "name": "msg",
                            "nodeType": "Identifier",
                            "overloadedDeclarations": [],
                            "referencedDeclaration": 4294967281,
                            "src": "352:3:1",
                            "typeDescriptions": {
                              "typeIdentifier": "t_magic_message",
                              "typeString": "msg"
                            }
                          },
                          "id": 61,
                          "isConstant": false,
                          "isLValue": false,
                          "isPure": false,
                          "lValueRequested": false,
                          "memberName": "sender",
                          "nodeType": "MemberAccess",
                          "src": "352:10:1",
                          "typeDescriptions": {
                            "typeIdentifier": "t_address",
                            "typeString": "address"
                          }
                        },
                        "nodeType": "BinaryOperation",
                        "operator": "==",
                        "rightExpression": {
                          "id": 62,
                          "name": "owner",
                          "nodeType": "Identifier",
                          "overloadedDeclarations": [],
                          "referencedDeclaration": 40,
                          "src": "366:5:1",
                          "typeDescriptions": {
                            "typeIdentifier": "t_address",
                            "typeString": "address"
                          }
                        },
                        "src": "352:19:1",
                        "typeDescriptions": {
                          "typeIdentifier": "t_bool",
                          "typeString": "bool"
                        }
                      },
                      {
                        "hexValue": "5b526567697374726174696f6e2e736f6c5d206f6e6c79206f776e65722063616e2063616c6c20746869732066756e6374696f6e",
                        "id": 64,
                        "isConstant": false,
                        "isLValue": false,
                        "isPure": true,
                        "kind": "string",
                        "lValueRequested": false,
                        "nodeType": "Literal",
                        "src": "385:54:1",
                        "typeDescriptions": {
                          "typeIdentifier": "t_stringliteral_19ac9c9a27540f01e60bd72964e680cc271a4fe2e0b628f24d2986411bb75f20",
                          "typeString": "literal_string \"[Registration.sol] only owner can call this function\""
                        },
                        "value": "[Registration.sol] only owner can call this function"
                      }
                    ],
                    "expression": {
                      "argumentTypes": [
                        {
                          "typeIdentifier": "t_bool",
                          "typeString": "bool"
                        },
                        {
                          "typeIdentifier": "t_stringliteral_19ac9c9a27540f01e60bd72964e680cc271a4fe2e0b628f24d2986411bb75f20",
                          "typeString": "literal_string \"[Registration.sol] only owner can call this function\""
                        }
                      ],
                      "id": 59,
                      "name": "require",
                      "nodeType": "Identifier",
                      "overloadedDeclarations": [
                        4294967278,
                        4294967278
                      ],
                      "referencedDeclaration": 4294967278,
                      "src": "331:7:1",
                      "typeDescriptions": {
                        "typeIdentifier": "t_function_require_pure$_t_bool_$_t_string_memory_ptr_$returns$__$",
                        "typeString": "function (bool,string memory) pure"
                      }
                    },
                    "id": 65,
                    "isConstant": false,
                    "isLValue": false,
                    "isPure": false,
                    "kind": "functionCall",
                    "lValueRequested": false,
                    "names": [],
                    "nodeType": "FunctionCall",
                    "src": "331:118:1",
                    "tryCall": false,
                    "typeDescriptions": {
                      "typeIdentifier": "t_tuple$__$",
                      "typeString": "tuple()"
                    }
                  },
                  "id": 66,
                  "nodeType": "ExpressionStatement",
                  "src": "331:118:1"
                },
                {
                  "id": 67,
                  "nodeType": "PlaceholderStatement",
                  "src": "459:1:1"
                }
              ]
            },
            "id": 69,
            "name": "onlyOwner",
            "nameLocation": "309:9:1",
            "nodeType": "ModifierDefinition",
            "parameters": {
              "id": 58,
              "nodeType": "ParameterList",
              "parameters": [],
              "src": "318:2:1"
            },
            "src": "300:167:1",
            "virtual": false,
            "visibility": "internal"
          },
          {
            "anonymous": false,
            "id": 78,
            "name": "nodeEvent",
            "nameLocation": "479:9:1",
            "nodeType": "EventDefinition",
            "parameters": {
              "id": 77,
              "nodeType": "ParameterList",
              "parameters": [
                {
                  "constant": false,
                  "id": 71,
                  "indexed": true,
                  "mutability": "mutable",
                  "name": "node",
                  "nameLocation": "505:4:1",
                  "nodeType": "VariableDeclaration",
                  "scope": 78,
                  "src": "489:20:1",
                  "stateVariable": false,
                  "storageLocation": "default",
                  "typeDescriptions": {
                    "typeIdentifier": "t_address",
                    "typeString": "address"
                  },
                  "typeName": {
                    "id": 70,
                    "name": "address",
                    "nodeType": "ElementaryTypeName",
                    "src": "489:7:1",
                    "stateMutability": "nonpayable",
                    "typeDescriptions": {
                      "typeIdentifier": "t_address",
                      "typeString": "address"
                    }
                  },
                  "visibility": "internal"
                },
                {
                  "constant": false,
                  "id": 74,
                  "indexed": false,
                  "mutability": "mutable",
                  "name": "action",
                  "nameLocation": "518:6:1",
                  "nodeType": "VariableDeclaration",
                  "scope": 78,
                  "src": "511:13:1",
                  "stateVariable": false,
                  "storageLocation": "default",
                  "typeDescriptions": {
                    "typeIdentifier": "t_enum$_ACTION_$38",
                    "typeString": "enum Registration.ACTION"
                  },
                  "typeName": {
                    "id": 73,
                    "nodeType": "UserDefinedTypeName",
                    "pathNode": {
                      "id": 72,
                      "name": "ACTION",
                      "nodeType": "IdentifierPath",
                      "referencedDeclaration": 38,
                      "src": "511:6:1"
                    },
                    "referencedDeclaration": 38,
                    "src": "511:6:1",
                    "typeDescriptions": {
                      "typeIdentifier": "t_enum$_ACTION_$38",
                      "typeString": "enum Registration.ACTION"
                    }
                  },
                  "visibility": "internal"
                },
                {
                  "constant": false,
                  "id": 76,
                  "indexed": false,
                  "mutability": "mutable",
                  "name": "timestamp",
                  "nameLocation": "534:9:1",
                  "nodeType": "VariableDeclaration",
                  "scope": 78,
                  "src": "526:17:1",
                  "stateVariable": false,
                  "storageLocation": "default",
                  "typeDescriptions": {
                    "typeIdentifier": "t_uint256",
                    "typeString": "uint256"
                  },
                  "typeName": {
                    "id": 75,
                    "name": "uint256",
                    "nodeType": "ElementaryTypeName",
                    "src": "526:7:1",
                    "typeDescriptions": {
                      "typeIdentifier": "t_uint256",
                      "typeString": "uint256"
                    }
                  },
                  "visibility": "internal"
                }
              ],
              "src": "488:56:1"
            },
            "src": "473:72:1"
          },
          {
            "body": {
              "id": 123,
              "nodeType": "Block",
              "src": "609:344:1",
              "statements": [
                {
                  "expression": {
                    "arguments": [
                      {
                        "commonType": {
                          "typeIdentifier": "t_bool",
                          "typeString": "bool"
                        },
                        "id": 98,
                        "isConstant": false,
                        "isLValue": false,
                        "isPure": false,
                        "lValueRequested": false,
                        "leftExpression": {
                          "commonType": {
                            "typeIdentifier": "t_enum$_ACTION_$38",
                            "typeString": "enum Registration.ACTION"
                          },
                          "id": 91,
                          "isConstant": false,
                          "isLValue": false,
                          "isPure": false,
                          "lValueRequested": false,
                          "leftExpression": {
                            "baseExpression": {
                              "id": 86,
                              "name": "node",
                              "nodeType": "Identifier",
                              "overloadedDeclarations": [],
                              "referencedDeclaration": 45,
                              "src": "640:4:1",
                              "typeDescriptions": {
                                "typeIdentifier": "t_mapping$_t_address_$_t_enum$_ACTION_$38_$",
                                "typeString": "mapping(address => enum Registration.ACTION)"
                              }
                            },
                            "id": 88,
                            "indexExpression": {
                              "id": 87,
                              "name": "_address",
                              "nodeType": "Identifier",
                              "overloadedDeclarations": [],
                              "referencedDeclaration": 80,
                              "src": "645:8:1",
                              "typeDescriptions": {
                                "typeIdentifier": "t_address",
                                "typeString": "address"
                              }
                            },
                            "isConstant": false,
                            "isLValue": true,
                            "isPure": false,
                            "lValueRequested": false,
                            "nodeType": "IndexAccess",
                            "src": "640:14:1",
                            "typeDescriptions": {
                              "typeIdentifier": "t_enum$_ACTION_$38",
                              "typeString": "enum Registration.ACTION"
                            }
                          },
                          "nodeType": "BinaryOperation",
                          "operator": "==",
                          "rightExpression": {
                            "expression": {
                              "id": 89,
                              "name": "ACTION",
                              "nodeType": "Identifier",
                              "overloadedDeclarations": [],
                              "referencedDeclaration": 38,
                              "src": "658:6:1",
                              "typeDescriptions": {
                                "typeIdentifier": "t_type$_t_enum$_ACTION_$38_$",
                                "typeString": "type(enum Registration.ACTION)"
                              }
                            },
                            "id": 90,
                            "isConstant": false,
                            "isLValue": false,
                            "isPure": true,
                            "lValueRequested": false,
                            "memberName": "NULL",
                            "nodeType": "MemberAccess",
                            "referencedDeclaration": 35,
                            "src": "658:11:1",
                            "typeDescriptions": {
                              "typeIdentifier": "t_enum$_ACTION_$38",
                              "typeString": "enum Registration.ACTION"
                            }
                          },
                          "src": "640:29:1",
                          "typeDescriptions": {
                            "typeIdentifier": "t_bool",
                            "typeString": "bool"
                          }
                        },
                        "nodeType": "BinaryOperation",
                        "operator": "||",
                        "rightExpression": {
                          "commonType": {
                            "typeIdentifier": "t_enum$_ACTION_$38",
                            "typeString": "enum Registration.ACTION"
                          },
                          "id": 97,
                          "isConstant": false,
                          "isLValue": false,
                          "isPure": false,
                          "lValueRequested": false,
                          "leftExpression": {
                            "baseExpression": {
                              "id": 92,
                              "name": "node",
                              "nodeType": "Identifier",
                              "overloadedDeclarations": [],
                              "referencedDeclaration": 45,
                              "src": "689:4:1",
                              "typeDescriptions": {
                                "typeIdentifier": "t_mapping$_t_address_$_t_enum$_ACTION_$38_$",
                                "typeString": "mapping(address => enum Registration.ACTION)"
                              }
                            },
                            "id": 94,
                            "indexExpression": {
                              "id": 93,
                              "name": "_address",
                              "nodeType": "Identifier",
                              "overloadedDeclarations": [],
                              "referencedDeclaration": 80,
                              "src": "694:8:1",
                              "typeDescriptions": {
                                "typeIdentifier": "t_address",
                                "typeString": "address"
                              }
                            },
                            "isConstant": false,
                            "isLValue": true,
                            "isPure": false,
                            "lValueRequested": false,
                            "nodeType": "IndexAccess",
                            "src": "689:14:1",
                            "typeDescriptions": {
                              "typeIdentifier": "t_enum$_ACTION_$38",
                              "typeString": "enum Registration.ACTION"
                            }
                          },
                          "nodeType": "BinaryOperation",
                          "operator": "==",
                          "rightExpression": {
                            "expression": {
                              "id": 95,
                              "name": "ACTION",
                              "nodeType": "Identifier",
                              "overloadedDeclarations": [],
                              "referencedDeclaration": 38,
                              "src": "707:6:1",
                              "typeDescriptions": {
                                "typeIdentifier": "t_type$_t_enum$_ACTION_$38_$",
                                "typeString": "type(enum Registration.ACTION)"
                              }
                            },
                            "id": 96,
                            "isConstant": false,
                            "isLValue": false,
                            "isPure": true,
                            "lValueRequested": false,
                            "memberName": "UNAUTHORISED",
                            "nodeType": "MemberAccess",
                            "referencedDeclaration": 37,
                            "src": "707:19:1",
                            "typeDescriptions": {
                              "typeIdentifier": "t_enum$_ACTION_$38",
                              "typeString": "enum Registration.ACTION"
                            }
                          },
                          "src": "689:37:1",
                          "typeDescriptions": {
                            "typeIdentifier": "t_bool",
                            "typeString": "bool"
                          }
                        },
                        "src": "640:86:1",
                        "typeDescriptions": {
                          "typeIdentifier": "t_bool",
                          "typeString": "bool"
                        }
                      },
                      {
                        "hexValue": "5b526567697374726174696f6e2e736f6c5d206e6f646520697320616c726561647920617574686f7269736564",
                        "id": 99,
                        "isConstant": false,
                        "isLValue": false,
                        "isPure": true,
                        "kind": "string",
                        "lValueRequested": false,
                        "nodeType": "Literal",
                        "src": "740:47:1",
                        "typeDescriptions": {
                          "typeIdentifier": "t_stringliteral_af095b6f1f1aee8a23f1825f56c141d95e245750bf40d5bd021c36da3a106ccb",
                          "typeString": "literal_string \"[Registration.sol] node is already authorised\""
                        },
                        "value": "[Registration.sol] node is already authorised"
                      }
                    ],
                    "expression": {
                      "argumentTypes": [
                        {
                          "typeIdentifier": "t_bool",
                          "typeString": "bool"
                        },
                        {
                          "typeIdentifier": "t_stringliteral_af095b6f1f1aee8a23f1825f56c141d95e245750bf40d5bd021c36da3a106ccb",
                          "typeString": "literal_string \"[Registration.sol] node is already authorised\""
                        }
                      ],
                      "id": 85,
                      "name": "require",
                      "nodeType": "Identifier",
                      "overloadedDeclarations": [
                        4294967278,
                        4294967278
                      ],
                      "referencedDeclaration": 4294967278,
                      "src": "619:7:1",
                      "typeDescriptions": {
                        "typeIdentifier": "t_function_require_pure$_t_bool_$_t_string_memory_ptr_$returns$__$",
                        "typeString": "function (bool,string memory) pure"
                      }
                    },
                    "id": 100,
                    "isConstant": false,
                    "isLValue": false,
                    "isPure": false,
                    "kind": "functionCall",
                    "lValueRequested": false,
                    "names": [],
                    "nodeType": "FunctionCall",
                    "src": "619:178:1",
                    "tryCall": false,
                    "typeDescriptions": {
                      "typeIdentifier": "t_tuple$__$",
                      "typeString": "tuple()"
                    }
                  },
                  "id": 101,
                  "nodeType": "ExpressionStatement",
                  "src": "619:178:1"
                },
                {
                  "expression": {
                    "id": 107,
                    "isConstant": false,
                    "isLValue": false,
                    "isPure": false,
                    "lValueRequested": false,
                    "leftHandSide": {
                      "baseExpression": {
                        "id": 102,
                        "name": "node",
                        "nodeType": "Identifier",
                        "overloadedDeclarations": [],
                        "referencedDeclaration": 45,
                        "src": "808:4:1",
                        "typeDescriptions": {
                          "typeIdentifier": "t_mapping$_t_address_$_t_enum$_ACTION_$38_$",
                          "typeString": "mapping(address => enum Registration.ACTION)"
                        }
                      },
                      "id": 104,
                      "indexExpression": {
                        "id": 103,
                        "name": "_address",
                        "nodeType": "Identifier",
                        "overloadedDeclarations": [],
                        "referencedDeclaration": 80,
                        "src": "813:8:1",
                        "typeDescriptions": {
                          "typeIdentifier": "t_address",
                          "typeString": "address"
                        }
                      },
                      "isConstant": false,
                      "isLValue": true,
                      "isPure": false,
                      "lValueRequested": true,
                      "nodeType": "IndexAccess",
                      "src": "808:14:1",
                      "typeDescriptions": {
                        "typeIdentifier": "t_enum$_ACTION_$38",
                        "typeString": "enum Registration.ACTION"
                      }
                    },
                    "nodeType": "Assignment",
                    "operator": "=",
                    "rightHandSide": {
                      "expression": {
                        "id": 105,
                        "name": "ACTION",
                        "nodeType": "Identifier",
                        "overloadedDeclarations": [],
                        "referencedDeclaration": 38,
                        "src": "825:6:1",
                        "typeDescriptions": {
                          "typeIdentifier": "t_type$_t_enum$_ACTION_$38_$",
                          "typeString": "type(enum Registration.ACTION)"
                        }
                      },
                      "id": 106,
                      "isConstant": false,
                      "isLValue": false,
                      "isPure": true,
                      "lValueRequested": false,
                      "memberName": "AUTHORISED",
                      "nodeType": "MemberAccess",
                      "referencedDeclaration": 36,
                      "src": "825:17:1",
                      "typeDescriptions": {
                        "typeIdentifier": "t_enum$_ACTION_$38",
                        "typeString": "enum Registration.ACTION"
                      }
                    },
                    "src": "808:34:1",
                    "typeDescriptions": {
                      "typeIdentifier": "t_enum$_ACTION_$38",
                      "typeString": "enum Registration.ACTION"
                    }
                  },
                  "id": 108,
                  "nodeType": "ExpressionStatement",
                  "src": "808:34:1"
                },
                {
                  "expression": {
                    "arguments": [
                      {
                        "id": 112,
                        "name": "_address",
                        "nodeType": "Identifier",
                        "overloadedDeclarations": [],
                        "referencedDeclaration": 80,
                        "src": "866:8:1",
                        "typeDescriptions": {
                          "typeIdentifier": "t_address",
                          "typeString": "address"
                        }
                      }
                    ],
                    "expression": {
                      "argumentTypes": [
                        {
                          "typeIdentifier": "t_address",
                          "typeString": "address"
                        }
                      ],
                      "expression": {
                        "id": 109,
                        "name": "nodeList",
                        "nodeType": "Identifier",
                        "overloadedDeclarations": [],
                        "referencedDeclaration": 48,
                        "src": "852:8:1",
                        "typeDescriptions": {
                          "typeIdentifier": "t_array$_t_address_$dyn_storage",
                          "typeString": "address[] storage ref"
                        }
                      },
                      "id": 111,
                      "isConstant": false,
                      "isLValue": false,
                      "isPure": false,
                      "lValueRequested": false,
                      "memberName": "push",
                      "nodeType": "MemberAccess",
                      "src": "852:13:1",
                      "typeDescriptions": {
                        "typeIdentifier": "t_function_arraypush_nonpayable$_t_array$_t_address_$dyn_storage_ptr_$_t_address_$returns$__$bound_to$_t_array$_t_address_$dyn_storage_ptr_$",
                        "typeString": "function (address[] storage pointer,address)"
                      }
                    },
                    "id": 113,
                    "isConstant": false,
                    "isLValue": false,
                    "isPure": false,
                    "kind": "functionCall",
                    "lValueRequested": false,
                    "names": [],
                    "nodeType": "FunctionCall",
                    "src": "852:23:1",
                    "tryCall": false,
                    "typeDescriptions": {
                      "typeIdentifier": "t_tuple$__$",
                      "typeString": "tuple()"
                    }
                  },
                  "id": 114,
                  "nodeType": "ExpressionStatement",
                  "src": "852:23:1"
                },
                {
                  "eventCall": {
                    "arguments": [
                      {
                        "id": 116,
                        "name": "_address",
                        "nodeType": "Identifier",
                        "overloadedDeclarations": [],
                        "referencedDeclaration": 80,
                        "src": "901:8:1",
                        "typeDescriptions": {
                          "typeIdentifier": "t_address",
                          "typeString": "address"
                        }
                      },
                      {
                        "expression": {
                          "id": 117,
                          "name": "ACTION",
                          "nodeType": "Identifier",
                          "overloadedDeclarations": [],
                          "referencedDeclaration": 38,
                          "src": "911:6:1",
                          "typeDescriptions": {
                            "typeIdentifier": "t_type$_t_enum$_ACTION_$38_$",
                            "typeString": "type(enum Registration.ACTION)"
                          }
                        },
                        "id": 118,
                        "isConstant": false,
                        "isLValue": false,
                        "isPure": true,
                        "lValueRequested": false,
                        "memberName": "AUTHORISED",
                        "nodeType": "MemberAccess",
                        "referencedDeclaration": 36,
                        "src": "911:17:1",
                        "typeDescriptions": {
                          "typeIdentifier": "t_enum$_ACTION_$38",
                          "typeString": "enum Registration.ACTION"
                        }
                      },
                      {
                        "expression": {
                          "id": 119,
                          "name": "block",
                          "nodeType": "Identifier",
                          "overloadedDeclarations": [],
                          "referencedDeclaration": 4294967292,
                          "src": "930:5:1",
                          "typeDescriptions": {
                            "typeIdentifier": "t_magic_block",
                            "typeString": "block"
                          }
                        },
                        "id": 120,
                        "isConstant": false,
                        "isLValue": false,
                        "isPure": false,
                        "lValueRequested": false,
                        "memberName": "timestamp",
                        "nodeType": "MemberAccess",
                        "src": "930:15:1",
                        "typeDescriptions": {
                          "typeIdentifier": "t_uint256",
                          "typeString": "uint256"
                        }
                      }
                    ],
                    "expression": {
                      "argumentTypes": [
                        {
                          "typeIdentifier": "t_address",
                          "typeString": "address"
                        },
                        {
                          "typeIdentifier": "t_enum$_ACTION_$38",
                          "typeString": "enum Registration.ACTION"
                        },
                        {
                          "typeIdentifier": "t_uint256",
                          "typeString": "uint256"
                        }
                      ],
                      "id": 115,
                      "name": "nodeEvent",
                      "nodeType": "Identifier",
                      "overloadedDeclarations": [],
                      "referencedDeclaration": 78,
                      "src": "891:9:1",
                      "typeDescriptions": {
                        "typeIdentifier": "t_function_event_nonpayable$_t_address_$_t_enum$_ACTION_$38_$_t_uint256_$returns$__$",
                        "typeString": "function (address,enum Registration.ACTION,uint256)"
                      }
                    },
                    "id": 121,
                    "isConstant": false,
                    "isLValue": false,
                    "isPure": false,
                    "kind": "functionCall",
                    "lValueRequested": false,
                    "names": [],
                    "nodeType": "FunctionCall",
                    "src": "891:55:1",
                    "tryCall": false,
                    "typeDescriptions": {
                      "typeIdentifier": "t_tuple$__$",
                      "typeString": "tuple()"
                    }
                  },
                  "id": 122,
                  "nodeType": "EmitStatement",
                  "src": "886:60:1"
                }
              ]
            },
            "functionSelector": "acc72bc6",
            "id": 124,
            "implemented": true,
            "kind": "function",
            "modifiers": [
              {
                "id": 83,
                "kind": "modifierInvocation",
                "modifierName": {
                  "id": 82,
                  "name": "onlyOwner",
                  "nodeType": "IdentifierPath",
                  "referencedDeclaration": 69,
                  "src": "599:9:1"
                },
                "nodeType": "ModifierInvocation",
                "src": "599:9:1"
              }
            ],
            "name": "authorizeNode",
            "nameLocation": "560:13:1",
            "nodeType": "FunctionDefinition",
            "parameters": {
              "id": 81,
              "nodeType": "ParameterList",
              "parameters": [
                {
                  "constant": false,
                  "id": 80,
                  "mutability": "mutable",
                  "name": "_address",
                  "nameLocation": "582:8:1",
                  "nodeType": "VariableDeclaration",
                  "scope": 124,
                  "src": "574:16:1",
                  "stateVariable": false,
                  "storageLocation": "default",
                  "typeDescriptions": {
                    "typeIdentifier": "t_address",
                    "typeString": "address"
                  },
                  "typeName": {
                    "id": 79,
                    "name": "address",
                    "nodeType": "ElementaryTypeName",
                    "src": "574:7:1",
                    "stateMutability": "nonpayable",
                    "typeDescriptions": {
                      "typeIdentifier": "t_address",
                      "typeString": "address"
                    }
                  },
                  "visibility": "internal"
                }
              ],
              "src": "573:18:1"
            },
            "returnParameters": {
              "id": 84,
              "nodeType": "ParameterList",
              "parameters": [],
              "src": "609:0:1"
            },
            "scope": 222,
            "src": "551:402:1",
            "stateMutability": "nonpayable",
            "virtual": false,
            "visibility": "public"
          },
          {
            "body": {
              "id": 156,
              "nodeType": "Block",
              "src": "1019:264:1",
              "statements": [
                {
                  "expression": {
                    "arguments": [
                      {
                        "commonType": {
                          "typeIdentifier": "t_enum$_ACTION_$38",
                          "typeString": "enum Registration.ACTION"
                        },
                        "id": 137,
                        "isConstant": false,
                        "isLValue": false,
                        "isPure": false,
                        "lValueRequested": false,
                        "leftExpression": {
                          "baseExpression": {
                            "id": 132,
                            "name": "node",
                            "nodeType": "Identifier",
                            "overloadedDeclarations": [],
                            "referencedDeclaration": 45,
                            "src": "1050:4:1",
                            "typeDescriptions": {
                              "typeIdentifier": "t_mapping$_t_address_$_t_enum$_ACTION_$38_$",
                              "typeString": "mapping(address => enum Registration.ACTION)"
                            }
                          },
                          "id": 134,
                          "indexExpression": {
                            "id": 133,
                            "name": "_address",
                            "nodeType": "Identifier",
                            "overloadedDeclarations": [],
                            "referencedDeclaration": 126,
                            "src": "1055:8:1",
                            "typeDescriptions": {
                              "typeIdentifier": "t_address",
                              "typeString": "address"
                            }
                          },
                          "isConstant": false,
                          "isLValue": true,
                          "isPure": false,
                          "lValueRequested": false,
                          "nodeType": "IndexAccess",
                          "src": "1050:14:1",
                          "typeDescriptions": {
                            "typeIdentifier": "t_enum$_ACTION_$38",
                            "typeString": "enum Registration.ACTION"
                          }
                        },
                        "nodeType": "BinaryOperation",
                        "operator": "==",
                        "rightExpression": {
                          "expression": {
                            "id": 135,
                            "name": "ACTION",
                            "nodeType": "Identifier",
                            "overloadedDeclarations": [],
                            "referencedDeclaration": 38,
                            "src": "1068:6:1",
                            "typeDescriptions": {
                              "typeIdentifier": "t_type$_t_enum$_ACTION_$38_$",
                              "typeString": "type(enum Registration.ACTION)"
                            }
                          },
                          "id": 136,
                          "isConstant": false,
                          "isLValue": false,
                          "isPure": true,
                          "lValueRequested": false,
                          "memberName": "AUTHORISED",
                          "nodeType": "MemberAccess",
                          "referencedDeclaration": 36,
                          "src": "1068:17:1",
                          "typeDescriptions": {
                            "typeIdentifier": "t_enum$_ACTION_$38",
                            "typeString": "enum Registration.ACTION"
                          }
                        },
                        "src": "1050:35:1",
                        "typeDescriptions": {
                          "typeIdentifier": "t_bool",
                          "typeString": "bool"
                        }
                      },
                      {
                        "hexValue": "5b526567697374726174696f6e2e736f6c5d206e6f646520697320616c726561647920756e617574686f7269736564",
                        "id": 138,
                        "isConstant": false,
                        "isLValue": false,
                        "isPure": true,
                        "kind": "string",
                        "lValueRequested": false,
                        "nodeType": "Literal",
                        "src": "1099:49:1",
                        "typeDescriptions": {
                          "typeIdentifier": "t_stringliteral_823d48128feb11afef1aff486aa6f59632e478ed05ea161a87087df133cb16be",
                          "typeString": "literal_string \"[Registration.sol] node is already unauthorised\""
                        },
                        "value": "[Registration.sol] node is already unauthorised"
                      }
                    ],
                    "expression": {
                      "argumentTypes": [
                        {
                          "typeIdentifier": "t_bool",
                          "typeString": "bool"
                        },
                        {
                          "typeIdentifier": "t_stringliteral_823d48128feb11afef1aff486aa6f59632e478ed05ea161a87087df133cb16be",
                          "typeString": "literal_string \"[Registration.sol] node is already unauthorised\""
                        }
                      ],
                      "id": 131,
                      "name": "require",
                      "nodeType": "Identifier",
                      "overloadedDeclarations": [
                        4294967278,
                        4294967278
                      ],
                      "referencedDeclaration": 4294967278,
                      "src": "1029:7:1",
                      "typeDescriptions": {
                        "typeIdentifier": "t_function_require_pure$_t_bool_$_t_string_memory_ptr_$returns$__$",
                        "typeString": "function (bool,string memory) pure"
                      }
                    },
                    "id": 139,
                    "isConstant": false,
                    "isLValue": false,
                    "isPure": false,
                    "kind": "functionCall",
                    "lValueRequested": false,
                    "names": [],
                    "nodeType": "FunctionCall",
                    "src": "1029:129:1",
                    "tryCall": false,
                    "typeDescriptions": {
                      "typeIdentifier": "t_tuple$__$",
                      "typeString": "tuple()"
                    }
                  },
                  "id": 140,
                  "nodeType": "ExpressionStatement",
                  "src": "1029:129:1"
                },
                {
                  "expression": {
                    "id": 146,
                    "isConstant": false,
                    "isLValue": false,
                    "isPure": false,
                    "lValueRequested": false,
                    "leftHandSide": {
                      "baseExpression": {
                        "id": 141,
                        "name": "node",
                        "nodeType": "Identifier",
                        "overloadedDeclarations": [],
                        "referencedDeclaration": 45,
                        "src": "1168:4:1",
                        "typeDescriptions": {
                          "typeIdentifier": "t_mapping$_t_address_$_t_enum$_ACTION_$38_$",
                          "typeString": "mapping(address => enum Registration.ACTION)"
                        }
                      },
                      "id": 143,
                      "indexExpression": {
                        "id": 142,
                        "name": "_address",
                        "nodeType": "Identifier",
                        "overloadedDeclarations": [],
                        "referencedDeclaration": 126,
                        "src": "1173:8:1",
                        "typeDescriptions": {
                          "typeIdentifier": "t_address",
                          "typeString": "address"
                        }
                      },
                      "isConstant": false,
                      "isLValue": true,
                      "isPure": false,
                      "lValueRequested": true,
                      "nodeType": "IndexAccess",
                      "src": "1168:14:1",
                      "typeDescriptions": {
                        "typeIdentifier": "t_enum$_ACTION_$38",
                        "typeString": "enum Registration.ACTION"
                      }
                    },
                    "nodeType": "Assignment",
                    "operator": "=",
                    "rightHandSide": {
                      "expression": {
                        "id": 144,
                        "name": "ACTION",
                        "nodeType": "Identifier",
                        "overloadedDeclarations": [],
                        "referencedDeclaration": 38,
                        "src": "1185:6:1",
                        "typeDescriptions": {
                          "typeIdentifier": "t_type$_t_enum$_ACTION_$38_$",
                          "typeString": "type(enum Registration.ACTION)"
                        }
                      },
                      "id": 145,
                      "isConstant": false,
                      "isLValue": false,
                      "isPure": true,
                      "lValueRequested": false,
                      "memberName": "UNAUTHORISED",
                      "nodeType": "MemberAccess",
                      "referencedDeclaration": 37,
                      "src": "1185:19:1",
                      "typeDescriptions": {
                        "typeIdentifier": "t_enum$_ACTION_$38",
                        "typeString": "enum Registration.ACTION"
                      }
                    },
                    "src": "1168:36:1",
                    "typeDescriptions": {
                      "typeIdentifier": "t_enum$_ACTION_$38",
                      "typeString": "enum Registration.ACTION"
                    }
                  },
                  "id": 147,
                  "nodeType": "ExpressionStatement",
                  "src": "1168:36:1"
                },
                {
                  "eventCall": {
                    "arguments": [
                      {
                        "id": 149,
                        "name": "_address",
                        "nodeType": "Identifier",
                        "overloadedDeclarations": [],
                        "referencedDeclaration": 126,
                        "src": "1229:8:1",
                        "typeDescriptions": {
                          "typeIdentifier": "t_address",
                          "typeString": "address"
                        }
                      },
                      {
                        "expression": {
                          "id": 150,
                          "name": "ACTION",
                          "nodeType": "Identifier",
                          "overloadedDeclarations": [],
                          "referencedDeclaration": 38,
                          "src": "1239:6:1",
                          "typeDescriptions": {
                            "typeIdentifier": "t_type$_t_enum$_ACTION_$38_$",
                            "typeString": "type(enum Registration.ACTION)"
                          }
                        },
                        "id": 151,
                        "isConstant": false,
                        "isLValue": false,
                        "isPure": true,
                        "lValueRequested": false,
                        "memberName": "UNAUTHORISED",
                        "nodeType": "MemberAccess",
                        "referencedDeclaration": 37,
                        "src": "1239:19:1",
                        "typeDescriptions": {
                          "typeIdentifier": "t_enum$_ACTION_$38",
                          "typeString": "enum Registration.ACTION"
                        }
                      },
                      {
                        "expression": {
                          "id": 152,
                          "name": "block",
                          "nodeType": "Identifier",
                          "overloadedDeclarations": [],
                          "referencedDeclaration": 4294967292,
                          "src": "1260:5:1",
                          "typeDescriptions": {
                            "typeIdentifier": "t_magic_block",
                            "typeString": "block"
                          }
                        },
                        "id": 153,
                        "isConstant": false,
                        "isLValue": false,
                        "isPure": false,
                        "lValueRequested": false,
                        "memberName": "timestamp",
                        "nodeType": "MemberAccess",
                        "src": "1260:15:1",
                        "typeDescriptions": {
                          "typeIdentifier": "t_uint256",
                          "typeString": "uint256"
                        }
                      }
                    ],
                    "expression": {
                      "argumentTypes": [
                        {
                          "typeIdentifier": "t_address",
                          "typeString": "address"
                        },
                        {
                          "typeIdentifier": "t_enum$_ACTION_$38",
                          "typeString": "enum Registration.ACTION"
                        },
                        {
                          "typeIdentifier": "t_uint256",
                          "typeString": "uint256"
                        }
                      ],
                      "id": 148,
                      "name": "nodeEvent",
                      "nodeType": "Identifier",
                      "overloadedDeclarations": [],
                      "referencedDeclaration": 78,
                      "src": "1219:9:1",
                      "typeDescriptions": {
                        "typeIdentifier": "t_function_event_nonpayable$_t_address_$_t_enum$_ACTION_$38_$_t_uint256_$returns$__$",
                        "typeString": "function (address,enum Registration.ACTION,uint256)"
                      }
                    },
                    "id": 154,
                    "isConstant": false,
                    "isLValue": false,
                    "isPure": false,
                    "kind": "functionCall",
                    "lValueRequested": false,
                    "names": [],
                    "nodeType": "FunctionCall",
                    "src": "1219:57:1",
                    "tryCall": false,
                    "typeDescriptions": {
                      "typeIdentifier": "t_tuple$__$",
                      "typeString": "tuple()"
                    }
                  },
                  "id": 155,
                  "nodeType": "EmitStatement",
                  "src": "1214:62:1"
                }
              ]
            },
            "functionSelector": "c1a1c72a",
            "id": 157,
            "implemented": true,
            "kind": "function",
            "modifiers": [
              {
                "id": 129,
                "kind": "modifierInvocation",
                "modifierName": {
                  "id": 128,
                  "name": "onlyOwner",
                  "nodeType": "IdentifierPath",
                  "referencedDeclaration": 69,
                  "src": "1009:9:1"
                },
                "nodeType": "ModifierInvocation",
                "src": "1009:9:1"
              }
            ],
            "name": "unauthorizeNode",
            "nameLocation": "968:15:1",
            "nodeType": "FunctionDefinition",
            "parameters": {
              "id": 127,
              "nodeType": "ParameterList",
              "parameters": [
                {
                  "constant": false,
                  "id": 126,
                  "mutability": "mutable",
                  "name": "_address",
                  "nameLocation": "992:8:1",
                  "nodeType": "VariableDeclaration",
                  "scope": 157,
                  "src": "984:16:1",
                  "stateVariable": false,
                  "storageLocation": "default",
                  "typeDescriptions": {
                    "typeIdentifier": "t_address",
                    "typeString": "address"
                  },
                  "typeName": {
                    "id": 125,
                    "name": "address",
                    "nodeType": "ElementaryTypeName",
                    "src": "984:7:1",
                    "stateMutability": "nonpayable",
                    "typeDescriptions": {
                      "typeIdentifier": "t_address",
                      "typeString": "address"
                    }
                  },
                  "visibility": "internal"
                }
              ],
              "src": "983:18:1"
            },
            "returnParameters": {
              "id": 130,
              "nodeType": "ParameterList",
              "parameters": [],
              "src": "1019:0:1"
            },
            "scope": 222,
            "src": "959:324:1",
            "stateMutability": "nonpayable",
            "virtual": false,
            "visibility": "public"
          },
          {
            "body": {
              "id": 169,
              "nodeType": "Block",
              "src": "1350:35:1",
              "statements": [
                {
                  "expression": {
                    "baseExpression": {
                      "id": 165,
                      "name": "node",
                      "nodeType": "Identifier",
                      "overloadedDeclarations": [],
                      "referencedDeclaration": 45,
                      "src": "1367:4:1",
                      "typeDescriptions": {
                        "typeIdentifier": "t_mapping$_t_address_$_t_enum$_ACTION_$38_$",
                        "typeString": "mapping(address => enum Registration.ACTION)"
                      }
                    },
                    "id": 167,
                    "indexExpression": {
                      "id": 166,
                      "name": "_node",
                      "nodeType": "Identifier",
                      "overloadedDeclarations": [],
                      "referencedDeclaration": 159,
                      "src": "1372:5:1",
                      "typeDescriptions": {
                        "typeIdentifier": "t_address",
                        "typeString": "address"
                      }
                    },
                    "isConstant": false,
                    "isLValue": true,
                    "isPure": false,
                    "lValueRequested": false,
                    "nodeType": "IndexAccess",
                    "src": "1367:11:1",
                    "typeDescriptions": {
                      "typeIdentifier": "t_enum$_ACTION_$38",
                      "typeString": "enum Registration.ACTION"
                    }
                  },
                  "functionReturnParameters": 164,
                  "id": 168,
                  "nodeType": "Return",
                  "src": "1360:18:1"
                }
              ]
            },
            "functionSelector": "9d209048",
            "id": 170,
            "implemented": true,
            "kind": "function",
            "modifiers": [],
            "name": "getNode",
            "nameLocation": "1298:7:1",
            "nodeType": "FunctionDefinition",
            "parameters": {
              "id": 160,
              "nodeType": "ParameterList",
              "parameters": [
                {
                  "constant": false,
                  "id": 159,
                  "mutability": "mutable",
                  "name": "_node",
                  "nameLocation": "1314:5:1",
                  "nodeType": "VariableDeclaration",
                  "scope": 170,
                  "src": "1306:13:1",
                  "stateVariable": false,
                  "storageLocation": "default",
                  "typeDescriptions": {
                    "typeIdentifier": "t_address",
                    "typeString": "address"
                  },
                  "typeName": {
                    "id": 158,
                    "name": "address",
                    "nodeType": "ElementaryTypeName",
                    "src": "1306:7:1",
                    "stateMutability": "nonpayable",
                    "typeDescriptions": {
                      "typeIdentifier": "t_address",
                      "typeString": "address"
                    }
                  },
                  "visibility": "internal"
                }
              ],
              "src": "1305:15:1"
            },
            "returnParameters": {
              "id": 164,
              "nodeType": "ParameterList",
              "parameters": [
                {
                  "constant": false,
                  "id": 163,
                  "mutability": "mutable",
                  "name": "",
                  "nameLocation": "-1:-1:-1",
                  "nodeType": "VariableDeclaration",
                  "scope": 170,
                  "src": "1342:6:1",
                  "stateVariable": false,
                  "storageLocation": "default",
                  "typeDescriptions": {
                    "typeIdentifier": "t_enum$_ACTION_$38",
                    "typeString": "enum Registration.ACTION"
                  },
                  "typeName": {
                    "id": 162,
                    "nodeType": "UserDefinedTypeName",
                    "pathNode": {
                      "id": 161,
                      "name": "ACTION",
                      "nodeType": "IdentifierPath",
                      "referencedDeclaration": 38,
                      "src": "1342:6:1"
                    },
                    "referencedDeclaration": 38,
                    "src": "1342:6:1",
                    "typeDescriptions": {
                      "typeIdentifier": "t_enum$_ACTION_$38",
                      "typeString": "enum Registration.ACTION"
                    }
                  },
                  "visibility": "internal"
                }
              ],
              "src": "1341:8:1"
            },
            "scope": 222,
            "src": "1289:96:1",
            "stateMutability": "view",
            "virtual": false,
            "visibility": "public"
          },
          {
            "body": {
              "id": 220,
              "nodeType": "Block",
              "src": "1495:219:1",
              "statements": [
                {
                  "assignments": [
                    184
                  ],
                  "declarations": [
                    {
                      "constant": false,
                      "id": 184,
                      "mutability": "mutable",
                      "name": "_status",
                      "nameLocation": "1521:7:1",
                      "nodeType": "VariableDeclaration",
                      "scope": 220,
                      "src": "1505:23:1",
                      "stateVariable": false,
                      "storageLocation": "memory",
                      "typeDescriptions": {
                        "typeIdentifier": "t_array$_t_enum$_ACTION_$38_$dyn_memory_ptr",
                        "typeString": "enum Registration.ACTION[]"
                      },
                      "typeName": {
                        "baseType": {
                          "id": 182,
                          "nodeType": "UserDefinedTypeName",
                          "pathNode": {
                            "id": 181,
                            "name": "ACTION",
                            "nodeType": "IdentifierPath",
                            "referencedDeclaration": 38,
                            "src": "1505:6:1"
                          },
                          "referencedDeclaration": 38,
                          "src": "1505:6:1",
                          "typeDescriptions": {
                            "typeIdentifier": "t_enum$_ACTION_$38",
                            "typeString": "enum Registration.ACTION"
                          }
                        },
                        "id": 183,
                        "nodeType": "ArrayTypeName",
                        "src": "1505:8:1",
                        "typeDescriptions": {
                          "typeIdentifier": "t_array$_t_enum$_ACTION_$38_$dyn_storage_ptr",
                          "typeString": "enum Registration.ACTION[]"
                        }
                      },
                      "visibility": "internal"
                    }
                  ],
                  "id": 192,
                  "initialValue": {
                    "arguments": [
                      {
                        "expression": {
                          "id": 189,
                          "name": "nodeList",
                          "nodeType": "Identifier",
                          "overloadedDeclarations": [],
                          "referencedDeclaration": 48,
                          "src": "1544:8:1",
                          "typeDescriptions": {
                            "typeIdentifier": "t_array$_t_address_$dyn_storage",
                            "typeString": "address[] storage ref"
                          }
                        },
                        "id": 190,
                        "isConstant": false,
                        "isLValue": false,
                        "isPure": false,
                        "lValueRequested": false,
                        "memberName": "length",
                        "nodeType": "MemberAccess",
                        "src": "1544:15:1",
                        "typeDescriptions": {
                          "typeIdentifier": "t_uint256",
                          "typeString": "uint256"
                        }
                      }
                    ],
                    "expression": {
                      "argumentTypes": [
                        {
                          "typeIdentifier": "t_uint256",
                          "typeString": "uint256"
                        }
                      ],
                      "id": 188,
                      "isConstant": false,
                      "isLValue": false,
                      "isPure": true,
                      "lValueRequested": false,
                      "nodeType": "NewExpression",
                      "src": "1531:12:1",
                      "typeDescriptions": {
                        "typeIdentifier": "t_function_objectcreation_pure$_t_uint256_$returns$_t_array$_t_enum$_ACTION_$38_$dyn_memory_ptr_$",
                        "typeString": "function (uint256) pure returns (enum Registration.ACTION[] memory)"
                      },
                      "typeName": {
                        "baseType": {
                          "id": 186,
                          "nodeType": "UserDefinedTypeName",
                          "pathNode": {
                            "id": 185,
                            "name": "ACTION",
                            "nodeType": "IdentifierPath",
                            "referencedDeclaration": 38,
                            "src": "1535:6:1"
                          },
                          "referencedDeclaration": 38,
                          "src": "1535:6:1",
                          "typeDescriptions": {
                            "typeIdentifier": "t_enum$_ACTION_$38",
                            "typeString": "enum Registration.ACTION"
                          }
                        },
                        "id": 187,
                        "nodeType": "ArrayTypeName",
                        "src": "1535:8:1",
                        "typeDescriptions": {
                          "typeIdentifier": "t_array$_t_enum$_ACTION_$38_$dyn_storage_ptr",
                          "typeString": "enum Registration.ACTION[]"
                        }
                      }
                    },
                    "id": 191,
                    "isConstant": false,
                    "isLValue": false,
                    "isPure": false,
                    "kind": "functionCall",
                    "lValueRequested": false,
                    "names": [],
                    "nodeType": "FunctionCall",
                    "src": "1531:29:1",
                    "tryCall": false,
                    "typeDescriptions": {
                      "typeIdentifier": "t_array$_t_enum$_ACTION_$38_$dyn_memory_ptr",
                      "typeString": "enum Registration.ACTION[] memory"
                    }
                  },
                  "nodeType": "VariableDeclarationStatement",
                  "src": "1505:55:1"
                },
                {
                  "body": {
                    "id": 214,
                    "nodeType": "Block",
                    "src": "1617:55:1",
                    "statements": [
                      {
                        "expression": {
                          "id": 212,
                          "isConstant": false,
                          "isLValue": false,
                          "isPure": false,
                          "lValueRequested": false,
                          "leftHandSide": {
                            "baseExpression": {
                              "id": 204,
                              "name": "_status",
                              "nodeType": "Identifier",
                              "overloadedDeclarations": [],
                              "referencedDeclaration": 184,
                              "src": "1631:7:1",
                              "typeDescriptions": {
                                "typeIdentifier": "t_array$_t_enum$_ACTION_$38_$dyn_memory_ptr",
                                "typeString": "enum Registration.ACTION[] memory"
                              }
                            },
                            "id": 206,
                            "indexExpression": {
                              "id": 205,
                              "name": "i",
                              "nodeType": "Identifier",
                              "overloadedDeclarations": [],
                              "referencedDeclaration": 194,
                              "src": "1639:1:1",
                              "typeDescriptions": {
                                "typeIdentifier": "t_uint256",
                                "typeString": "uint256"
                              }
                            },
                            "isConstant": false,
                            "isLValue": true,
                            "isPure": false,
                            "lValueRequested": true,
                            "nodeType": "IndexAccess",
                            "src": "1631:10:1",
                            "typeDescriptions": {
                              "typeIdentifier": "t_enum$_ACTION_$38",
                              "typeString": "enum Registration.ACTION"
                            }
                          },
                          "nodeType": "Assignment",
                          "operator": "=",
                          "rightHandSide": {
                            "baseExpression": {
                              "id": 207,
                              "name": "node",
                              "nodeType": "Identifier",
                              "overloadedDeclarations": [],
                              "referencedDeclaration": 45,
                              "src": "1644:4:1",
                              "typeDescriptions": {
                                "typeIdentifier": "t_mapping$_t_address_$_t_enum$_ACTION_$38_$",
                                "typeString": "mapping(address => enum Registration.ACTION)"
                              }
                            },
                            "id": 211,
                            "indexExpression": {
                              "baseExpression": {
                                "id": 208,
                                "name": "nodeList",
                                "nodeType": "Identifier",
                                "overloadedDeclarations": [],
                                "referencedDeclaration": 48,
                                "src": "1649:8:1",
                                "typeDescriptions": {
                                  "typeIdentifier": "t_array$_t_address_$dyn_storage",
                                  "typeString": "address[] storage ref"
                                }
                              },
                              "id": 210,
                              "indexExpression": {
                                "id": 209,
                                "name": "i",
                                "nodeType": "Identifier",
                                "overloadedDeclarations": [],
                                "referencedDeclaration": 194,
                                "src": "1658:1:1",
                                "typeDescriptions": {
                                  "typeIdentifier": "t_uint256",
                                  "typeString": "uint256"
                                }
                              },
                              "isConstant": false,
                              "isLValue": true,
                              "isPure": false,
                              "lValueRequested": false,
                              "nodeType": "IndexAccess",
                              "src": "1649:11:1",
                              "typeDescriptions": {
                                "typeIdentifier": "t_address",
                                "typeString": "address"
                              }
                            },
                            "isConstant": false,
                            "isLValue": true,
                            "isPure": false,
                            "lValueRequested": false,
                            "nodeType": "IndexAccess",
                            "src": "1644:17:1",
                            "typeDescriptions": {
                              "typeIdentifier": "t_enum$_ACTION_$38",
                              "typeString": "enum Registration.ACTION"
                            }
                          },
                          "src": "1631:30:1",
                          "typeDescriptions": {
                            "typeIdentifier": "t_enum$_ACTION_$38",
                            "typeString": "enum Registration.ACTION"
                          }
                        },
                        "id": 213,
                        "nodeType": "ExpressionStatement",
                        "src": "1631:30:1"
                      }
                    ]
                  },
                  "condition": {
                    "commonType": {
                      "typeIdentifier": "t_uint256",
                      "typeString": "uint256"
                    },
                    "id": 200,
                    "isConstant": false,
                    "isLValue": false,
                    "isPure": false,
                    "lValueRequested": false,
                    "leftExpression": {
                      "id": 197,
                      "name": "i",
                      "nodeType": "Identifier",
                      "overloadedDeclarations": [],
                      "referencedDeclaration": 194,
                      "src": "1591:1:1",
                      "typeDescriptions": {
                        "typeIdentifier": "t_uint256",
                        "typeString": "uint256"
                      }
                    },
                    "nodeType": "BinaryOperation",
                    "operator": "<",
                    "rightExpression": {
                      "expression": {
                        "id": 198,
                        "name": "nodeList",
                        "nodeType": "Identifier",
                        "overloadedDeclarations": [],
                        "referencedDeclaration": 48,
                        "src": "1595:8:1",
                        "typeDescriptions": {
                          "typeIdentifier": "t_array$_t_address_$dyn_storage",
                          "typeString": "address[] storage ref"
                        }
                      },
                      "id": 199,
                      "isConstant": false,
                      "isLValue": false,
                      "isPure": false,
                      "lValueRequested": false,
                      "memberName": "length",
                      "nodeType": "MemberAccess",
                      "src": "1595:15:1",
                      "typeDescriptions": {
                        "typeIdentifier": "t_uint256",
                        "typeString": "uint256"
                      }
                    },
                    "src": "1591:19:1",
                    "typeDescriptions": {
                      "typeIdentifier": "t_bool",
                      "typeString": "bool"
                    }
                  },
                  "id": 215,
                  "initializationExpression": {
                    "assignments": [
                      194
                    ],
                    "declarations": [
                      {
                        "constant": false,
                        "id": 194,
                        "mutability": "mutable",
                        "name": "i",
                        "nameLocation": "1584:1:1",
                        "nodeType": "VariableDeclaration",
                        "scope": 215,
                        "src": "1576:9:1",
                        "stateVariable": false,
                        "storageLocation": "default",
                        "typeDescriptions": {
                          "typeIdentifier": "t_uint256",
                          "typeString": "uint256"
                        },
                        "typeName": {
                          "id": 193,
                          "name": "uint256",
                          "nodeType": "ElementaryTypeName",
                          "src": "1576:7:1",
                          "typeDescriptions": {
                            "typeIdentifier": "t_uint256",
                            "typeString": "uint256"
                          }
                        },
                        "visibility": "internal"
                      }
                    ],
                    "id": 196,
                    "initialValue": {
                      "hexValue": "30",
                      "id": 195,
                      "isConstant": false,
                      "isLValue": false,
                      "isPure": true,
                      "kind": "number",
                      "lValueRequested": false,
                      "nodeType": "Literal",
                      "src": "1588:1:1",
                      "typeDescriptions": {
                        "typeIdentifier": "t_rational_0_by_1",
                        "typeString": "int_const 0"
                      },
                      "value": "0"
                    },
                    "nodeType": "VariableDeclarationStatement",
                    "src": "1576:13:1"
                  },
                  "loopExpression": {
                    "expression": {
                      "id": 202,
                      "isConstant": false,
                      "isLValue": false,
                      "isPure": false,
                      "lValueRequested": false,
                      "nodeType": "UnaryOperation",
                      "operator": "++",
                      "prefix": false,
                      "src": "1612:3:1",
                      "subExpression": {
                        "id": 201,
                        "name": "i",
                        "nodeType": "Identifier",
                        "overloadedDeclarations": [],
                        "referencedDeclaration": 194,
                        "src": "1612:1:1",
                        "typeDescriptions": {
                          "typeIdentifier": "t_uint256",
                          "typeString": "uint256"
                        }
                      },
                      "typeDescriptions": {
                        "typeIdentifier": "t_uint256",
                        "typeString": "uint256"
                      }
                    },
                    "id": 203,
                    "nodeType": "ExpressionStatement",
                    "src": "1612:3:1"
                  },
                  "nodeType": "ForStatement",
                  "src": "1571:101:1"
                },
                {
                  "expression": {
                    "components": [
                      {
                        "id": 216,
                        "name": "nodeList",
                        "nodeType": "Identifier",
                        "overloadedDeclarations": [],
                        "referencedDeclaration": 48,
                        "src": "1689:8:1",
                        "typeDescriptions": {
                          "typeIdentifier": "t_array$_t_address_$dyn_storage",
                          "typeString": "address[] storage ref"
                        }
                      },
                      {
                        "id": 217,
                        "name": "_status",
                        "nodeType": "Identifier",
                        "overloadedDeclarations": [],
                        "referencedDeclaration": 184,
                        "src": "1699:7:1",
                        "typeDescriptions": {
                          "typeIdentifier": "t_array$_t_enum$_ACTION_$38_$dyn_memory_ptr",
                          "typeString": "enum Registration.ACTION[] memory"
                        }
                      }
                    ],
                    "id": 218,
                    "isConstant": false,
                    "isInlineArray": false,
                    "isLValue": false,
                    "isPure": false,
                    "lValueRequested": false,
                    "nodeType": "TupleExpression",
                    "src": "1688:19:1",
                    "typeDescriptions": {
                      "typeIdentifier": "t_tuple$_t_array$_t_address_$dyn_storage_$_t_array$_t_enum$_ACTION_$38_$dyn_memory_ptr_$",
                      "typeString": "tuple(address[] storage ref,enum Registration.ACTION[] memory)"
                    }
                  },
                  "functionReturnParameters": 179,
                  "id": 219,
                  "nodeType": "Return",
                  "src": "1681:26:1"
                }
              ]
            },
            "functionSelector": "e29581aa",
            "id": 221,
            "implemented": true,
            "kind": "function",
            "modifiers": [],
            "name": "getNodes",
            "nameLocation": "1400:8:1",
            "nodeType": "FunctionDefinition",
            "parameters": {
              "id": 171,
              "nodeType": "ParameterList",
              "parameters": [],
              "src": "1408:2:1"
            },
            "returnParameters": {
              "id": 179,
              "nodeType": "ParameterList",
              "parameters": [
                {
                  "constant": false,
                  "id": 174,
                  "mutability": "mutable",
                  "name": "",
                  "nameLocation": "-1:-1:-1",
                  "nodeType": "VariableDeclaration",
                  "scope": 221,
                  "src": "1456:16:1",
                  "stateVariable": false,
                  "storageLocation": "memory",
                  "typeDescriptions": {
                    "typeIdentifier": "t_array$_t_address_$dyn_memory_ptr",
                    "typeString": "address[]"
                  },
                  "typeName": {
                    "baseType": {
                      "id": 172,
                      "name": "address",
                      "nodeType": "ElementaryTypeName",
                      "src": "1456:7:1",
                      "stateMutability": "nonpayable",
                      "typeDescriptions": {
                        "typeIdentifier": "t_address",
                        "typeString": "address"
                      }
                    },
                    "id": 173,
                    "nodeType": "ArrayTypeName",
                    "src": "1456:9:1",
                    "typeDescriptions": {
                      "typeIdentifier": "t_array$_t_address_$dyn_storage_ptr",
                      "typeString": "address[]"
                    }
                  },
                  "visibility": "internal"
                },
                {
                  "constant": false,
                  "id": 178,
                  "mutability": "mutable",
                  "name": "",
                  "nameLocation": "-1:-1:-1",
                  "nodeType": "VariableDeclaration",
                  "scope": 221,
                  "src": "1474:15:1",
                  "stateVariable": false,
                  "storageLocation": "memory",
                  "typeDescriptions": {
                    "typeIdentifier": "t_array$_t_enum$_ACTION_$38_$dyn_memory_ptr",
                    "typeString": "enum Registration.ACTION[]"
                  },
                  "typeName": {
                    "baseType": {
                      "id": 176,
                      "nodeType": "UserDefinedTypeName",
                      "pathNode": {
                        "id": 175,
                        "name": "ACTION",
                        "nodeType": "IdentifierPath",
                        "referencedDeclaration": 38,
                        "src": "1474:6:1"
                      },
                      "referencedDeclaration": 38,
                      "src": "1474:6:1",
                      "typeDescriptions": {
                        "typeIdentifier": "t_enum$_ACTION_$38",
                        "typeString": "enum Registration.ACTION"
                      }
                    },
                    "id": 177,
                    "nodeType": "ArrayTypeName",
                    "src": "1474:8:1",
                    "typeDescriptions": {
                      "typeIdentifier": "t_array$_t_enum$_ACTION_$38_$dyn_storage_ptr",
                      "typeString": "enum Registration.ACTION[]"
                    }
                  },
                  "visibility": "internal"
                }
              ],
              "src": "1455:35:1"
            },
            "scope": 222,
            "src": "1391:323:1",
            "stateMutability": "view",
            "virtual": false,
            "visibility": "public"
          }
        ],
        "scope": 223,
        "src": "34:1682:1",
        "usedErrors": []
      }
    ],
    "src": "0:1717:1"
  },
  "legacyAST": {
    "absolutePath": "project:/contracts/Registration.sol",
    "exportedSymbols": {
      "Registration": [
        222
      ]
    },
    "id": 223,
    "nodeType": "SourceUnit",
    "nodes": [
      {
        "id": 34,
        "literals": [
          "solidity",
          ">=",
          "0.4",
          ".22",
          "<",
          "0.9",
          ".0"
        ],
        "nodeType": "PragmaDirective",
        "src": "0:32:1"
      },
      {
        "abstract": false,
        "baseContracts": [],
        "canonicalName": "Registration",
        "contractDependencies": [],
        "contractKind": "contract",
        "fullyImplemented": true,
        "id": 222,
        "linearizedBaseContracts": [
          222
        ],
        "name": "Registration",
        "nameLocation": "43:12:1",
        "nodeType": "ContractDefinition",
        "nodes": [
          {
            "canonicalName": "Registration.ACTION",
            "id": 38,
            "members": [
              {
                "id": 35,
                "name": "NULL",
                "nameLocation": "84:4:1",
                "nodeType": "EnumValue",
                "src": "84:4:1"
              },
              {
                "id": 36,
                "name": "AUTHORISED",
                "nameLocation": "98:10:1",
                "nodeType": "EnumValue",
                "src": "98:10:1"
              },
              {
                "id": 37,
                "name": "UNAUTHORISED",
                "nameLocation": "118:12:1",
                "nodeType": "EnumValue",
                "src": "118:12:1"
              }
            ],
            "name": "ACTION",
            "nameLocation": "67:6:1",
            "nodeType": "EnumDefinition",
            "src": "62:74:1"
          },
          {
            "constant": false,
            "functionSelector": "8da5cb5b",
            "id": 40,
            "mutability": "mutable",
            "name": "owner",
            "nameLocation": "156:5:1",
            "nodeType": "VariableDeclaration",
            "scope": 222,
            "src": "141:20:1",
            "stateVariable": true,
            "storageLocation": "default",
            "typeDescriptions": {
              "typeIdentifier": "t_address",
              "typeString": "address"
            },
            "typeName": {
              "id": 39,
              "name": "address",
              "nodeType": "ElementaryTypeName",
              "src": "141:7:1",
              "stateMutability": "nonpayable",
              "typeDescriptions": {
                "typeIdentifier": "t_address",
                "typeString": "address"
              }
            },
            "visibility": "public"
          },
          {
            "constant": false,
            "functionSelector": "bffbe61c",
            "id": 45,
            "mutability": "mutable",
            "name": "node",
            "nameLocation": "202:4:1",
            "nodeType": "VariableDeclaration",
            "scope": 222,
            "src": "168:38:1",
            "stateVariable": true,
            "storageLocation": "default",
            "typeDescriptions": {
              "typeIdentifier": "t_mapping$_t_address_$_t_enum$_ACTION_$38_$",
              "typeString": "mapping(address => enum Registration.ACTION)"
            },
            "typeName": {
              "id": 44,
              "keyType": {
                "id": 41,
                "name": "address",
                "nodeType": "ElementaryTypeName",
                "src": "176:7:1",
                "typeDescriptions": {
                  "typeIdentifier": "t_address",
                  "typeString": "address"
                }
              },
              "nodeType": "Mapping",
              "src": "168:26:1",
              "typeDescriptions": {
                "typeIdentifier": "t_mapping$_t_address_$_t_enum$_ACTION_$38_$",
                "typeString": "mapping(address => enum Registration.ACTION)"
              },
              "valueType": {
                "id": 43,
                "nodeType": "UserDefinedTypeName",
                "pathNode": {
                  "id": 42,
                  "name": "ACTION",
                  "nodeType": "IdentifierPath",
                  "referencedDeclaration": 38,
                  "src": "187:6:1"
                },
                "referencedDeclaration": 38,
                "src": "187:6:1",
                "typeDescriptions": {
                  "typeIdentifier": "t_enum$_ACTION_$38",
                  "typeString": "enum Registration.ACTION"
                }
              }
            },
            "visibility": "public"
          },
          {
            "constant": false,
            "id": 48,
            "mutability": "mutable",
            "name": "nodeList",
            "nameLocation": "230:8:1",
            "nodeType": "VariableDeclaration",
            "scope": 222,
            "src": "212:26:1",
            "stateVariable": true,
            "storageLocation": "default",
            "typeDescriptions": {
              "typeIdentifier": "t_array$_t_address_$dyn_storage",
              "typeString": "address[]"
            },
            "typeName": {
              "baseType": {
                "id": 46,
                "name": "address",
                "nodeType": "ElementaryTypeName",
                "src": "212:7:1",
                "stateMutability": "nonpayable",
                "typeDescriptions": {
                  "typeIdentifier": "t_address",
                  "typeString": "address"
                }
              },
              "id": 47,
              "nodeType": "ArrayTypeName",
              "src": "212:9:1",
              "typeDescriptions": {
                "typeIdentifier": "t_array$_t_address_$dyn_storage_ptr",
                "typeString": "address[]"
              }
            },
            "visibility": "private"
          },
          {
            "body": {
              "id": 56,
              "nodeType": "Block",
              "src": "259:35:1",
              "statements": [
                {
                  "expression": {
                    "id": 54,
                    "isConstant": false,
                    "isLValue": false,
                    "isPure": false,
                    "lValueRequested": false,
                    "leftHandSide": {
                      "id": 51,
                      "name": "owner",
                      "nodeType": "Identifier",
                      "overloadedDeclarations": [],
                      "referencedDeclaration": 40,
                      "src": "269:5:1",
                      "typeDescriptions": {
                        "typeIdentifier": "t_address",
                        "typeString": "address"
                      }
                    },
                    "nodeType": "Assignment",
                    "operator": "=",
                    "rightHandSide": {
                      "expression": {
                        "id": 52,
                        "name": "msg",
                        "nodeType": "Identifier",
                        "overloadedDeclarations": [],
                        "referencedDeclaration": 4294967281,
                        "src": "277:3:1",
                        "typeDescriptions": {
                          "typeIdentifier": "t_magic_message",
                          "typeString": "msg"
                        }
                      },
                      "id": 53,
                      "isConstant": false,
                      "isLValue": false,
                      "isPure": false,
                      "lValueRequested": false,
                      "memberName": "sender",
                      "nodeType": "MemberAccess",
                      "src": "277:10:1",
                      "typeDescriptions": {
                        "typeIdentifier": "t_address",
                        "typeString": "address"
                      }
                    },
                    "src": "269:18:1",
                    "typeDescriptions": {
                      "typeIdentifier": "t_address",
                      "typeString": "address"
                    }
                  },
                  "id": 55,
                  "nodeType": "ExpressionStatement",
                  "src": "269:18:1"
                }
              ]
            },
            "id": 57,
            "implemented": true,
            "kind": "constructor",
            "modifiers": [],
            "name": "",
            "nameLocation": "-1:-1:-1",
            "nodeType": "FunctionDefinition",
            "parameters": {
              "id": 49,
              "nodeType": "ParameterList",
              "parameters": [],
              "src": "256:2:1"
            },
            "returnParameters": {
              "id": 50,
              "nodeType": "ParameterList",
              "parameters": [],
              "src": "259:0:1"
            },
            "scope": 222,
            "src": "245:49:1",
            "stateMutability": "nonpayable",
            "virtual": false,
            "visibility": "public"
          },
          {
            "body": {
              "id": 68,
              "nodeType": "Block",
              "src": "321:146:1",
              "statements": [
                {
                  "expression": {
                    "arguments": [
                      {
                        "commonType": {
                          "typeIdentifier": "t_address",
                          "typeString": "address"
                        },
                        "id": 63,
                        "isConstant": false,
                        "isLValue": false,
                        "isPure": false,
                        "lValueRequested": false,
                        "leftExpression": {
                          "expression": {
                            "id": 60,
                            "name": "msg",
                            "nodeType": "Identifier",
                            "overloadedDeclarations": [],
                            "referencedDeclaration": 4294967281,
                            "src": "352:3:1",
                            "typeDescriptions": {
                              "typeIdentifier": "t_magic_message",
                              "typeString": "msg"
                            }
                          },
                          "id": 61,
                          "isConstant": false,
                          "isLValue": false,
                          "isPure": false,
                          "lValueRequested": false,
                          "memberName": "sender",
                          "nodeType": "MemberAccess",
                          "src": "352:10:1",
                          "typeDescriptions": {
                            "typeIdentifier": "t_address",
                            "typeString": "address"
                          }
                        },
                        "nodeType": "BinaryOperation",
                        "operator": "==",
                        "rightExpression": {
                          "id": 62,
                          "name": "owner",
                          "nodeType": "Identifier",
                          "overloadedDeclarations": [],
                          "referencedDeclaration": 40,
                          "src": "366:5:1",
                          "typeDescriptions": {
                            "typeIdentifier": "t_address",
                            "typeString": "address"
                          }
                        },
                        "src": "352:19:1",
                        "typeDescriptions": {
                          "typeIdentifier": "t_bool",
                          "typeString": "bool"
                        }
                      },
                      {
                        "hexValue": "5b526567697374726174696f6e2e736f6c5d206f6e6c79206f776e65722063616e2063616c6c20746869732066756e6374696f6e",
                        "id": 64,
                        "isConstant": false,
                        "isLValue": false,
                        "isPure": true,
                        "kind": "string",
                        "lValueRequested": false,
                        "nodeType": "Literal",
                        "src": "385:54:1",
                        "typeDescriptions": {
                          "typeIdentifier": "t_stringliteral_19ac9c9a27540f01e60bd72964e680cc271a4fe2e0b628f24d2986411bb75f20",
                          "typeString": "literal_string \"[Registration.sol] only owner can call this function\""
                        },
                        "value": "[Registration.sol] only owner can call this function"
                      }
                    ],
                    "expression": {
                      "argumentTypes": [
                        {
                          "typeIdentifier": "t_bool",
                          "typeString": "bool"
                        },
                        {
                          "typeIdentifier": "t_stringliteral_19ac9c9a27540f01e60bd72964e680cc271a4fe2e0b628f24d2986411bb75f20",
                          "typeString": "literal_string \"[Registration.sol] only owner can call this function\""
                        }
                      ],
                      "id": 59,
                      "name": "require",
                      "nodeType": "Identifier",
                      "overloadedDeclarations": [
                        4294967278,
                        4294967278
                      ],
                      "referencedDeclaration": 4294967278,
                      "src": "331:7:1",
                      "typeDescriptions": {
                        "typeIdentifier": "t_function_require_pure$_t_bool_$_t_string_memory_ptr_$returns$__$",
                        "typeString": "function (bool,string memory) pure"
                      }
                    },
                    "id": 65,
                    "isConstant": false,
                    "isLValue": false,
                    "isPure": false,
                    "kind": "functionCall",
                    "lValueRequested": false,
                    "names": [],
                    "nodeType": "FunctionCall",
                    "src": "331:118:1",
                    "tryCall": false,
                    "typeDescriptions": {
                      "typeIdentifier": "t_tuple$__$",
                      "typeString": "tuple()"
                    }
                  },
                  "id": 66,
                  "nodeType": "ExpressionStatement",
                  "src": "331:118:1"
                },
                {
                  "id": 67,
                  "nodeType": "PlaceholderStatement",
                  "src": "459:1:1"
                }
              ]
            },
            "id": 69,
            "name": "onlyOwner",
            "nameLocation": "309:9:1",
            "nodeType": "ModifierDefinition",
            "parameters": {
              "id": 58,
              "nodeType": "ParameterList",
              "parameters": [],
              "src": "318:2:1"
            },
            "src": "300:167:1",
            "virtual": false,
            "visibility": "internal"
          },
          {
            "anonymous": false,
            "id": 78,
            "name": "nodeEvent",
            "nameLocation": "479:9:1",
            "nodeType": "EventDefinition",
            "parameters": {
              "id": 77,
              "nodeType": "ParameterList",
              "parameters": [
                {
                  "constant": false,
                  "id": 71,
                  "indexed": true,
                  "mutability": "mutable",
                  "name": "node",
                  "nameLocation": "505:4:1",
                  "nodeType": "VariableDeclaration",
                  "scope": 78,
                  "src": "489:20:1",
                  "stateVariable": false,
                  "storageLocation": "default",
                  "typeDescriptions": {
                    "typeIdentifier": "t_address",
                    "typeString": "address"
                  },
                  "typeName": {
                    "id": 70,
                    "name": "address",
                    "nodeType": "ElementaryTypeName",
                    "src": "489:7:1",
                    "stateMutability": "nonpayable",
                    "typeDescriptions": {
                      "typeIdentifier": "t_address",
                      "typeString": "address"
                    }
                  },
                  "visibility": "internal"
                },
                {
                  "constant": false,
                  "id": 74,
                  "indexed": false,
                  "mutability": "mutable",
                  "name": "action",
                  "nameLocation": "518:6:1",
                  "nodeType": "VariableDeclaration",
                  "scope": 78,
                  "src": "511:13:1",
                  "stateVariable": false,
                  "storageLocation": "default",
                  "typeDescriptions": {
                    "typeIdentifier": "t_enum$_ACTION_$38",
                    "typeString": "enum Registration.ACTION"
                  },
                  "typeName": {
                    "id": 73,
                    "nodeType": "UserDefinedTypeName",
                    "pathNode": {
                      "id": 72,
                      "name": "ACTION",
                      "nodeType": "IdentifierPath",
                      "referencedDeclaration": 38,
                      "src": "511:6:1"
                    },
                    "referencedDeclaration": 38,
                    "src": "511:6:1",
                    "typeDescriptions": {
                      "typeIdentifier": "t_enum$_ACTION_$38",
                      "typeString": "enum Registration.ACTION"
                    }
                  },
                  "visibility": "internal"
                },
                {
                  "constant": false,
                  "id": 76,
                  "indexed": false,
                  "mutability": "mutable",
                  "name": "timestamp",
                  "nameLocation": "534:9:1",
                  "nodeType": "VariableDeclaration",
                  "scope": 78,
                  "src": "526:17:1",
                  "stateVariable": false,
                  "storageLocation": "default",
                  "typeDescriptions": {
                    "typeIdentifier": "t_uint256",
                    "typeString": "uint256"
                  },
                  "typeName": {
                    "id": 75,
                    "name": "uint256",
                    "nodeType": "ElementaryTypeName",
                    "src": "526:7:1",
                    "typeDescriptions": {
                      "typeIdentifier": "t_uint256",
                      "typeString": "uint256"
                    }
                  },
                  "visibility": "internal"
                }
              ],
              "src": "488:56:1"
            },
            "src": "473:72:1"
          },
          {
            "body": {
              "id": 123,
              "nodeType": "Block",
              "src": "609:344:1",
              "statements": [
                {
                  "expression": {
                    "arguments": [
                      {
                        "commonType": {
                          "typeIdentifier": "t_bool",
                          "typeString": "bool"
                        },
                        "id": 98,
                        "isConstant": false,
                        "isLValue": false,
                        "isPure": false,
                        "lValueRequested": false,
                        "leftExpression": {
                          "commonType": {
                            "typeIdentifier": "t_enum$_ACTION_$38",
                            "typeString": "enum Registration.ACTION"
                          },
                          "id": 91,
                          "isConstant": false,
                          "isLValue": false,
                          "isPure": false,
                          "lValueRequested": false,
                          "leftExpression": {
                            "baseExpression": {
                              "id": 86,
                              "name": "node",
                              "nodeType": "Identifier",
                              "overloadedDeclarations": [],
                              "referencedDeclaration": 45,
                              "src": "640:4:1",
                              "typeDescriptions": {
                                "typeIdentifier": "t_mapping$_t_address_$_t_enum$_ACTION_$38_$",
                                "typeString": "mapping(address => enum Registration.ACTION)"
                              }
                            },
                            "id": 88,
                            "indexExpression": {
                              "id": 87,
                              "name": "_address",
                              "nodeType": "Identifier",
                              "overloadedDeclarations": [],
                              "referencedDeclaration": 80,
                              "src": "645:8:1",
                              "typeDescriptions": {
                                "typeIdentifier": "t_address",
                                "typeString": "address"
                              }
                            },
                            "isConstant": false,
                            "isLValue": true,
                            "isPure": false,
                            "lValueRequested": false,
                            "nodeType": "IndexAccess",
                            "src": "640:14:1",
                            "typeDescriptions": {
                              "typeIdentifier": "t_enum$_ACTION_$38",
                              "typeString": "enum Registration.ACTION"
                            }
                          },
                          "nodeType": "BinaryOperation",
                          "operator": "==",
                          "rightExpression": {
                            "expression": {
                              "id": 89,
                              "name": "ACTION",
                              "nodeType": "Identifier",
                              "overloadedDeclarations": [],
                              "referencedDeclaration": 38,
                              "src": "658:6:1",
                              "typeDescriptions": {
                                "typeIdentifier": "t_type$_t_enum$_ACTION_$38_$",
                                "typeString": "type(enum Registration.ACTION)"
                              }
                            },
                            "id": 90,
                            "isConstant": false,
                            "isLValue": false,
                            "isPure": true,
                            "lValueRequested": false,
                            "memberName": "NULL",
                            "nodeType": "MemberAccess",
                            "referencedDeclaration": 35,
                            "src": "658:11:1",
                            "typeDescriptions": {
                              "typeIdentifier": "t_enum$_ACTION_$38",
                              "typeString": "enum Registration.ACTION"
                            }
                          },
                          "src": "640:29:1",
                          "typeDescriptions": {
                            "typeIdentifier": "t_bool",
                            "typeString": "bool"
                          }
                        },
                        "nodeType": "BinaryOperation",
                        "operator": "||",
                        "rightExpression": {
                          "commonType": {
                            "typeIdentifier": "t_enum$_ACTION_$38",
                            "typeString": "enum Registration.ACTION"
                          },
                          "id": 97,
                          "isConstant": false,
                          "isLValue": false,
                          "isPure": false,
                          "lValueRequested": false,
                          "leftExpression": {
                            "baseExpression": {
                              "id": 92,
                              "name": "node",
                              "nodeType": "Identifier",
                              "overloadedDeclarations": [],
                              "referencedDeclaration": 45,
                              "src": "689:4:1",
                              "typeDescriptions": {
                                "typeIdentifier": "t_mapping$_t_address_$_t_enum$_ACTION_$38_$",
                                "typeString": "mapping(address => enum Registration.ACTION)"
                              }
                            },
                            "id": 94,
                            "indexExpression": {
                              "id": 93,
                              "name": "_address",
                              "nodeType": "Identifier",
                              "overloadedDeclarations": [],
                              "referencedDeclaration": 80,
                              "src": "694:8:1",
                              "typeDescriptions": {
                                "typeIdentifier": "t_address",
                                "typeString": "address"
                              }
                            },
                            "isConstant": false,
                            "isLValue": true,
                            "isPure": false,
                            "lValueRequested": false,
                            "nodeType": "IndexAccess",
                            "src": "689:14:1",
                            "typeDescriptions": {
                              "typeIdentifier": "t_enum$_ACTION_$38",
                              "typeString": "enum Registration.ACTION"
                            }
                          },
                          "nodeType": "BinaryOperation",
                          "operator": "==",
                          "rightExpression": {
                            "expression": {
                              "id": 95,
                              "name": "ACTION",
                              "nodeType": "Identifier",
                              "overloadedDeclarations": [],
                              "referencedDeclaration": 38,
                              "src": "707:6:1",
                              "typeDescriptions": {
                                "typeIdentifier": "t_type$_t_enum$_ACTION_$38_$",
                                "typeString": "type(enum Registration.ACTION)"
                              }
                            },
                            "id": 96,
                            "isConstant": false,
                            "isLValue": false,
                            "isPure": true,
                            "lValueRequested": false,
                            "memberName": "UNAUTHORISED",
                            "nodeType": "MemberAccess",
                            "referencedDeclaration": 37,
                            "src": "707:19:1",
                            "typeDescriptions": {
                              "typeIdentifier": "t_enum$_ACTION_$38",
                              "typeString": "enum Registration.ACTION"
                            }
                          },
                          "src": "689:37:1",
                          "typeDescriptions": {
                            "typeIdentifier": "t_bool",
                            "typeString": "bool"
                          }
                        },
                        "src": "640:86:1",
                        "typeDescriptions": {
                          "typeIdentifier": "t_bool",
                          "typeString": "bool"
                        }
                      },
                      {
                        "hexValue": "5b526567697374726174696f6e2e736f6c5d206e6f646520697320616c726561647920617574686f7269736564",
                        "id": 99,
                        "isConstant": false,
                        "isLValue": false,
                        "isPure": true,
                        "kind": "string",
                        "lValueRequested": false,
                        "nodeType": "Literal",
                        "src": "740:47:1",
                        "typeDescriptions": {
                          "typeIdentifier": "t_stringliteral_af095b6f1f1aee8a23f1825f56c141d95e245750bf40d5bd021c36da3a106ccb",
                          "typeString": "literal_string \"[Registration.sol] node is already authorised\""
                        },
                        "value": "[Registration.sol] node is already authorised"
                      }
                    ],
                    "expression": {
                      "argumentTypes": [
                        {
                          "typeIdentifier": "t_bool",
                          "typeString": "bool"
                        },
                        {
                          "typeIdentifier": "t_stringliteral_af095b6f1f1aee8a23f1825f56c141d95e245750bf40d5bd021c36da3a106ccb",
                          "typeString": "literal_string \"[Registration.sol] node is already authorised\""
                        }
                      ],
                      "id": 85,
                      "name": "require",
                      "nodeType": "Identifier",
                      "overloadedDeclarations": [
                        4294967278,
                        4294967278
                      ],
                      "referencedDeclaration": 4294967278,
                      "src": "619:7:1",
                      "typeDescriptions": {
                        "typeIdentifier": "t_function_require_pure$_t_bool_$_t_string_memory_ptr_$returns$__$",
                        "typeString": "function (bool,string memory) pure"
                      }
                    },
                    "id": 100,
                    "isConstant": false,
                    "isLValue": false,
                    "isPure": false,
                    "kind": "functionCall",
                    "lValueRequested": false,
                    "names": [],
                    "nodeType": "FunctionCall",
                    "src": "619:178:1",
                    "tryCall": false,
                    "typeDescriptions": {
                      "typeIdentifier": "t_tuple$__$",
                      "typeString": "tuple()"
                    }
                  },
                  "id": 101,
                  "nodeType": "ExpressionStatement",
                  "src": "619:178:1"
                },
                {
                  "expression": {
                    "id": 107,
                    "isConstant": false,
                    "isLValue": false,
                    "isPure": false,
                    "lValueRequested": false,
                    "leftHandSide": {
                      "baseExpression": {
                        "id": 102,
                        "name": "node",
                        "nodeType": "Identifier",
                        "overloadedDeclarations": [],
                        "referencedDeclaration": 45,
                        "src": "808:4:1",
                        "typeDescriptions": {
                          "typeIdentifier": "t_mapping$_t_address_$_t_enum$_ACTION_$38_$",
                          "typeString": "mapping(address => enum Registration.ACTION)"
                        }
                      },
                      "id": 104,
                      "indexExpression": {
                        "id": 103,
                        "name": "_address",
                        "nodeType": "Identifier",
                        "overloadedDeclarations": [],
                        "referencedDeclaration": 80,
                        "src": "813:8:1",
                        "typeDescriptions": {
                          "typeIdentifier": "t_address",
                          "typeString": "address"
                        }
                      },
                      "isConstant": false,
                      "isLValue": true,
                      "isPure": false,
                      "lValueRequested": true,
                      "nodeType": "IndexAccess",
                      "src": "808:14:1",
                      "typeDescriptions": {
                        "typeIdentifier": "t_enum$_ACTION_$38",
                        "typeString": "enum Registration.ACTION"
                      }
                    },
                    "nodeType": "Assignment",
                    "operator": "=",
                    "rightHandSide": {
                      "expression": {
                        "id": 105,
                        "name": "ACTION",
                        "nodeType": "Identifier",
                        "overloadedDeclarations": [],
                        "referencedDeclaration": 38,
                        "src": "825:6:1",
                        "typeDescriptions": {
                          "typeIdentifier": "t_type$_t_enum$_ACTION_$38_$",
                          "typeString": "type(enum Registration.ACTION)"
                        }
                      },
                      "id": 106,
                      "isConstant": false,
                      "isLValue": false,
                      "isPure": true,
                      "lValueRequested": false,
                      "memberName": "AUTHORISED",
                      "nodeType": "MemberAccess",
                      "referencedDeclaration": 36,
                      "src": "825:17:1",
                      "typeDescriptions": {
                        "typeIdentifier": "t_enum$_ACTION_$38",
                        "typeString": "enum Registration.ACTION"
                      }
                    },
                    "src": "808:34:1",
                    "typeDescriptions": {
                      "typeIdentifier": "t_enum$_ACTION_$38",
                      "typeString": "enum Registration.ACTION"
                    }
                  },
                  "id": 108,
                  "nodeType": "ExpressionStatement",
                  "src": "808:34:1"
                },
                {
                  "expression": {
                    "arguments": [
                      {
                        "id": 112,
                        "name": "_address",
                        "nodeType": "Identifier",
                        "overloadedDeclarations": [],
                        "referencedDeclaration": 80,
                        "src": "866:8:1",
                        "typeDescriptions": {
                          "typeIdentifier": "t_address",
                          "typeString": "address"
                        }
                      }
                    ],
                    "expression": {
                      "argumentTypes": [
                        {
                          "typeIdentifier": "t_address",
                          "typeString": "address"
                        }
                      ],
                      "expression": {
                        "id": 109,
                        "name": "nodeList",
                        "nodeType": "Identifier",
                        "overloadedDeclarations": [],
                        "referencedDeclaration": 48,
                        "src": "852:8:1",
                        "typeDescriptions": {
                          "typeIdentifier": "t_array$_t_address_$dyn_storage",
                          "typeString": "address[] storage ref"
                        }
                      },
                      "id": 111,
                      "isConstant": false,
                      "isLValue": false,
                      "isPure": false,
                      "lValueRequested": false,
                      "memberName": "push",
                      "nodeType": "MemberAccess",
                      "src": "852:13:1",
                      "typeDescriptions": {
                        "typeIdentifier": "t_function_arraypush_nonpayable$_t_array$_t_address_$dyn_storage_ptr_$_t_address_$returns$__$bound_to$_t_array$_t_address_$dyn_storage_ptr_$",
                        "typeString": "function (address[] storage pointer,address)"
                      }
                    },
                    "id": 113,
                    "isConstant": false,
                    "isLValue": false,
                    "isPure": false,
                    "kind": "functionCall",
                    "lValueRequested": false,
                    "names": [],
                    "nodeType": "FunctionCall",
                    "src": "852:23:1",
                    "tryCall": false,
                    "typeDescriptions": {
                      "typeIdentifier": "t_tuple$__$",
                      "typeString": "tuple()"
                    }
                  },
                  "id": 114,
                  "nodeType": "ExpressionStatement",
                  "src": "852:23:1"
                },
                {
                  "eventCall": {
                    "arguments": [
                      {
                        "id": 116,
                        "name": "_address",
                        "nodeType": "Identifier",
                        "overloadedDeclarations": [],
                        "referencedDeclaration": 80,
                        "src": "901:8:1",
                        "typeDescriptions": {
                          "typeIdentifier": "t_address",
                          "typeString": "address"
                        }
                      },
                      {
                        "expression": {
                          "id": 117,
                          "name": "ACTION",
                          "nodeType": "Identifier",
                          "overloadedDeclarations": [],
                          "referencedDeclaration": 38,
                          "src": "911:6:1",
                          "typeDescriptions": {
                            "typeIdentifier": "t_type$_t_enum$_ACTION_$38_$",
                            "typeString": "type(enum Registration.ACTION)"
                          }
                        },
                        "id": 118,
                        "isConstant": false,
                        "isLValue": false,
                        "isPure": true,
                        "lValueRequested": false,
                        "memberName": "AUTHORISED",
                        "nodeType": "MemberAccess",
                        "referencedDeclaration": 36,
                        "src": "911:17:1",
                        "typeDescriptions": {
                          "typeIdentifier": "t_enum$_ACTION_$38",
                          "typeString": "enum Registration.ACTION"
                        }
                      },
                      {
                        "expression": {
                          "id": 119,
                          "name": "block",
                          "nodeType": "Identifier",
                          "overloadedDeclarations": [],
                          "referencedDeclaration": 4294967292,
                          "src": "930:5:1",
                          "typeDescriptions": {
                            "typeIdentifier": "t_magic_block",
                            "typeString": "block"
                          }
                        },
                        "id": 120,
                        "isConstant": false,
                        "isLValue": false,
                        "isPure": false,
                        "lValueRequested": false,
                        "memberName": "timestamp",
                        "nodeType": "MemberAccess",
                        "src": "930:15:1",
                        "typeDescriptions": {
                          "typeIdentifier": "t_uint256",
                          "typeString": "uint256"
                        }
                      }
                    ],
                    "expression": {
                      "argumentTypes": [
                        {
                          "typeIdentifier": "t_address",
                          "typeString": "address"
                        },
                        {
                          "typeIdentifier": "t_enum$_ACTION_$38",
                          "typeString": "enum Registration.ACTION"
                        },
                        {
                          "typeIdentifier": "t_uint256",
                          "typeString": "uint256"
                        }
                      ],
                      "id": 115,
                      "name": "nodeEvent",
                      "nodeType": "Identifier",
                      "overloadedDeclarations": [],
                      "referencedDeclaration": 78,
                      "src": "891:9:1",
                      "typeDescriptions": {
                        "typeIdentifier": "t_function_event_nonpayable$_t_address_$_t_enum$_ACTION_$38_$_t_uint256_$returns$__$",
                        "typeString": "function (address,enum Registration.ACTION,uint256)"
                      }
                    },
                    "id": 121,
                    "isConstant": false,
                    "isLValue": false,
                    "isPure": false,
                    "kind": "functionCall",
                    "lValueRequested": false,
                    "names": [],
                    "nodeType": "FunctionCall",
                    "src": "891:55:1",
                    "tryCall": false,
                    "typeDescriptions": {
                      "typeIdentifier": "t_tuple$__$",
                      "typeString": "tuple()"
                    }
                  },
                  "id": 122,
                  "nodeType": "EmitStatement",
                  "src": "886:60:1"
                }
              ]
            },
            "functionSelector": "acc72bc6",
            "id": 124,
            "implemented": true,
            "kind": "function",
            "modifiers": [
              {
                "id": 83,
                "kind": "modifierInvocation",
                "modifierName": {
                  "id": 82,
                  "name": "onlyOwner",
                  "nodeType": "IdentifierPath",
                  "referencedDeclaration": 69,
                  "src": "599:9:1"
                },
                "nodeType": "ModifierInvocation",
                "src": "599:9:1"
              }
            ],
            "name": "authorizeNode",
            "nameLocation": "560:13:1",
            "nodeType": "FunctionDefinition",
            "parameters": {
              "id": 81,
              "nodeType": "ParameterList",
              "parameters": [
                {
                  "constant": false,
                  "id": 80,
                  "mutability": "mutable",
                  "name": "_address",
                  "nameLocation": "582:8:1",
                  "nodeType": "VariableDeclaration",
                  "scope": 124,
                  "src": "574:16:1",
                  "stateVariable": false,
                  "storageLocation": "default",
                  "typeDescriptions": {
                    "typeIdentifier": "t_address",
                    "typeString": "address"
                  },
                  "typeName": {
                    "id": 79,
                    "name": "address",
                    "nodeType": "ElementaryTypeName",
                    "src": "574:7:1",
                    "stateMutability": "nonpayable",
                    "typeDescriptions": {
                      "typeIdentifier": "t_address",
                      "typeString": "address"
                    }
                  },
                  "visibility": "internal"
                }
              ],
              "src": "573:18:1"
            },
            "returnParameters": {
              "id": 84,
              "nodeType": "ParameterList",
              "parameters": [],
              "src": "609:0:1"
            },
            "scope": 222,
            "src": "551:402:1",
            "stateMutability": "nonpayable",
            "virtual": false,
            "visibility": "public"
          },
          {
            "body": {
              "id": 156,
              "nodeType": "Block",
              "src": "1019:264:1",
              "statements": [
                {
                  "expression": {
                    "arguments": [
                      {
                        "commonType": {
                          "typeIdentifier": "t_enum$_ACTION_$38",
                          "typeString": "enum Registration.ACTION"
                        },
                        "id": 137,
                        "isConstant": false,
                        "isLValue": false,
                        "isPure": false,
                        "lValueRequested": false,
                        "leftExpression": {
                          "baseExpression": {
                            "id": 132,
                            "name": "node",
                            "nodeType": "Identifier",
                            "overloadedDeclarations": [],
                            "referencedDeclaration": 45,
                            "src": "1050:4:1",
                            "typeDescriptions": {
                              "typeIdentifier": "t_mapping$_t_address_$_t_enum$_ACTION_$38_$",
                              "typeString": "mapping(address => enum Registration.ACTION)"
                            }
                          },
                          "id": 134,
                          "indexExpression": {
                            "id": 133,
                            "name": "_address",
                            "nodeType": "Identifier",
                            "overloadedDeclarations": [],
                            "referencedDeclaration": 126,
                            "src": "1055:8:1",
                            "typeDescriptions": {
                              "typeIdentifier": "t_address",
                              "typeString": "address"
                            }
                          },
                          "isConstant": false,
                          "isLValue": true,
                          "isPure": false,
                          "lValueRequested": false,
                          "nodeType": "IndexAccess",
                          "src": "1050:14:1",
                          "typeDescriptions": {
                            "typeIdentifier": "t_enum$_ACTION_$38",
                            "typeString": "enum Registration.ACTION"
                          }
                        },
                        "nodeType": "BinaryOperation",
                        "operator": "==",
                        "rightExpression": {
                          "expression": {
                            "id": 135,
                            "name": "ACTION",
                            "nodeType": "Identifier",
                            "overloadedDeclarations": [],
                            "referencedDeclaration": 38,
                            "src": "1068:6:1",
                            "typeDescriptions": {
                              "typeIdentifier": "t_type$_t_enum$_ACTION_$38_$",
                              "typeString": "type(enum Registration.ACTION)"
                            }
                          },
                          "id": 136,
                          "isConstant": false,
                          "isLValue": false,
                          "isPure": true,
                          "lValueRequested": false,
                          "memberName": "AUTHORISED",
                          "nodeType": "MemberAccess",
                          "referencedDeclaration": 36,
                          "src": "1068:17:1",
                          "typeDescriptions": {
                            "typeIdentifier": "t_enum$_ACTION_$38",
                            "typeString": "enum Registration.ACTION"
                          }
                        },
                        "src": "1050:35:1",
                        "typeDescriptions": {
                          "typeIdentifier": "t_bool",
                          "typeString": "bool"
                        }
                      },
                      {
                        "hexValue": "5b526567697374726174696f6e2e736f6c5d206e6f646520697320616c726561647920756e617574686f7269736564",
                        "id": 138,
                        "isConstant": false,
                        "isLValue": false,
                        "isPure": true,
                        "kind": "string",
                        "lValueRequested": false,
                        "nodeType": "Literal",
                        "src": "1099:49:1",
                        "typeDescriptions": {
                          "typeIdentifier": "t_stringliteral_823d48128feb11afef1aff486aa6f59632e478ed05ea161a87087df133cb16be",
                          "typeString": "literal_string \"[Registration.sol] node is already unauthorised\""
                        },
                        "value": "[Registration.sol] node is already unauthorised"
                      }
                    ],
                    "expression": {
                      "argumentTypes": [
                        {
                          "typeIdentifier": "t_bool",
                          "typeString": "bool"
                        },
                        {
                          "typeIdentifier": "t_stringliteral_823d48128feb11afef1aff486aa6f59632e478ed05ea161a87087df133cb16be",
                          "typeString": "literal_string \"[Registration.sol] node is already unauthorised\""
                        }
                      ],
                      "id": 131,
                      "name": "require",
                      "nodeType": "Identifier",
                      "overloadedDeclarations": [
                        4294967278,
                        4294967278
                      ],
                      "referencedDeclaration": 4294967278,
                      "src": "1029:7:1",
                      "typeDescriptions": {
                        "typeIdentifier": "t_function_require_pure$_t_bool_$_t_string_memory_ptr_$returns$__$",
                        "typeString": "function (bool,string memory) pure"
                      }
                    },
                    "id": 139,
                    "isConstant": false,
                    "isLValue": false,
                    "isPure": false,
                    "kind": "functionCall",
                    "lValueRequested": false,
                    "names": [],
                    "nodeType": "FunctionCall",
                    "src": "1029:129:1",
                    "tryCall": false,
                    "typeDescriptions": {
                      "typeIdentifier": "t_tuple$__$",
                      "typeString": "tuple()"
                    }
                  },
                  "id": 140,
                  "nodeType": "ExpressionStatement",
                  "src": "1029:129:1"
                },
                {
                  "expression": {
                    "id": 146,
                    "isConstant": false,
                    "isLValue": false,
                    "isPure": false,
                    "lValueRequested": false,
                    "leftHandSide": {
                      "baseExpression": {
                        "id": 141,
                        "name": "node",
                        "nodeType": "Identifier",
                        "overloadedDeclarations": [],
                        "referencedDeclaration": 45,
                        "src": "1168:4:1",
                        "typeDescriptions": {
                          "typeIdentifier": "t_mapping$_t_address_$_t_enum$_ACTION_$38_$",
                          "typeString": "mapping(address => enum Registration.ACTION)"
                        }
                      },
                      "id": 143,
                      "indexExpression": {
                        "id": 142,
                        "name": "_address",
                        "nodeType": "Identifier",
                        "overloadedDeclarations": [],
                        "referencedDeclaration": 126,
                        "src": "1173:8:1",
                        "typeDescriptions": {
                          "typeIdentifier": "t_address",
                          "typeString": "address"
                        }
                      },
                      "isConstant": false,
                      "isLValue": true,
                      "isPure": false,
                      "lValueRequested": true,
                      "nodeType": "IndexAccess",
                      "src": "1168:14:1",
                      "typeDescriptions": {
                        "typeIdentifier": "t_enum$_ACTION_$38",
                        "typeString": "enum Registration.ACTION"
                      }
                    },
                    "nodeType": "Assignment",
                    "operator": "=",
                    "rightHandSide": {
                      "expression": {
                        "id": 144,
                        "name": "ACTION",
                        "nodeType": "Identifier",
                        "overloadedDeclarations": [],
                        "referencedDeclaration": 38,
                        "src": "1185:6:1",
                        "typeDescriptions": {
                          "typeIdentifier": "t_type$_t_enum$_ACTION_$38_$",
                          "typeString": "type(enum Registration.ACTION)"
                        }
                      },
                      "id": 145,
                      "isConstant": false,
                      "isLValue": false,
                      "isPure": true,
                      "lValueRequested": false,
                      "memberName": "UNAUTHORISED",
                      "nodeType": "MemberAccess",
                      "referencedDeclaration": 37,
                      "src": "1185:19:1",
                      "typeDescriptions": {
                        "typeIdentifier": "t_enum$_ACTION_$38",
                        "typeString": "enum Registration.ACTION"
                      }
                    },
                    "src": "1168:36:1",
                    "typeDescriptions": {
                      "typeIdentifier": "t_enum$_ACTION_$38",
                      "typeString": "enum Registration.ACTION"
                    }
                  },
                  "id": 147,
                  "nodeType": "ExpressionStatement",
                  "src": "1168:36:1"
                },
                {
                  "eventCall": {
                    "arguments": [
                      {
                        "id": 149,
                        "name": "_address",
                        "nodeType": "Identifier",
                        "overloadedDeclarations": [],
                        "referencedDeclaration": 126,
                        "src": "1229:8:1",
                        "typeDescriptions": {
                          "typeIdentifier": "t_address",
                          "typeString": "address"
                        }
                      },
                      {
                        "expression": {
                          "id": 150,
                          "name": "ACTION",
                          "nodeType": "Identifier",
                          "overloadedDeclarations": [],
                          "referencedDeclaration": 38,
                          "src": "1239:6:1",
                          "typeDescriptions": {
                            "typeIdentifier": "t_type$_t_enum$_ACTION_$38_$",
                            "typeString": "type(enum Registration.ACTION)"
                          }
                        },
                        "id": 151,
                        "isConstant": false,
                        "isLValue": false,
                        "isPure": true,
                        "lValueRequested": false,
                        "memberName": "UNAUTHORISED",
                        "nodeType": "MemberAccess",
                        "referencedDeclaration": 37,
                        "src": "1239:19:1",
                        "typeDescriptions": {
                          "typeIdentifier": "t_enum$_ACTION_$38",
                          "typeString": "enum Registration.ACTION"
                        }
                      },
                      {
                        "expression": {
                          "id": 152,
                          "name": "block",
                          "nodeType": "Identifier",
                          "overloadedDeclarations": [],
                          "referencedDeclaration": 4294967292,
                          "src": "1260:5:1",
                          "typeDescriptions": {
                            "typeIdentifier": "t_magic_block",
                            "typeString": "block"
                          }
                        },
                        "id": 153,
                        "isConstant": false,
                        "isLValue": false,
                        "isPure": false,
                        "lValueRequested": false,
                        "memberName": "timestamp",
                        "nodeType": "MemberAccess",
                        "src": "1260:15:1",
                        "typeDescriptions": {
                          "typeIdentifier": "t_uint256",
                          "typeString": "uint256"
                        }
                      }
                    ],
                    "expression": {
                      "argumentTypes": [
                        {
                          "typeIdentifier": "t_address",
                          "typeString": "address"
                        },
                        {
                          "typeIdentifier": "t_enum$_ACTION_$38",
                          "typeString": "enum Registration.ACTION"
                        },
                        {
                          "typeIdentifier": "t_uint256",
                          "typeString": "uint256"
                        }
                      ],
                      "id": 148,
                      "name": "nodeEvent",
                      "nodeType": "Identifier",
                      "overloadedDeclarations": [],
                      "referencedDeclaration": 78,
                      "src": "1219:9:1",
                      "typeDescriptions": {
                        "typeIdentifier": "t_function_event_nonpayable$_t_address_$_t_enum$_ACTION_$38_$_t_uint256_$returns$__$",
                        "typeString": "function (address,enum Registration.ACTION,uint256)"
                      }
                    },
                    "id": 154,
                    "isConstant": false,
                    "isLValue": false,
                    "isPure": false,
                    "kind": "functionCall",
                    "lValueRequested": false,
                    "names": [],
                    "nodeType": "FunctionCall",
                    "src": "1219:57:1",
                    "tryCall": false,
                    "typeDescriptions": {
                      "typeIdentifier": "t_tuple$__$",
                      "typeString": "tuple()"
                    }
                  },
                  "id": 155,
                  "nodeType": "EmitStatement",
                  "src": "1214:62:1"
                }
              ]
            },
            "functionSelector": "c1a1c72a",
            "id": 157,
            "implemented": true,
            "kind": "function",
            "modifiers": [
              {
                "id": 129,
                "kind": "modifierInvocation",
                "modifierName": {
                  "id": 128,
                  "name": "onlyOwner",
                  "nodeType": "IdentifierPath",
                  "referencedDeclaration": 69,
                  "src": "1009:9:1"
                },
                "nodeType": "ModifierInvocation",
                "src": "1009:9:1"
              }
            ],
            "name": "unauthorizeNode",
            "nameLocation": "968:15:1",
            "nodeType": "FunctionDefinition",
            "parameters": {
              "id": 127,
              "nodeType": "ParameterList",
              "parameters": [
                {
                  "constant": false,
                  "id": 126,
                  "mutability": "mutable",
                  "name": "_address",
                  "nameLocation": "992:8:1",
                  "nodeType": "VariableDeclaration",
                  "scope": 157,
                  "src": "984:16:1",
                  "stateVariable": false,
                  "storageLocation": "default",
                  "typeDescriptions": {
                    "typeIdentifier": "t_address",
                    "typeString": "address"
                  },
                  "typeName": {
                    "id": 125,
                    "name": "address",
                    "nodeType": "ElementaryTypeName",
                    "src": "984:7:1",
                    "stateMutability": "nonpayable",
                    "typeDescriptions": {
                      "typeIdentifier": "t_address",
                      "typeString": "address"
                    }
                  },
                  "visibility": "internal"
                }
              ],
              "src": "983:18:1"
            },
            "returnParameters": {
              "id": 130,
              "nodeType": "ParameterList",
              "parameters": [],
              "src": "1019:0:1"
            },
            "scope": 222,
            "src": "959:324:1",
            "stateMutability": "nonpayable",
            "virtual": false,
            "visibility": "public"
          },
          {
            "body": {
              "id": 169,
              "nodeType": "Block",
              "src": "1350:35:1",
              "statements": [
                {
                  "expression": {
                    "baseExpression": {
                      "id": 165,
                      "name": "node",
                      "nodeType": "Identifier",
                      "overloadedDeclarations": [],
                      "referencedDeclaration": 45,
                      "src": "1367:4:1",
                      "typeDescriptions": {
                        "typeIdentifier": "t_mapping$_t_address_$_t_enum$_ACTION_$38_$",
                        "typeString": "mapping(address => enum Registration.ACTION)"
                      }
                    },
                    "id": 167,
                    "indexExpression": {
                      "id": 166,
                      "name": "_node",
                      "nodeType": "Identifier",
                      "overloadedDeclarations": [],
                      "referencedDeclaration": 159,
                      "src": "1372:5:1",
                      "typeDescriptions": {
                        "typeIdentifier": "t_address",
                        "typeString": "address"
                      }
                    },
                    "isConstant": false,
                    "isLValue": true,
                    "isPure": false,
                    "lValueRequested": false,
                    "nodeType": "IndexAccess",
                    "src": "1367:11:1",
                    "typeDescriptions": {
                      "typeIdentifier": "t_enum$_ACTION_$38",
                      "typeString": "enum Registration.ACTION"
                    }
                  },
                  "functionReturnParameters": 164,
                  "id": 168,
                  "nodeType": "Return",
                  "src": "1360:18:1"
                }
              ]
            },
            "functionSelector": "9d209048",
            "id": 170,
            "implemented": true,
            "kind": "function",
            "modifiers": [],
            "name": "getNode",
            "nameLocation": "1298:7:1",
            "nodeType": "FunctionDefinition",
            "parameters": {
              "id": 160,
              "nodeType": "ParameterList",
              "parameters": [
                {
                  "constant": false,
                  "id": 159,
                  "mutability": "mutable",
                  "name": "_node",
                  "nameLocation": "1314:5:1",
                  "nodeType": "VariableDeclaration",
                  "scope": 170,
                  "src": "1306:13:1",
                  "stateVariable": false,
                  "storageLocation": "default",
                  "typeDescriptions": {
                    "typeIdentifier": "t_address",
                    "typeString": "address"
                  },
                  "typeName": {
                    "id": 158,
                    "name": "address",
                    "nodeType": "ElementaryTypeName",
                    "src": "1306:7:1",
                    "stateMutability": "nonpayable",
                    "typeDescriptions": {
                      "typeIdentifier": "t_address",
                      "typeString": "address"
                    }
                  },
                  "visibility": "internal"
                }
              ],
              "src": "1305:15:1"
            },
            "returnParameters": {
              "id": 164,
              "nodeType": "ParameterList",
              "parameters": [
                {
                  "constant": false,
                  "id": 163,
                  "mutability": "mutable",
                  "name": "",
                  "nameLocation": "-1:-1:-1",
                  "nodeType": "VariableDeclaration",
                  "scope": 170,
                  "src": "1342:6:1",
                  "stateVariable": false,
                  "storageLocation": "default",
                  "typeDescriptions": {
                    "typeIdentifier": "t_enum$_ACTION_$38",
                    "typeString": "enum Registration.ACTION"
                  },
                  "typeName": {
                    "id": 162,
                    "nodeType": "UserDefinedTypeName",
                    "pathNode": {
                      "id": 161,
                      "name": "ACTION",
                      "nodeType": "IdentifierPath",
                      "referencedDeclaration": 38,
                      "src": "1342:6:1"
                    },
                    "referencedDeclaration": 38,
                    "src": "1342:6:1",
                    "typeDescriptions": {
                      "typeIdentifier": "t_enum$_ACTION_$38",
                      "typeString": "enum Registration.ACTION"
                    }
                  },
                  "visibility": "internal"
                }
              ],
              "src": "1341:8:1"
            },
            "scope": 222,
            "src": "1289:96:1",
            "stateMutability": "view",
            "virtual": false,
            "visibility": "public"
          },
          {
            "body": {
              "id": 220,
              "nodeType": "Block",
              "src": "1495:219:1",
              "statements": [
                {
                  "assignments": [
                    184
                  ],
                  "declarations": [
                    {
                      "constant": false,
                      "id": 184,
                      "mutability": "mutable",
                      "name": "_status",
                      "nameLocation": "1521:7:1",
                      "nodeType": "VariableDeclaration",
                      "scope": 220,
                      "src": "1505:23:1",
                      "stateVariable": false,
                      "storageLocation": "memory",
                      "typeDescriptions": {
                        "typeIdentifier": "t_array$_t_enum$_ACTION_$38_$dyn_memory_ptr",
                        "typeString": "enum Registration.ACTION[]"
                      },
                      "typeName": {
                        "baseType": {
                          "id": 182,
                          "nodeType": "UserDefinedTypeName",
                          "pathNode": {
                            "id": 181,
                            "name": "ACTION",
                            "nodeType": "IdentifierPath",
                            "referencedDeclaration": 38,
                            "src": "1505:6:1"
                          },
                          "referencedDeclaration": 38,
                          "src": "1505:6:1",
                          "typeDescriptions": {
                            "typeIdentifier": "t_enum$_ACTION_$38",
                            "typeString": "enum Registration.ACTION"
                          }
                        },
                        "id": 183,
                        "nodeType": "ArrayTypeName",
                        "src": "1505:8:1",
                        "typeDescriptions": {
                          "typeIdentifier": "t_array$_t_enum$_ACTION_$38_$dyn_storage_ptr",
                          "typeString": "enum Registration.ACTION[]"
                        }
                      },
                      "visibility": "internal"
                    }
                  ],
                  "id": 192,
                  "initialValue": {
                    "arguments": [
                      {
                        "expression": {
                          "id": 189,
                          "name": "nodeList",
                          "nodeType": "Identifier",
                          "overloadedDeclarations": [],
                          "referencedDeclaration": 48,
                          "src": "1544:8:1",
                          "typeDescriptions": {
                            "typeIdentifier": "t_array$_t_address_$dyn_storage",
                            "typeString": "address[] storage ref"
                          }
                        },
                        "id": 190,
                        "isConstant": false,
                        "isLValue": false,
                        "isPure": false,
                        "lValueRequested": false,
                        "memberName": "length",
                        "nodeType": "MemberAccess",
                        "src": "1544:15:1",
                        "typeDescriptions": {
                          "typeIdentifier": "t_uint256",
                          "typeString": "uint256"
                        }
                      }
                    ],
                    "expression": {
                      "argumentTypes": [
                        {
                          "typeIdentifier": "t_uint256",
                          "typeString": "uint256"
                        }
                      ],
                      "id": 188,
                      "isConstant": false,
                      "isLValue": false,
                      "isPure": true,
                      "lValueRequested": false,
                      "nodeType": "NewExpression",
                      "src": "1531:12:1",
                      "typeDescriptions": {
                        "typeIdentifier": "t_function_objectcreation_pure$_t_uint256_$returns$_t_array$_t_enum$_ACTION_$38_$dyn_memory_ptr_$",
                        "typeString": "function (uint256) pure returns (enum Registration.ACTION[] memory)"
                      },
                      "typeName": {
                        "baseType": {
                          "id": 186,
                          "nodeType": "UserDefinedTypeName",
                          "pathNode": {
                            "id": 185,
                            "name": "ACTION",
                            "nodeType": "IdentifierPath",
                            "referencedDeclaration": 38,
                            "src": "1535:6:1"
                          },
                          "referencedDeclaration": 38,
                          "src": "1535:6:1",
                          "typeDescriptions": {
                            "typeIdentifier": "t_enum$_ACTION_$38",
                            "typeString": "enum Registration.ACTION"
                          }
                        },
                        "id": 187,
                        "nodeType": "ArrayTypeName",
                        "src": "1535:8:1",
                        "typeDescriptions": {
                          "typeIdentifier": "t_array$_t_enum$_ACTION_$38_$dyn_storage_ptr",
                          "typeString": "enum Registration.ACTION[]"
                        }
                      }
                    },
                    "id": 191,
                    "isConstant": false,
                    "isLValue": false,
                    "isPure": false,
                    "kind": "functionCall",
                    "lValueRequested": false,
                    "names": [],
                    "nodeType": "FunctionCall",
                    "src": "1531:29:1",
                    "tryCall": false,
                    "typeDescriptions": {
                      "typeIdentifier": "t_array$_t_enum$_ACTION_$38_$dyn_memory_ptr",
                      "typeString": "enum Registration.ACTION[] memory"
                    }
                  },
                  "nodeType": "VariableDeclarationStatement",
                  "src": "1505:55:1"
                },
                {
                  "body": {
                    "id": 214,
                    "nodeType": "Block",
                    "src": "1617:55:1",
                    "statements": [
                      {
                        "expression": {
                          "id": 212,
                          "isConstant": false,
                          "isLValue": false,
                          "isPure": false,
                          "lValueRequested": false,
                          "leftHandSide": {
                            "baseExpression": {
                              "id": 204,
                              "name": "_status",
                              "nodeType": "Identifier",
                              "overloadedDeclarations": [],
                              "referencedDeclaration": 184,
                              "src": "1631:7:1",
                              "typeDescriptions": {
                                "typeIdentifier": "t_array$_t_enum$_ACTION_$38_$dyn_memory_ptr",
                                "typeString": "enum Registration.ACTION[] memory"
                              }
                            },
                            "id": 206,
                            "indexExpression": {
                              "id": 205,
                              "name": "i",
                              "nodeType": "Identifier",
                              "overloadedDeclarations": [],
                              "referencedDeclaration": 194,
                              "src": "1639:1:1",
                              "typeDescriptions": {
                                "typeIdentifier": "t_uint256",
                                "typeString": "uint256"
                              }
                            },
                            "isConstant": false,
                            "isLValue": true,
                            "isPure": false,
                            "lValueRequested": true,
                            "nodeType": "IndexAccess",
                            "src": "1631:10:1",
                            "typeDescriptions": {
                              "typeIdentifier": "t_enum$_ACTION_$38",
                              "typeString": "enum Registration.ACTION"
                            }
                          },
                          "nodeType": "Assignment",
                          "operator": "=",
                          "rightHandSide": {
                            "baseExpression": {
                              "id": 207,
                              "name": "node",
                              "nodeType": "Identifier",
                              "overloadedDeclarations": [],
                              "referencedDeclaration": 45,
                              "src": "1644:4:1",
                              "typeDescriptions": {
                                "typeIdentifier": "t_mapping$_t_address_$_t_enum$_ACTION_$38_$",
                                "typeString": "mapping(address => enum Registration.ACTION)"
                              }
                            },
                            "id": 211,
                            "indexExpression": {
                              "baseExpression": {
                                "id": 208,
                                "name": "nodeList",
                                "nodeType": "Identifier",
                                "overloadedDeclarations": [],
                                "referencedDeclaration": 48,
                                "src": "1649:8:1",
                                "typeDescriptions": {
                                  "typeIdentifier": "t_array$_t_address_$dyn_storage",
                                  "typeString": "address[] storage ref"
                                }
                              },
                              "id": 210,
                              "indexExpression": {
                                "id": 209,
                                "name": "i",
                                "nodeType": "Identifier",
                                "overloadedDeclarations": [],
                                "referencedDeclaration": 194,
                                "src": "1658:1:1",
                                "typeDescriptions": {
                                  "typeIdentifier": "t_uint256",
                                  "typeString": "uint256"
                                }
                              },
                              "isConstant": false,
                              "isLValue": true,
                              "isPure": false,
                              "lValueRequested": false,
                              "nodeType": "IndexAccess",
                              "src": "1649:11:1",
                              "typeDescriptions": {
                                "typeIdentifier": "t_address",
                                "typeString": "address"
                              }
                            },
                            "isConstant": false,
                            "isLValue": true,
                            "isPure": false,
                            "lValueRequested": false,
                            "nodeType": "IndexAccess",
                            "src": "1644:17:1",
                            "typeDescriptions": {
                              "typeIdentifier": "t_enum$_ACTION_$38",
                              "typeString": "enum Registration.ACTION"
                            }
                          },
                          "src": "1631:30:1",
                          "typeDescriptions": {
                            "typeIdentifier": "t_enum$_ACTION_$38",
                            "typeString": "enum Registration.ACTION"
                          }
                        },
                        "id": 213,
                        "nodeType": "ExpressionStatement",
                        "src": "1631:30:1"
                      }
                    ]
                  },
                  "condition": {
                    "commonType": {
                      "typeIdentifier": "t_uint256",
                      "typeString": "uint256"
                    },
                    "id": 200,
                    "isConstant": false,
                    "isLValue": false,
                    "isPure": false,
                    "lValueRequested": false,
                    "leftExpression": {
                      "id": 197,
                      "name": "i",
                      "nodeType": "Identifier",
                      "overloadedDeclarations": [],
                      "referencedDeclaration": 194,
                      "src": "1591:1:1",
                      "typeDescriptions": {
                        "typeIdentifier": "t_uint256",
                        "typeString": "uint256"
                      }
                    },
                    "nodeType": "BinaryOperation",
                    "operator": "<",
                    "rightExpression": {
                      "expression": {
                        "id": 198,
                        "name": "nodeList",
                        "nodeType": "Identifier",
                        "overloadedDeclarations": [],
                        "referencedDeclaration": 48,
                        "src": "1595:8:1",
                        "typeDescriptions": {
                          "typeIdentifier": "t_array$_t_address_$dyn_storage",
                          "typeString": "address[] storage ref"
                        }
                      },
                      "id": 199,
                      "isConstant": false,
                      "isLValue": false,
                      "isPure": false,
                      "lValueRequested": false,
                      "memberName": "length",
                      "nodeType": "MemberAccess",
                      "src": "1595:15:1",
                      "typeDescriptions": {
                        "typeIdentifier": "t_uint256",
                        "typeString": "uint256"
                      }
                    },
                    "src": "1591:19:1",
                    "typeDescriptions": {
                      "typeIdentifier": "t_bool",
                      "typeString": "bool"
                    }
                  },
                  "id": 215,
                  "initializationExpression": {
                    "assignments": [
                      194
                    ],
                    "declarations": [
                      {
                        "constant": false,
                        "id": 194,
                        "mutability": "mutable",
                        "name": "i",
                        "nameLocation": "1584:1:1",
                        "nodeType": "VariableDeclaration",
                        "scope": 215,
                        "src": "1576:9:1",
                        "stateVariable": false,
                        "storageLocation": "default",
                        "typeDescriptions": {
                          "typeIdentifier": "t_uint256",
                          "typeString": "uint256"
                        },
                        "typeName": {
                          "id": 193,
                          "name": "uint256",
                          "nodeType": "ElementaryTypeName",
                          "src": "1576:7:1",
                          "typeDescriptions": {
                            "typeIdentifier": "t_uint256",
                            "typeString": "uint256"
                          }
                        },
                        "visibility": "internal"
                      }
                    ],
                    "id": 196,
                    "initialValue": {
                      "hexValue": "30",
                      "id": 195,
                      "isConstant": false,
                      "isLValue": false,
                      "isPure": true,
                      "kind": "number",
                      "lValueRequested": false,
                      "nodeType": "Literal",
                      "src": "1588:1:1",
                      "typeDescriptions": {
                        "typeIdentifier": "t_rational_0_by_1",
                        "typeString": "int_const 0"
                      },
                      "value": "0"
                    },
                    "nodeType": "VariableDeclarationStatement",
                    "src": "1576:13:1"
                  },
                  "loopExpression": {
                    "expression": {
                      "id": 202,
                      "isConstant": false,
                      "isLValue": false,
                      "isPure": false,
                      "lValueRequested": false,
                      "nodeType": "UnaryOperation",
                      "operator": "++",
                      "prefix": false,
                      "src": "1612:3:1",
                      "subExpression": {
                        "id": 201,
                        "name": "i",
                        "nodeType": "Identifier",
                        "overloadedDeclarations": [],
                        "referencedDeclaration": 194,
                        "src": "1612:1:1",
                        "typeDescriptions": {
                          "typeIdentifier": "t_uint256",
                          "typeString": "uint256"
                        }
                      },
                      "typeDescriptions": {
                        "typeIdentifier": "t_uint256",
                        "typeString": "uint256"
                      }
                    },
                    "id": 203,
                    "nodeType": "ExpressionStatement",
                    "src": "1612:3:1"
                  },
                  "nodeType": "ForStatement",
                  "src": "1571:101:1"
                },
                {
                  "expression": {
                    "components": [
                      {
                        "id": 216,
                        "name": "nodeList",
                        "nodeType": "Identifier",
                        "overloadedDeclarations": [],
                        "referencedDeclaration": 48,
                        "src": "1689:8:1",
                        "typeDescriptions": {
                          "typeIdentifier": "t_array$_t_address_$dyn_storage",
                          "typeString": "address[] storage ref"
                        }
                      },
                      {
                        "id": 217,
                        "name": "_status",
                        "nodeType": "Identifier",
                        "overloadedDeclarations": [],
                        "referencedDeclaration": 184,
                        "src": "1699:7:1",
                        "typeDescriptions": {
                          "typeIdentifier": "t_array$_t_enum$_ACTION_$38_$dyn_memory_ptr",
                          "typeString": "enum Registration.ACTION[] memory"
                        }
                      }
                    ],
                    "id": 218,
                    "isConstant": false,
                    "isInlineArray": false,
                    "isLValue": false,
                    "isPure": false,
                    "lValueRequested": false,
                    "nodeType": "TupleExpression",
                    "src": "1688:19:1",
                    "typeDescriptions": {
                      "typeIdentifier": "t_tuple$_t_array$_t_address_$dyn_storage_$_t_array$_t_enum$_ACTION_$38_$dyn_memory_ptr_$",
                      "typeString": "tuple(address[] storage ref,enum Registration.ACTION[] memory)"
                    }
                  },
                  "functionReturnParameters": 179,
                  "id": 219,
                  "nodeType": "Return",
                  "src": "1681:26:1"
                }
              ]
            },
            "functionSelector": "e29581aa",
            "id": 221,
            "implemented": true,
            "kind": "function",
            "modifiers": [],
            "name": "getNodes",
            "nameLocation": "1400:8:1",
            "nodeType": "FunctionDefinition",
            "parameters": {
              "id": 171,
              "nodeType": "ParameterList",
              "parameters": [],
              "src": "1408:2:1"
            },
            "returnParameters": {
              "id": 179,
              "nodeType": "ParameterList",
              "parameters": [
                {
                  "constant": false,
                  "id": 174,
                  "mutability": "mutable",
                  "name": "",
                  "nameLocation": "-1:-1:-1",
                  "nodeType": "VariableDeclaration",
                  "scope": 221,
                  "src": "1456:16:1",
                  "stateVariable": false,
                  "storageLocation": "memory",
                  "typeDescriptions": {
                    "typeIdentifier": "t_array$_t_address_$dyn_memory_ptr",
                    "typeString": "address[]"
                  },
                  "typeName": {
                    "baseType": {
                      "id": 172,
                      "name": "address",
                      "nodeType": "ElementaryTypeName",
                      "src": "1456:7:1",
                      "stateMutability": "nonpayable",
                      "typeDescriptions": {
                        "typeIdentifier": "t_address",
                        "typeString": "address"
                      }
                    },
                    "id": 173,
                    "nodeType": "ArrayTypeName",
                    "src": "1456:9:1",
                    "typeDescriptions": {
                      "typeIdentifier": "t_array$_t_address_$dyn_storage_ptr",
                      "typeString": "address[]"
                    }
                  },
                  "visibility": "internal"
                },
                {
                  "constant": false,
                  "id": 178,
                  "mutability": "mutable",
                  "name": "",
                  "nameLocation": "-1:-1:-1",
                  "nodeType": "VariableDeclaration",
                  "scope": 221,
                  "src": "1474:15:1",
                  "stateVariable": false,
                  "storageLocation": "memory",
                  "typeDescriptions": {
                    "typeIdentifier": "t_array$_t_enum$_ACTION_$38_$dyn_memory_ptr",
                    "typeString": "enum Registration.ACTION[]"
                  },
                  "typeName": {
                    "baseType": {
                      "id": 176,
                      "nodeType": "UserDefinedTypeName",
                      "pathNode": {
                        "id": 175,
                        "name": "ACTION",
                        "nodeType": "IdentifierPath",
                        "referencedDeclaration": 38,
                        "src": "1474:6:1"
                      },
                      "referencedDeclaration": 38,
                      "src": "1474:6:1",
                      "typeDescriptions": {
[truncated: 2,514 more chars]
