# Supplementary material for: A security testing mechanism for detecting attacks in distributed software applications using blockchain
Source: PLoS One. 2023 Jan 20;18(1):e0280038. doi: 10.1371/journal.pone.0280038 (PMC9858055; doi:10.1371/journal.pone.0280038)
Supplement: S1 File — (ZIP) [file pone.0280038.s001.zip › blockchain_based_detecting_attacks_system/L1-B/build/contracts/Migrations.json]

{
  "contractName": "Migrations",
  "abi": [
    {
      "inputs": [],
      "name": "last_completed_migration",
      "outputs": [
        {
          "internalType": "uint256",
          "name": "",
          "type": "uint256"
        }
      ],
      "stateMutability": "view",
      "type": "function",
      "constant": true
    },
    {
      "inputs": [],
      "name": "owner",
      "outputs": [
        {
          "internalType": "address",
          "name": "",
          "type": "address"
        }
      ],
      "stateMutability": "view",
      "type": "function",
      "constant": true
    },
    {
      "inputs": [
        {
          "internalType": "uint256",
          "name": "completed",
          "type": "uint256"
        }
      ],
      "name": "setCompleted",
      "outputs": [],
      "stateMutability": "nonpayable",
      "type": "function"
    }
  ],
  "metadata": "{\"compiler\":{\"version\":\"0.8.12+commit.f00d7308\"},\"language\":\"Solidity\",\"output\":{\"abi\":[{\"inputs\":[],\"name\":\"last_completed_migration\",\"outputs\":[{\"internalType\":\"uint256\",\"name\":\"\",\"type\":\"uint256\"}],\"stateMutability\":\"view\",\"type\":\"function\"},{\"inputs\":[],\"name\":\"owner\",\"outputs\":[{\"internalType\":\"address\",\"name\":\"\",\"type\":\"address\"}],\"stateMutability\":\"view\",\"type\":\"function\"},{\"inputs\":[{\"internalType\":\"uint256\",\"name\":\"completed\",\"type\":\"uint256\"}],\"name\":\"setCompleted\",\"outputs\":[],\"stateMutability\":\"nonpayable\",\"type\":\"function\"}],\"devdoc\":{\"kind\":\"dev\",\"methods\":{},\"version\":1},\"userdoc\":{\"kind\":\"user\",\"methods\":{},\"version\":1}},\"settings\":{\"compilationTarget\":{\"project:/contracts/Migrations.sol\":\"Migrations\"},\"evmVersion\":\"london\",\"libraries\":{},\"metadata\":{\"bytecodeHash\":\"ipfs\"},\"optimizer\":{\"enabled\":false,\"runs\":200},\"remappings\":[]},\"sources\":{\"project:/contracts/Migrations.sol\":{\"keccak256\":\"0xecb0368284e47a7064a23799bd46f7d18dac73e0ac4a3a08650021a0a706b1f4\",\"license\":\"MIT\",\"urls\":[\"bzz-raw://f17f59d0c73ebcad3eb1b03b68072b46eb0c425ae9485ebf227ee16f283da402\",\"dweb:/ipfs/QmQv1rxSJZMsY8iM1rCny5dvSFMUdEy4BcLHySgtGw9Fid\"]}},\"version\":1}",
  "bytecode": "0x6080604052336000806101000a81548173ffffffffffffffffffffffffffffffffffffffff021916908373ffffffffffffffffffffffffffffffffffffffff16021790555034801561005057600080fd5b50610327806100606000396000f3fe608060405234801561001057600080fd5b50600436106100415760003560e01c8063445df0ac146100465780638da5cb5b14610064578063fdacd57614610082575b600080fd5b61004e61009e565b60405161005b9190610179565b60405180910390f35b61006c6100a4565b60405161007991906101d5565b60405180910390f35b61009c60048036038101906100979190610221565b6100c8565b005b60015481565b60008054906101000a900473ffffffffffffffffffffffffffffffffffffffff1681565b60008054906101000a900473ffffffffffffffffffffffffffffffffffffffff1673ffffffffffffffffffffffffffffffffffffffff163373ffffffffffffffffffffffffffffffffffffffff1614610156576040517f08c379a000000000000000000000000000000000000000000000000000000000815260040161014d906102d1565b60405180910390fd5b8060018190555050565b6000819050919050565b61017381610160565b82525050565b600060208201905061018e600083018461016a565b92915050565b600073ffffffffffffffffffffffffffffffffffffffff82169050919050565b60006101bf82610194565b9050919050565b6101cf816101b4565b82525050565b60006020820190506101ea60008301846101c6565b92915050565b600080fd5b6101fe81610160565b811461020957600080fd5b50565b60008135905061021b816101f5565b92915050565b600060208284031215610237576102366101f0565b5b60006102458482850161020c565b91505092915050565b600082825260208201905092915050565b7f546869732066756e6374696f6e206973207265737472696374656420746f207460008201527f686520636f6e74726163742773206f776e657200000000000000000000000000602082015250565b60006102bb60338361024e565b91506102c68261025f565b604082019050919050565b600060208201905081810360008301526102ea816102ae565b905091905056fea26469706673582212207e189902e2eb7205abda89932f00be191768cb5ce97a4713ba76b80e4df9ffbb64736f6c634300080c0033",
  "deployedBytecode": "0x608060405234801561001057600080fd5b50600436106100415760003560e01c8063445df0ac146100465780638da5cb5b14610064578063fdacd57614610082575b600080fd5b61004e61009e565b60405161005b9190610179565b60405180910390f35b61006c6100a4565b60405161007991906101d5565b60405180910390f35b61009c60048036038101906100979190610221565b6100c8565b005b60015481565b60008054906101000a900473ffffffffffffffffffffffffffffffffffffffff1681565b60008054906101000a900473ffffffffffffffffffffffffffffffffffffffff1673ffffffffffffffffffffffffffffffffffffffff163373ffffffffffffffffffffffffffffffffffffffff1614610156576040517f08c379a000000000000000000000000000000000000000000000000000000000815260040161014d906102d1565b60405180910390fd5b8060018190555050565b6000819050919050565b61017381610160565b82525050565b600060208201905061018e600083018461016a565b92915050565b600073ffffffffffffffffffffffffffffffffffffffff82169050919050565b60006101bf82610194565b9050919050565b6101cf816101b4565b82525050565b60006020820190506101ea60008301846101c6565b92915050565b600080fd5b6101fe81610160565b811461020957600080fd5b50565b60008135905061021b816101f5565b92915050565b600060208284031215610237576102366101f0565b5b60006102458482850161020c565b91505092915050565b600082825260208201905092915050565b7f546869732066756e6374696f6e206973207265737472696374656420746f207460008201527f686520636f6e74726163742773206f776e657200000000000000000000000000602082015250565b60006102bb60338361024e565b91506102c68261025f565b604082019050919050565b600060208201905081810360008301526102ea816102ae565b905091905056fea26469706673582212207e189902e2eb7205abda89932f00be191768cb5ce97a4713ba76b80e4df9ffbb64736f6c634300080c0033",
  "immutableReferences": {},
  "generatedSources": [],
  "deployedGeneratedSources": [
    {
      "ast": {
        "nodeType": "YulBlock",
        "src": "0:3176:4",
        "statements": [
          {
            "body": {
              "nodeType": "YulBlock",
              "src": "52:32:4",
              "statements": [
                {
                  "nodeType": "YulAssignment",
                  "src": "62:16:4",
                  "value": {
                    "name": "value",
                    "nodeType": "YulIdentifier",
                    "src": "73:5:4"
                  },
                  "variableNames": [
                    {
                      "name": "cleaned",
                      "nodeType": "YulIdentifier",
                      "src": "62:7:4"
                    }
                  ]
                }
              ]
            },
            "name": "cleanup_t_uint256",
            "nodeType": "YulFunctionDefinition",
            "parameters": [
              {
                "name": "value",
                "nodeType": "YulTypedName",
                "src": "34:5:4",
                "type": ""
              }
            ],
            "returnVariables": [
              {
                "name": "cleaned",
                "nodeType": "YulTypedName",
                "src": "44:7:4",
                "type": ""
              }
            ],
            "src": "7:77:4"
          },
          {
            "body": {
              "nodeType": "YulBlock",
              "src": "155:53:4",
              "statements": [
                {
                  "expression": {
                    "arguments": [
                      {
                        "name": "pos",
                        "nodeType": "YulIdentifier",
                        "src": "172:3:4"
                      },
                      {
                        "arguments": [
                          {
                            "name": "value",
                            "nodeType": "YulIdentifier",
                            "src": "195:5:4"
                          }
                        ],
                        "functionName": {
                          "name": "cleanup_t_uint256",
                          "nodeType": "YulIdentifier",
                          "src": "177:17:4"
                        },
                        "nodeType": "YulFunctionCall",
                        "src": "177:24:4"
                      }
                    ],
                    "functionName": {
                      "name": "mstore",
                      "nodeType": "YulIdentifier",
                      "src": "165:6:4"
                    },
                    "nodeType": "YulFunctionCall",
                    "src": "165:37:4"
                  },
                  "nodeType": "YulExpressionStatement",
                  "src": "165:37:4"
                }
              ]
            },
            "name": "abi_encode_t_uint256_to_t_uint256_fromStack",
            "nodeType": "YulFunctionDefinition",
            "parameters": [
              {
                "name": "value",
                "nodeType": "YulTypedName",
                "src": "143:5:4",
                "type": ""
              },
              {
                "name": "pos",
                "nodeType": "YulTypedName",
                "src": "150:3:4",
                "type": ""
              }
            ],
            "src": "90:118:4"
          },
          {
            "body": {
              "nodeType": "YulBlock",
              "src": "312:124:4",
              "statements": [
                {
                  "nodeType": "YulAssignment",
                  "src": "322:26:4",
                  "value": {
                    "arguments": [
                      {
                        "name": "headStart",
                        "nodeType": "YulIdentifier",
                        "src": "334:9:4"
                      },
                      {
                        "kind": "number",
                        "nodeType": "YulLiteral",
                        "src": "345:2:4",
                        "type": "",
                        "value": "32"
                      }
                    ],
                    "functionName": {
                      "name": "add",
                      "nodeType": "YulIdentifier",
                      "src": "330:3:4"
                    },
                    "nodeType": "YulFunctionCall",
                    "src": "330:18:4"
                  },
                  "variableNames": [
                    {
                      "name": "tail",
                      "nodeType": "YulIdentifier",
                      "src": "322:4:4"
                    }
                  ]
                },
                {
                  "expression": {
                    "arguments": [
                      {
                        "name": "value0",
                        "nodeType": "YulIdentifier",
                        "src": "402:6:4"
                      },
                      {
                        "arguments": [
                          {
                            "name": "headStart",
                            "nodeType": "YulIdentifier",
                            "src": "415:9:4"
                          },
                          {
                            "kind": "number",
                            "nodeType": "YulLiteral",
                            "src": "426:1:4",
                            "type": "",
                            "value": "0"
                          }
                        ],
                        "functionName": {
                          "name": "add",
                          "nodeType": "YulIdentifier",
                          "src": "411:3:4"
                        },
                        "nodeType": "YulFunctionCall",
                        "src": "411:17:4"
                      }
                    ],
                    "functionName": {
                      "name": "abi_encode_t_uint256_to_t_uint256_fromStack",
                      "nodeType": "YulIdentifier",
                      "src": "358:43:4"
                    },
                    "nodeType": "YulFunctionCall",
                    "src": "358:71:4"
                  },
                  "nodeType": "YulExpressionStatement",
                  "src": "358:71:4"
                }
              ]
            },
            "name": "abi_encode_tuple_t_uint256__to_t_uint256__fromStack_reversed",
            "nodeType": "YulFunctionDefinition",
            "parameters": [
              {
                "name": "headStart",
                "nodeType": "YulTypedName",
                "src": "284:9:4",
                "type": ""
              },
              {
                "name": "value0",
                "nodeType": "YulTypedName",
                "src": "296:6:4",
                "type": ""
              }
            ],
            "returnVariables": [
              {
                "name": "tail",
                "nodeType": "YulTypedName",
                "src": "307:4:4",
                "type": ""
              }
            ],
            "src": "214:222:4"
          },
          {
            "body": {
              "nodeType": "YulBlock",
              "src": "487:81:4",
              "statements": [
                {
                  "nodeType": "YulAssignment",
                  "src": "497:65:4",
                  "value": {
                    "arguments": [
                      {
                        "name": "value",
                        "nodeType": "YulIdentifier",
                        "src": "512:5:4"
                      },
                      {
                        "kind": "number",
                        "nodeType": "YulLiteral",
                        "src": "519:42:4",
                        "type": "",
                        "value": "0xffffffffffffffffffffffffffffffffffffffff"
                      }
                    ],
                    "functionName": {
                      "name": "and",
                      "nodeType": "YulIdentifier",
                      "src": "508:3:4"
                    },
                    "nodeType": "YulFunctionCall",
                    "src": "508:54:4"
                  },
                  "variableNames": [
                    {
                      "name": "cleaned",
                      "nodeType": "YulIdentifier",
                      "src": "497:7:4"
                    }
                  ]
                }
              ]
            },
            "name": "cleanup_t_uint160",
            "nodeType": "YulFunctionDefinition",
            "parameters": [
              {
                "name": "value",
                "nodeType": "YulTypedName",
                "src": "469:5:4",
                "type": ""
              }
            ],
            "returnVariables": [
              {
                "name": "cleaned",
                "nodeType": "YulTypedName",
                "src": "479:7:4",
                "type": ""
              }
            ],
            "src": "442:126:4"
          },
          {
            "body": {
              "nodeType": "YulBlock",
              "src": "619:51:4",
              "statements": [
                {
                  "nodeType": "YulAssignment",
                  "src": "629:35:4",
                  "value": {
                    "arguments": [
                      {
                        "name": "value",
                        "nodeType": "YulIdentifier",
                        "src": "658:5:4"
                      }
                    ],
                    "functionName": {
                      "name": "cleanup_t_uint160",
                      "nodeType": "YulIdentifier",
                      "src": "640:17:4"
                    },
                    "nodeType": "YulFunctionCall",
                    "src": "640:24:4"
                  },
                  "variableNames": [
                    {
                      "name": "cleaned",
                      "nodeType": "YulIdentifier",
                      "src": "629:7:4"
                    }
                  ]
                }
              ]
            },
            "name": "cleanup_t_address",
            "nodeType": "YulFunctionDefinition",
            "parameters": [
              {
                "name": "value",
                "nodeType": "YulTypedName",
                "src": "601:5:4",
                "type": ""
              }
            ],
            "returnVariables": [
              {
                "name": "cleaned",
                "nodeType": "YulTypedName",
                "src": "611:7:4",
                "type": ""
              }
            ],
            "src": "574:96:4"
          },
          {
            "body": {
              "nodeType": "YulBlock",
              "src": "741:53:4",
              "statements": [
                {
                  "expression": {
                    "arguments": [
                      {
                        "name": "pos",
                        "nodeType": "YulIdentifier",
                        "src": "758:3:4"
                      },
                      {
                        "arguments": [
                          {
                            "name": "value",
                            "nodeType": "YulIdentifier",
                            "src": "781:5:4"
                          }
                        ],
                        "functionName": {
                          "name": "cleanup_t_address",
                          "nodeType": "YulIdentifier",
                          "src": "763:17:4"
                        },
                        "nodeType": "YulFunctionCall",
                        "src": "763:24:4"
                      }
                    ],
                    "functionName": {
                      "name": "mstore",
                      "nodeType": "YulIdentifier",
                      "src": "751:6:4"
                    },
                    "nodeType": "YulFunctionCall",
                    "src": "751:37:4"
                  },
                  "nodeType": "YulExpressionStatement",
                  "src": "751:37:4"
                }
              ]
            },
            "name": "abi_encode_t_address_to_t_address_fromStack",
            "nodeType": "YulFunctionDefinition",
            "parameters": [
              {
                "name": "value",
                "nodeType": "YulTypedName",
                "src": "729:5:4",
                "type": ""
              },
              {
                "name": "pos",
                "nodeType": "YulTypedName",
                "src": "736:3:4",
                "type": ""
              }
            ],
            "src": "676:118:4"
          },
          {
            "body": {
              "nodeType": "YulBlock",
              "src": "898:124:4",
              "statements": [
                {
                  "nodeType": "YulAssignment",
                  "src": "908:26:4",
                  "value": {
                    "arguments": [
                      {
                        "name": "headStart",
                        "nodeType": "YulIdentifier",
                        "src": "920:9:4"
                      },
                      {
                        "kind": "number",
                        "nodeType": "YulLiteral",
                        "src": "931:2:4",
                        "type": "",
                        "value": "32"
                      }
                    ],
                    "functionName": {
                      "name": "add",
                      "nodeType": "YulIdentifier",
                      "src": "916:3:4"
                    },
                    "nodeType": "YulFunctionCall",
                    "src": "916:18:4"
                  },
                  "variableNames": [
                    {
                      "name": "tail",
                      "nodeType": "YulIdentifier",
                      "src": "908:4:4"
                    }
                  ]
                },
                {
                  "expression": {
                    "arguments": [
                      {
                        "name": "value0",
                        "nodeType": "YulIdentifier",
                        "src": "988:6:4"
                      },
                      {
                        "arguments": [
                          {
                            "name": "headStart",
                            "nodeType": "YulIdentifier",
                            "src": "1001:9:4"
                          },
                          {
                            "kind": "number",
                            "nodeType": "YulLiteral",
                            "src": "1012:1:4",
                            "type": "",
                            "value": "0"
                          }
                        ],
                        "functionName": {
                          "name": "add",
                          "nodeType": "YulIdentifier",
                          "src": "997:3:4"
                        },
                        "nodeType": "YulFunctionCall",
                        "src": "997:17:4"
                      }
                    ],
                    "functionName": {
                      "name": "abi_encode_t_address_to_t_address_fromStack",
                      "nodeType": "YulIdentifier",
                      "src": "944:43:4"
                    },
                    "nodeType": "YulFunctionCall",
                    "src": "944:71:4"
                  },
                  "nodeType": "YulExpressionStatement",
                  "src": "944:71:4"
                }
              ]
            },
            "name": "abi_encode_tuple_t_address__to_t_address__fromStack_reversed",
            "nodeType": "YulFunctionDefinition",
            "parameters": [
              {
                "name": "headStart",
                "nodeType": "YulTypedName",
                "src": "870:9:4",
                "type": ""
              },
              {
                "name": "value0",
                "nodeType": "YulTypedName",
                "src": "882:6:4",
                "type": ""
              }
            ],
            "returnVariables": [
              {
                "name": "tail",
                "nodeType": "YulTypedName",
                "src": "893:4:4",
                "type": ""
              }
            ],
            "src": "800:222:4"
          },
          {
            "body": {
              "nodeType": "YulBlock",
              "src": "1068:35:4",
              "statements": [
                {
                  "nodeType": "YulAssignment",
                  "src": "1078:19:4",
                  "value": {
                    "arguments": [
                      {
                        "kind": "number",
                        "nodeType": "YulLiteral",
                        "src": "1094:2:4",
                        "type": "",
                        "value": "64"
                      }
                    ],
                    "functionName": {
                      "name": "mload",
                      "nodeType": "YulIdentifier",
                      "src": "1088:5:4"
                    },
                    "nodeType": "YulFunctionCall",
                    "src": "1088:9:4"
                  },
                  "variableNames": [
                    {
                      "name": "memPtr",
                      "nodeType": "YulIdentifier",
                      "src": "1078:6:4"
                    }
                  ]
                }
              ]
            },
            "name": "allocate_unbounded",
            "nodeType": "YulFunctionDefinition",
            "returnVariables": [
              {
                "name": "memPtr",
                "nodeType": "YulTypedName",
                "src": "1061:6:4",
                "type": ""
              }
            ],
            "src": "1028:75:4"
          },
          {
            "body": {
              "nodeType": "YulBlock",
              "src": "1198:28:4",
              "statements": [
                {
                  "expression": {
                    "arguments": [
                      {
                        "kind": "number",
                        "nodeType": "YulLiteral",
                        "src": "1215:1:4",
                        "type": "",
                        "value": "0"
                      },
                      {
                        "kind": "number",
                        "nodeType": "YulLiteral",
                        "src": "1218:1:4",
                        "type": "",
                        "value": "0"
                      }
                    ],
                    "functionName": {
                      "name": "revert",
                      "nodeType": "YulIdentifier",
                      "src": "1208:6:4"
                    },
                    "nodeType": "YulFunctionCall",
                    "src": "1208:12:4"
                  },
                  "nodeType": "YulExpressionStatement",
                  "src": "1208:12:4"
                }
              ]
            },
            "name": "revert_error_dbdddcbe895c83990c08b3492a0e83918d802a52331272ac6fdb6a7c4aea3b1b",
            "nodeType": "YulFunctionDefinition",
            "src": "1109:117:4"
          },
          {
            "body": {
              "nodeType": "YulBlock",
              "src": "1321:28:4",
              "statements": [
                {
                  "expression": {
                    "arguments": [
                      {
                        "kind": "number",
                        "nodeType": "YulLiteral",
                        "src": "1338:1:4",
                        "type": "",
                        "value": "0"
                      },
                      {
                        "kind": "number",
                        "nodeType": "YulLiteral",
                        "src": "1341:1:4",
                        "type": "",
                        "value": "0"
                      }
                    ],
                    "functionName": {
                      "name": "revert",
                      "nodeType": "YulIdentifier",
                      "src": "1331:6:4"
                    },
                    "nodeType": "YulFunctionCall",
                    "src": "1331:12:4"
                  },
                  "nodeType": "YulExpressionStatement",
                  "src": "1331:12:4"
                }
              ]
            },
            "name": "revert_error_c1322bf8034eace5e0b5c7295db60986aa89aae5e0ea0873e4689e076861a5db",
            "nodeType": "YulFunctionDefinition",
            "src": "1232:117:4"
          },
          {
            "body": {
              "nodeType": "YulBlock",
              "src": "1398:79:4",
              "statements": [
                {
                  "body": {
                    "nodeType": "YulBlock",
                    "src": "1455:16:4",
                    "statements": [
                      {
                        "expression": {
                          "arguments": [
                            {
                              "kind": "number",
                              "nodeType": "YulLiteral",
                              "src": "1464:1:4",
                              "type": "",
                              "value": "0"
                            },
                            {
                              "kind": "number",
                              "nodeType": "YulLiteral",
                              "src": "1467:1:4",
                              "type": "",
                              "value": "0"
                            }
                          ],
                          "functionName": {
                            "name": "revert",
                            "nodeType": "YulIdentifier",
                            "src": "1457:6:4"
                          },
                          "nodeType": "YulFunctionCall",
                          "src": "1457:12:4"
                        },
                        "nodeType": "YulExpressionStatement",
                        "src": "1457:12:4"
                      }
                    ]
                  },
                  "condition": {
                    "arguments": [
                      {
                        "arguments": [
                          {
                            "name": "value",
                            "nodeType": "YulIdentifier",
                            "src": "1421:5:4"
                          },
                          {
                            "arguments": [
                              {
                                "name": "value",
                                "nodeType": "YulIdentifier",
                                "src": "1446:5:4"
                              }
                            ],
                            "functionName": {
                              "name": "cleanup_t_uint256",
                              "nodeType": "YulIdentifier",
                              "src": "1428:17:4"
                            },
                            "nodeType": "YulFunctionCall",
                            "src": "1428:24:4"
                          }
                        ],
                        "functionName": {
                          "name": "eq",
                          "nodeType": "YulIdentifier",
                          "src": "1418:2:4"
                        },
                        "nodeType": "YulFunctionCall",
                        "src": "1418:35:4"
                      }
                    ],
                    "functionName": {
                      "name": "iszero",
                      "nodeType": "YulIdentifier",
                      "src": "1411:6:4"
                    },
                    "nodeType": "YulFunctionCall",
                    "src": "1411:43:4"
                  },
                  "nodeType": "YulIf",
                  "src": "1408:63:4"
                }
              ]
            },
            "name": "validator_revert_t_uint256",
            "nodeType": "YulFunctionDefinition",
            "parameters": [
              {
                "name": "value",
                "nodeType": "YulTypedName",
                "src": "1391:5:4",
                "type": ""
              }
            ],
            "src": "1355:122:4"
          },
          {
            "body": {
              "nodeType": "YulBlock",
              "src": "1535:87:4",
              "statements": [
                {
                  "nodeType": "YulAssignment",
                  "src": "1545:29:4",
                  "value": {
                    "arguments": [
                      {
                        "name": "offset",
                        "nodeType": "YulIdentifier",
                        "src": "1567:6:4"
                      }
                    ],
                    "functionName": {
                      "name": "calldataload",
                      "nodeType": "YulIdentifier",
                      "src": "1554:12:4"
                    },
                    "nodeType": "YulFunctionCall",
                    "src": "1554:20:4"
                  },
                  "variableNames": [
                    {
                      "name": "value",
                      "nodeType": "YulIdentifier",
                      "src": "1545:5:4"
                    }
                  ]
                },
                {
                  "expression": {
                    "arguments": [
                      {
                        "name": "value",
                        "nodeType": "YulIdentifier",
                        "src": "1610:5:4"
                      }
                    ],
                    "functionName": {
                      "name": "validator_revert_t_uint256",
                      "nodeType": "YulIdentifier",
                      "src": "1583:26:4"
                    },
                    "nodeType": "YulFunctionCall",
                    "src": "1583:33:4"
                  },
                  "nodeType": "YulExpressionStatement",
                  "src": "1583:33:4"
                }
              ]
            },
            "name": "abi_decode_t_uint256",
            "nodeType": "YulFunctionDefinition",
            "parameters": [
              {
                "name": "offset",
                "nodeType": "YulTypedName",
                "src": "1513:6:4",
                "type": ""
              },
              {
                "name": "end",
                "nodeType": "YulTypedName",
                "src": "1521:3:4",
                "type": ""
              }
            ],
            "returnVariables": [
              {
                "name": "value",
                "nodeType": "YulTypedName",
                "src": "1529:5:4",
                "type": ""
              }
            ],
            "src": "1483:139:4"
          },
          {
            "body": {
              "nodeType": "YulBlock",
              "src": "1694:263:4",
              "statements": [
                {
                  "body": {
                    "nodeType": "YulBlock",
                    "src": "1740:83:4",
                    "statements": [
                      {
                        "expression": {
                          "arguments": [],
                          "functionName": {
                            "name": "revert_error_dbdddcbe895c83990c08b3492a0e83918d802a52331272ac6fdb6a7c4aea3b1b",
                            "nodeType": "YulIdentifier",
                            "src": "1742:77:4"
                          },
                          "nodeType": "YulFunctionCall",
                          "src": "1742:79:4"
                        },
                        "nodeType": "YulExpressionStatement",
                        "src": "1742:79:4"
                      }
                    ]
                  },
                  "condition": {
                    "arguments": [
                      {
                        "arguments": [
                          {
                            "name": "dataEnd",
                            "nodeType": "YulIdentifier",
                            "src": "1715:7:4"
                          },
                          {
                            "name": "headStart",
                            "nodeType": "YulIdentifier",
                            "src": "1724:9:4"
                          }
                        ],
                        "functionName": {
                          "name": "sub",
                          "nodeType": "YulIdentifier",
                          "src": "1711:3:4"
                        },
                        "nodeType": "YulFunctionCall",
                        "src": "1711:23:4"
                      },
                      {
                        "kind": "number",
                        "nodeType": "YulLiteral",
                        "src": "1736:2:4",
                        "type": "",
                        "value": "32"
                      }
                    ],
                    "functionName": {
                      "name": "slt",
                      "nodeType": "YulIdentifier",
                      "src": "1707:3:4"
                    },
                    "nodeType": "YulFunctionCall",
                    "src": "1707:32:4"
                  },
                  "nodeType": "YulIf",
                  "src": "1704:119:4"
                },
                {
                  "nodeType": "YulBlock",
                  "src": "1833:117:4",
                  "statements": [
                    {
                      "nodeType": "YulVariableDeclaration",
                      "src": "1848:15:4",
                      "value": {
                        "kind": "number",
                        "nodeType": "YulLiteral",
                        "src": "1862:1:4",
                        "type": "",
                        "value": "0"
                      },
                      "variables": [
                        {
                          "name": "offset",
                          "nodeType": "YulTypedName",
                          "src": "1852:6:4",
                          "type": ""
                        }
                      ]
                    },
                    {
                      "nodeType": "YulAssignment",
                      "src": "1877:63:4",
                      "value": {
                        "arguments": [
                          {
                            "arguments": [
                              {
                                "name": "headStart",
                                "nodeType": "YulIdentifier",
                                "src": "1912:9:4"
                              },
                              {
                                "name": "offset",
                                "nodeType": "YulIdentifier",
                                "src": "1923:6:4"
                              }
                            ],
                            "functionName": {
                              "name": "add",
                              "nodeType": "YulIdentifier",
                              "src": "1908:3:4"
                            },
                            "nodeType": "YulFunctionCall",
                            "src": "1908:22:4"
                          },
                          {
                            "name": "dataEnd",
                            "nodeType": "YulIdentifier",
                            "src": "1932:7:4"
                          }
                        ],
                        "functionName": {
                          "name": "abi_decode_t_uint256",
                          "nodeType": "YulIdentifier",
                          "src": "1887:20:4"
                        },
                        "nodeType": "YulFunctionCall",
                        "src": "1887:53:4"
                      },
                      "variableNames": [
                        {
                          "name": "value0",
                          "nodeType": "YulIdentifier",
                          "src": "1877:6:4"
                        }
                      ]
                    }
                  ]
                }
              ]
            },
            "name": "abi_decode_tuple_t_uint256",
            "nodeType": "YulFunctionDefinition",
            "parameters": [
              {
                "name": "headStart",
                "nodeType": "YulTypedName",
                "src": "1664:9:4",
                "type": ""
              },
              {
                "name": "dataEnd",
                "nodeType": "YulTypedName",
                "src": "1675:7:4",
                "type": ""
              }
            ],
            "returnVariables": [
              {
                "name": "value0",
                "nodeType": "YulTypedName",
                "src": "1687:6:4",
                "type": ""
              }
            ],
            "src": "1628:329:4"
          },
          {
            "body": {
              "nodeType": "YulBlock",
              "src": "2059:73:4",
              "statements": [
                {
                  "expression": {
                    "arguments": [
                      {
                        "name": "pos",
                        "nodeType": "YulIdentifier",
                        "src": "2076:3:4"
                      },
                      {
                        "name": "length",
                        "nodeType": "YulIdentifier",
                        "src": "2081:6:4"
                      }
                    ],
                    "functionName": {
                      "name": "mstore",
                      "nodeType": "YulIdentifier",
                      "src": "2069:6:4"
                    },
                    "nodeType": "YulFunctionCall",
                    "src": "2069:19:4"
                  },
                  "nodeType": "YulExpressionStatement",
                  "src": "2069:19:4"
                },
                {
                  "nodeType": "YulAssignment",
                  "src": "2097:29:4",
                  "value": {
                    "arguments": [
                      {
                        "name": "pos",
                        "nodeType": "YulIdentifier",
                        "src": "2116:3:4"
                      },
                      {
                        "kind": "number",
                        "nodeType": "YulLiteral",
                        "src": "2121:4:4",
                        "type": "",
                        "value": "0x20"
                      }
                    ],
                    "functionName": {
                      "name": "add",
                      "nodeType": "YulIdentifier",
                      "src": "2112:3:4"
                    },
                    "nodeType": "YulFunctionCall",
                    "src": "2112:14:4"
                  },
                  "variableNames": [
                    {
                      "name": "updated_pos",
                      "nodeType": "YulIdentifier",
                      "src": "2097:11:4"
                    }
                  ]
                }
              ]
            },
            "name": "array_storeLengthForEncoding_t_string_memory_ptr_fromStack",
            "nodeType": "YulFunctionDefinition",
            "parameters": [
              {
                "name": "pos",
                "nodeType": "YulTypedName",
                "src": "2031:3:4",
                "type": ""
              },
              {
                "name": "length",
                "nodeType": "YulTypedName",
                "src": "2036:6:4",
                "type": ""
              }
            ],
            "returnVariables": [
              {
                "name": "updated_pos",
                "nodeType": "YulTypedName",
                "src": "2047:11:4",
                "type": ""
              }
            ],
            "src": "1963:169:4"
          },
          {
            "body": {
              "nodeType": "YulBlock",
              "src": "2244:132:4",
              "statements": [
                {
                  "expression": {
                    "arguments": [
                      {
                        "arguments": [
                          {
                            "name": "memPtr",
                            "nodeType": "YulIdentifier",
                            "src": "2266:6:4"
                          },
                          {
                            "kind": "number",
                            "nodeType": "YulLiteral",
                            "src": "2274:1:4",
                            "type": "",
                            "value": "0"
                          }
                        ],
                        "functionName": {
                          "name": "add",
                          "nodeType": "YulIdentifier",
                          "src": "2262:3:4"
                        },
                        "nodeType": "YulFunctionCall",
                        "src": "2262:14:4"
                      },
                      {
                        "hexValue": "546869732066756e6374696f6e206973207265737472696374656420746f2074",
                        "kind": "string",
                        "nodeType": "YulLiteral",
                        "src": "2278:34:4",
                        "type": "",
                        "value": "This function is restricted to t"
                      }
                    ],
                    "functionName": {
                      "name": "mstore",
                      "nodeType": "YulIdentifier",
                      "src": "2255:6:4"
                    },
                    "nodeType": "YulFunctionCall",
                    "src": "2255:58:4"
                  },
                  "nodeType": "YulExpressionStatement",
                  "src": "2255:58:4"
                },
                {
                  "expression": {
                    "arguments": [
                      {
                        "arguments": [
                          {
                            "name": "memPtr",
                            "nodeType": "YulIdentifier",
                            "src": "2334:6:4"
                          },
                          {
                            "kind": "number",
                            "nodeType": "YulLiteral",
                            "src": "2342:2:4",
                            "type": "",
                            "value": "32"
                          }
                        ],
                        "functionName": {
                          "name": "add",
                          "nodeType": "YulIdentifier",
                          "src": "2330:3:4"
                        },
                        "nodeType": "YulFunctionCall",
                        "src": "2330:15:4"
                      },
                      {
                        "hexValue": "686520636f6e74726163742773206f776e6572",
                        "kind": "string",
                        "nodeType": "YulLiteral",
                        "src": "2347:21:4",
                        "type": "",
                        "value": "he contract's owner"
                      }
                    ],
                    "functionName": {
                      "name": "mstore",
                      "nodeType": "YulIdentifier",
                      "src": "2323:6:4"
                    },
                    "nodeType": "YulFunctionCall",
                    "src": "2323:46:4"
                  },
                  "nodeType": "YulExpressionStatement",
                  "src": "2323:46:4"
                }
              ]
            },
            "name": "store_literal_in_memory_f60fe2d9d123295bf92ecf95167f1fa709e374da35e4c083bd39dc2d82acd8b1",
            "nodeType": "YulFunctionDefinition",
            "parameters": [
              {
                "name": "memPtr",
                "nodeType": "YulTypedName",
                "src": "2236:6:4",
                "type": ""
              }
            ],
            "src": "2138:238:4"
          },
          {
            "body": {
              "nodeType": "YulBlock",
              "src": "2528:220:4",
              "statements": [
                {
                  "nodeType": "YulAssignment",
                  "src": "2538:74:4",
                  "value": {
                    "arguments": [
                      {
                        "name": "pos",
                        "nodeType": "YulIdentifier",
                        "src": "2604:3:4"
                      },
                      {
                        "kind": "number",
                        "nodeType": "YulLiteral",
                        "src": "2609:2:4",
                        "type": "",
                        "value": "51"
                      }
                    ],
                    "functionName": {
                      "name": "array_storeLengthForEncoding_t_string_memory_ptr_fromStack",
                      "nodeType": "YulIdentifier",
                      "src": "2545:58:4"
                    },
                    "nodeType": "YulFunctionCall",
                    "src": "2545:67:4"
                  },
                  "variableNames": [
                    {
                      "name": "pos",
                      "nodeType": "YulIdentifier",
                      "src": "2538:3:4"
                    }
                  ]
                },
                {
                  "expression": {
                    "arguments": [
                      {
                        "name": "pos",
                        "nodeType": "YulIdentifier",
                        "src": "2710:3:4"
                      }
                    ],
                    "functionName": {
                      "name": "store_literal_in_memory_f60fe2d9d123295bf92ecf95167f1fa709e374da35e4c083bd39dc2d82acd8b1",
                      "nodeType": "YulIdentifier",
                      "src": "2621:88:4"
                    },
                    "nodeType": "YulFunctionCall",
                    "src": "2621:93:4"
                  },
                  "nodeType": "YulExpressionStatement",
                  "src": "2621:93:4"
                },
                {
                  "nodeType": "YulAssignment",
                  "src": "2723:19:4",
                  "value": {
                    "arguments": [
                      {
                        "name": "pos",
                        "nodeType": "YulIdentifier",
                        "src": "2734:3:4"
                      },
                      {
                        "kind": "number",
                        "nodeType": "YulLiteral",
                        "src": "2739:2:4",
                        "type": "",
                        "value": "64"
                      }
                    ],
                    "functionName": {
                      "name": "add",
                      "nodeType": "YulIdentifier",
                      "src": "2730:3:4"
                    },
                    "nodeType": "YulFunctionCall",
                    "src": "2730:12:4"
                  },
                  "variableNames": [
                    {
                      "name": "end",
                      "nodeType": "YulIdentifier",
                      "src": "2723:3:4"
                    }
                  ]
                }
              ]
            },
            "name": "abi_encode_t_stringliteral_f60fe2d9d123295bf92ecf95167f1fa709e374da35e4c083bd39dc2d82acd8b1_to_t_string_memory_ptr_fromStack",
            "nodeType": "YulFunctionDefinition",
            "parameters": [
              {
                "name": "pos",
                "nodeType": "YulTypedName",
                "src": "2516:3:4",
                "type": ""
              }
            ],
            "returnVariables": [
              {
                "name": "end",
                "nodeType": "YulTypedName",
                "src": "2524:3:4",
                "type": ""
              }
            ],
            "src": "2382:366:4"
          },
          {
            "body": {
              "nodeType": "YulBlock",
              "src": "2925:248:4",
              "statements": [
                {
                  "nodeType": "YulAssignment",
                  "src": "2935:26:4",
                  "value": {
                    "arguments": [
                      {
                        "name": "headStart",
                        "nodeType": "YulIdentifier",
                        "src": "2947:9:4"
                      },
                      {
                        "kind": "number",
                        "nodeType": "YulLiteral",
                        "src": "2958:2:4",
                        "type": "",
                        "value": "32"
                      }
                    ],
                    "functionName": {
                      "name": "add",
                      "nodeType": "YulIdentifier",
                      "src": "2943:3:4"
                    },
                    "nodeType": "YulFunctionCall",
                    "src": "2943:18:4"
                  },
                  "variableNames": [
                    {
                      "name": "tail",
                      "nodeType": "YulIdentifier",
                      "src": "2935:4:4"
                    }
                  ]
                },
                {
                  "expression": {
                    "arguments": [
                      {
                        "arguments": [
                          {
                            "name": "headStart",
                            "nodeType": "YulIdentifier",
                            "src": "2982:9:4"
                          },
                          {
                            "kind": "number",
                            "nodeType": "YulLiteral",
                            "src": "2993:1:4",
                            "type": "",
                            "value": "0"
                          }
                        ],
                        "functionName": {
                          "name": "add",
                          "nodeType": "YulIdentifier",
                          "src": "2978:3:4"
                        },
                        "nodeType": "YulFunctionCall",
                        "src": "2978:17:4"
                      },
                      {
                        "arguments": [
                          {
                            "name": "tail",
                            "nodeType": "YulIdentifier",
                            "src": "3001:4:4"
                          },
                          {
                            "name": "headStart",
                            "nodeType": "YulIdentifier",
                            "src": "3007:9:4"
                          }
                        ],
                        "functionName": {
                          "name": "sub",
                          "nodeType": "YulIdentifier",
                          "src": "2997:3:4"
                        },
                        "nodeType": "YulFunctionCall",
                        "src": "2997:20:4"
                      }
                    ],
                    "functionName": {
                      "name": "mstore",
                      "nodeType": "YulIdentifier",
                      "src": "2971:6:4"
                    },
                    "nodeType": "YulFunctionCall",
                    "src": "2971:47:4"
                  },
                  "nodeType": "YulExpressionStatement",
                  "src": "2971:47:4"
                },
                {
                  "nodeType": "YulAssignment",
                  "src": "3027:139:4",
                  "value": {
                    "arguments": [
                      {
                        "name": "tail",
                        "nodeType": "YulIdentifier",
                        "src": "3161:4:4"
                      }
                    ],
                    "functionName": {
                      "name": "abi_encode_t_stringliteral_f60fe2d9d123295bf92ecf95167f1fa709e374da35e4c083bd39dc2d82acd8b1_to_t_string_memory_ptr_fromStack",
                      "nodeType": "YulIdentifier",
                      "src": "3035:124:4"
                    },
                    "nodeType": "YulFunctionCall",
                    "src": "3035:131:4"
                  },
                  "variableNames": [
                    {
                      "name": "tail",
                      "nodeType": "YulIdentifier",
                      "src": "3027:4:4"
                    }
                  ]
                }
              ]
            },
            "name": "abi_encode_tuple_t_stringliteral_f60fe2d9d123295bf92ecf95167f1fa709e374da35e4c083bd39dc2d82acd8b1__to_t_string_memory_ptr__fromStack_reversed",
            "nodeType": "YulFunctionDefinition",
            "parameters": [
              {
                "name": "headStart",
                "nodeType": "YulTypedName",
                "src": "2905:9:4",
                "type": ""
              }
            ],
            "returnVariables": [
              {
                "name": "tail",
                "nodeType": "YulTypedName",
                "src": "2920:4:4",
                "type": ""
              }
            ],
            "src": "2754:419:4"
          }
        ]
      },
      "contents": "{\n\n    function cleanup_t_uint256(value) -> cleaned {\n        cleaned := value\n    }\n\n    function abi_encode_t_uint256_to_t_uint256_fromStack(value, pos) {\n        mstore(pos, cleanup_t_uint256(value))\n    }\n\n    function abi_encode_tuple_t_uint256__to_t_uint256__fromStack_reversed(headStart , value0) -> tail {\n        tail := add(headStart, 32)\n\n        abi_encode_t_uint256_to_t_uint256_fromStack(value0,  add(headStart, 0))\n\n    }\n\n    function cleanup_t_uint160(value) -> cleaned {\n        cleaned := and(value, 0xffffffffffffffffffffffffffffffffffffffff)\n    }\n\n    function cleanup_t_address(value) -> cleaned {\n        cleaned := cleanup_t_uint160(value)\n    }\n\n    function abi_encode_t_address_to_t_address_fromStack(value, pos) {\n        mstore(pos, cleanup_t_address(value))\n    }\n\n    function abi_encode_tuple_t_address__to_t_address__fromStack_reversed(headStart , value0) -> tail {\n        tail := add(headStart, 32)\n\n        abi_encode_t_address_to_t_address_fromStack(value0,  add(headStart, 0))\n\n    }\n\n    function allocate_unbounded() -> memPtr {\n        memPtr := mload(64)\n    }\n\n    function revert_error_dbdddcbe895c83990c08b3492a0e83918d802a52331272ac6fdb6a7c4aea3b1b() {\n        revert(0, 0)\n    }\n\n    function revert_error_c1322bf8034eace5e0b5c7295db60986aa89aae5e0ea0873e4689e076861a5db() {\n        revert(0, 0)\n    }\n\n    function validator_revert_t_uint256(value) {\n        if iszero(eq(value, cleanup_t_uint256(value))) { revert(0, 0) }\n    }\n\n    function abi_decode_t_uint256(offset, end) -> value {\n        value := calldataload(offset)\n        validator_revert_t_uint256(value)\n    }\n\n    function abi_decode_tuple_t_uint256(headStart, dataEnd) -> value0 {\n        if slt(sub(dataEnd, headStart), 32) { revert_error_dbdddcbe895c83990c08b3492a0e83918d802a52331272ac6fdb6a7c4aea3b1b() }\n\n        {\n\n            let offset := 0\n\n            value0 := abi_decode_t_uint256(add(headStart, offset), dataEnd)\n        }\n\n    }\n\n    function array_storeLengthForEncoding_t_string_memory_ptr_fromStack(pos, length) -> updated_pos {\n        mstore(pos, length)\n        updated_pos := add(pos, 0x20)\n    }\n\n    function store_literal_in_memory_f60fe2d9d123295bf92ecf95167f1fa709e374da35e4c083bd39dc2d82acd8b1(memPtr) {\n\n        mstore(add(memPtr, 0), \"This function is restricted to t\")\n\n        mstore(add(memPtr, 32), \"he contract's owner\")\n\n    }\n\n    function abi_encode_t_stringliteral_f60fe2d9d123295bf92ecf95167f1fa709e374da35e4c083bd39dc2d82acd8b1_to_t_string_memory_ptr_fromStack(pos) -> end {\n        pos := array_storeLengthForEncoding_t_string_memory_ptr_fromStack(pos, 51)\n        store_literal_in_memory_f60fe2d9d123295bf92ecf95167f1fa709e374da35e4c083bd39dc2d82acd8b1(pos)\n        end := add(pos, 64)\n    }\n\n    function abi_encode_tuple_t_stringliteral_f60fe2d9d123295bf92ecf95167f1fa709e374da35e4c083bd39dc2d82acd8b1__to_t_string_memory_ptr__fromStack_reversed(headStart ) -> tail {\n        tail := add(headStart, 32)\n\n        mstore(add(headStart, 0), sub(tail, headStart))\n        tail := abi_encode_t_stringliteral_f60fe2d9d123295bf92ecf95167f1fa709e374da35e4c083bd39dc2d82acd8b1_to_t_string_memory_ptr_fromStack( tail)\n\n    }\n\n}\n",
      "id": 4,
      "language": "Yul",
      "name": "#utility.yul"
    }
  ],
  "sourceMap": "66:398:0:-:0;;;115:10;92:33;;;;;;;;;;;;;;;;;;;;66:398;;;;;;;;;;;;;;;;",
  "deployedSourceMap": "66:398:0:-:0;;;;;;;;;;;;;;;;;;;;;;;;;;;;;;;;;;;;;;;;;131:39;;;:::i;:::-;;;;;;;:::i;:::-;;;;;;;;92:33;;;:::i;:::-;;;;;;;:::i;:::-;;;;;;;;350:112;;;;;;;;;;;;;:::i;:::-;;:::i;:::-;;131:39;;;;:::o;92:33::-;;;;;;;;;;;;:::o;350:112::-;244:5;;;;;;;;;;230:19;;:10;:19;;;209:117;;;;;;;;;;;;:::i;:::-;;;;;;;;;446:9:::1;419:24;:36;;;;350:112:::0;:::o;7:77:4:-;44:7;73:5;62:16;;7:77;;;:::o;90:118::-;177:24;195:5;177:24;:::i;:::-;172:3;165:37;90:118;;:::o;214:222::-;307:4;345:2;334:9;330:18;322:26;;358:71;426:1;415:9;411:17;402:6;358:71;:::i;:::-;214:222;;;;:::o;442:126::-;479:7;519:42;512:5;508:54;497:65;;442:126;;;:::o;574:96::-;611:7;640:24;658:5;640:24;:::i;:::-;629:35;;574:96;;;:::o;676:118::-;763:24;781:5;763:24;:::i;:::-;758:3;751:37;676:118;;:::o;800:222::-;893:4;931:2;920:9;916:18;908:26;;944:71;1012:1;1001:9;997:17;988:6;944:71;:::i;:::-;800:222;;;;:::o;1109:117::-;1218:1;1215;1208:12;1355:122;1428:24;1446:5;1428:24;:::i;:::-;1421:5;1418:35;1408:63;;1467:1;1464;1457:12;1408:63;1355:122;:::o;1483:139::-;1529:5;1567:6;1554:20;1545:29;;1583:33;1610:5;1583:33;:::i;:::-;1483:139;;;;:::o;1628:329::-;1687:6;1736:2;1724:9;1715:7;1711:23;1707:32;1704:119;;;1742:79;;:::i;:::-;1704:119;1862:1;1887:53;1932:7;1923:6;1912:9;1908:22;1887:53;:::i;:::-;1877:63;;1833:117;1628:329;;;;:::o;1963:169::-;2047:11;2081:6;2076:3;2069:19;2121:4;2116:3;2112:14;2097:29;;1963:169;;;;:::o;2138:238::-;2278:34;2274:1;2266:6;2262:14;2255:58;2347:21;2342:2;2334:6;2330:15;2323:46;2138:238;:::o;2382:366::-;2524:3;2545:67;2609:2;2604:3;2545:67;:::i;:::-;2538:74;;2621:93;2710:3;2621:93;:::i;:::-;2739:2;2734:3;2730:12;2723:19;;2382:366;;;:::o;2754:419::-;2920:4;2958:2;2947:9;2943:18;2935:26;;3007:9;3001:4;2997:20;2993:1;2982:9;2978:17;2971:47;3035:131;3161:4;3035:131;:::i;:::-;3027:139;;2754:419;;;:::o",
  "source": "// SPDX-License-Identifier: MIT\npragma solidity >=0.4.22 <0.9.0;\n\ncontract Migrations {\n    address public owner = msg.sender;\n    uint256 public last_completed_migration;\n\n    modifier restricted() {\n        require(\n            msg.sender == owner,\n            \"This function is restricted to the contract's owner\"\n        );\n        _;\n    }\n\n    function setCompleted(uint256 completed) public restricted {\n        last_completed_migration = completed;\n    }\n}\n",
  "sourcePath": "/Users/fbalwy/Documents/GitHub/plos-one/L1-B/contracts/Migrations.sol",
  "ast": {
    "absolutePath": "project:/contracts/Migrations.sol",
    "exportedSymbols": {
      "Migrations": [
        32
      ]
    },
    "id": 33,
    "license": "MIT",
    "nodeType": "SourceUnit",
    "nodes": [
      {
        "id": 1,
        "literals": [
          "solidity",
          ">=",
          "0.4",
          ".22",
          "<",
          "0.9",
          ".0"
        ],
        "nodeType": "PragmaDirective",
        "src": "32:32:0"
      },
      {
        "abstract": false,
        "baseContracts": [],
        "canonicalName": "Migrations",
        "contractDependencies": [],
        "contractKind": "contract",
        "fullyImplemented": true,
        "id": 32,
        "linearizedBaseContracts": [
          32
        ],
        "name": "Migrations",
        "nameLocation": "75:10:0",
        "nodeType": "ContractDefinition",
        "nodes": [
          {
            "constant": false,
            "functionSelector": "8da5cb5b",
            "id": 5,
            "mutability": "mutable",
            "name": "owner",
            "nameLocation": "107:5:0",
            "nodeType": "VariableDeclaration",
            "scope": 32,
            "src": "92:33:0",
            "stateVariable": true,
            "storageLocation": "default",
            "typeDescriptions": {
              "typeIdentifier": "t_address",
              "typeString": "address"
            },
            "typeName": {
              "id": 2,
              "name": "address",
              "nodeType": "ElementaryTypeName",
              "src": "92:7:0",
              "stateMutability": "nonpayable",
              "typeDescriptions": {
                "typeIdentifier": "t_address",
                "typeString": "address"
              }
            },
            "value": {
              "expression": {
                "id": 3,
                "name": "msg",
                "nodeType": "Identifier",
                "overloadedDeclarations": [],
                "referencedDeclaration": 4294967281,
                "src": "115:3:0",
                "typeDescriptions": {
                  "typeIdentifier": "t_magic_message",
                  "typeString": "msg"
                }
              },
              "id": 4,
              "isConstant": false,
              "isLValue": false,
              "isPure": false,
              "lValueRequested": false,
              "memberName": "sender",
              "nodeType": "MemberAccess",
              "src": "115:10:0",
              "typeDescriptions": {
                "typeIdentifier": "t_address",
                "typeString": "address"
              }
            },
            "visibility": "public"
          },
          {
            "constant": false,
            "functionSelector": "445df0ac",
            "id": 7,
            "mutability": "mutable",
            "name": "last_completed_migration",
            "nameLocation": "146:24:0",
            "nodeType": "VariableDeclaration",
            "scope": 32,
            "src": "131:39:0",
            "stateVariable": true,
            "storageLocation": "default",
            "typeDescriptions": {
              "typeIdentifier": "t_uint256",
              "typeString": "uint256"
            },
            "typeName": {
              "id": 6,
              "name": "uint256",
              "nodeType": "ElementaryTypeName",
              "src": "131:7:0",
              "typeDescriptions": {
                "typeIdentifier": "t_uint256",
                "typeString": "uint256"
              }
            },
            "visibility": "public"
          },
          {
            "body": {
              "id": 18,
              "nodeType": "Block",
              "src": "199:145:0",
              "statements": [
                {
                  "expression": {
                    "arguments": [
                      {
                        "commonType": {
                          "typeIdentifier": "t_address",
                          "typeString": "address"
                        },
                        "id": 13,
                        "isConstant": false,
                        "isLValue": false,
                        "isPure": false,
                        "lValueRequested": false,
                        "leftExpression": {
                          "expression": {
                            "id": 10,
                            "name": "msg",
                            "nodeType": "Identifier",
                            "overloadedDeclarations": [],
                            "referencedDeclaration": 4294967281,
                            "src": "230:3:0",
                            "typeDescriptions": {
                              "typeIdentifier": "t_magic_message",
                              "typeString": "msg"
                            }
                          },
                          "id": 11,
                          "isConstant": false,
                          "isLValue": false,
                          "isPure": false,
                          "lValueRequested": false,
                          "memberName": "sender",
                          "nodeType": "MemberAccess",
                          "src": "230:10:0",
                          "typeDescriptions": {
                            "typeIdentifier": "t_address",
                            "typeString": "address"
                          }
                        },
                        "nodeType": "BinaryOperation",
                        "operator": "==",
                        "rightExpression": {
                          "id": 12,
                          "name": "owner",
                          "nodeType": "Identifier",
                          "overloadedDeclarations": [],
                          "referencedDeclaration": 5,
                          "src": "244:5:0",
                          "typeDescriptions": {
                            "typeIdentifier": "t_address",
                            "typeString": "address"
                          }
                        },
                        "src": "230:19:0",
                        "typeDescriptions": {
                          "typeIdentifier": "t_bool",
                          "typeString": "bool"
                        }
                      },
                      {
                        "hexValue": "546869732066756e6374696f6e206973207265737472696374656420746f2074686520636f6e74726163742773206f776e6572",
                        "id": 14,
                        "isConstant": false,
                        "isLValue": false,
                        "isPure": true,
                        "kind": "string",
                        "lValueRequested": false,
                        "nodeType": "Literal",
                        "src": "263:53:0",
                        "typeDescriptions": {
                          "typeIdentifier": "t_stringliteral_f60fe2d9d123295bf92ecf95167f1fa709e374da35e4c083bd39dc2d82acd8b1",
                          "typeString": "literal_string \"This function is restricted to the contract's owner\""
                        },
                        "value": "This function is restricted to the contract's owner"
                      }
                    ],
                    "expression": {
                      "argumentTypes": [
                        {
                          "typeIdentifier": "t_bool",
                          "typeString": "bool"
                        },
                        {
                          "typeIdentifier": "t_stringliteral_f60fe2d9d123295bf92ecf95167f1fa709e374da35e4c083bd39dc2d82acd8b1",
                          "typeString": "literal_string \"This function is restricted to the contract's owner\""
                        }
                      ],
                      "id": 9,
                      "name": "require",
                      "nodeType": "Identifier",
                      "overloadedDeclarations": [
                        4294967278,
                        4294967278
                      ],
                      "referencedDeclaration": 4294967278,
                      "src": "209:7:0",
                      "typeDescriptions": {
                        "typeIdentifier": "t_function_require_pure$_t_bool_$_t_string_memory_ptr_$returns$__$",
                        "typeString": "function (bool,string memory) pure"
                      }
                    },
                    "id": 15,
                    "isConstant": false,
                    "isLValue": false,
                    "isPure": false,
                    "kind": "functionCall",
                    "lValueRequested": false,
                    "names": [],
                    "nodeType": "FunctionCall",
                    "src": "209:117:0",
                    "tryCall": false,
                    "typeDescriptions": {
                      "typeIdentifier": "t_tuple$__$",
                      "typeString": "tuple()"
                    }
                  },
                  "id": 16,
                  "nodeType": "ExpressionStatement",
                  "src": "209:117:0"
                },
                {
                  "id": 17,
                  "nodeType": "PlaceholderStatement",
                  "src": "336:1:0"
                }
              ]
            },
            "id": 19,
            "name": "restricted",
            "nameLocation": "186:10:0",
            "nodeType": "ModifierDefinition",
            "parameters": {
              "id": 8,
              "nodeType": "ParameterList",
              "parameters": [],
              "src": "196:2:0"
            },
            "src": "177:167:0",
            "virtual": false,
            "visibility": "internal"
          },
          {
            "body": {
              "id": 30,
              "nodeType": "Block",
              "src": "409:53:0",
              "statements": [
                {
                  "expression": {
                    "id": 28,
                    "isConstant": false,
                    "isLValue": false,
                    "isPure": false,
                    "lValueRequested": false,
                    "leftHandSide": {
                      "id": 26,
                      "name": "last_completed_migration",
                      "nodeType": "Identifier",
                      "overloadedDeclarations": [],
                      "referencedDeclaration": 7,
                      "src": "419:24:0",
                      "typeDescriptions": {
                        "typeIdentifier": "t_uint256",
                        "typeString": "uint256"
                      }
                    },
                    "nodeType": "Assignment",
                    "operator": "=",
                    "rightHandSide": {
                      "id": 27,
                      "name": "completed",
                      "nodeType": "Identifier",
                      "overloadedDeclarations": [],
                      "referencedDeclaration": 21,
                      "src": "446:9:0",
                      "typeDescriptions": {
                        "typeIdentifier": "t_uint256",
                        "typeString": "uint256"
                      }
                    },
                    "src": "419:36:0",
                    "typeDescriptions": {
                      "typeIdentifier": "t_uint256",
                      "typeString": "uint256"
                    }
                  },
                  "id": 29,
                  "nodeType": "ExpressionStatement",
                  "src": "419:36:0"
                }
              ]
            },
            "functionSelector": "fdacd576",
            "id": 31,
            "implemented": true,
            "kind": "function",
            "modifiers": [
              {
                "id": 24,
                "kind": "modifierInvocation",
                "modifierName": {
                  "id": 23,
                  "name": "restricted",
                  "nodeType": "IdentifierPath",
                  "referencedDeclaration": 19,
                  "src": "398:10:0"
                },
                "nodeType": "ModifierInvocation",
                "src": "398:10:0"
              }
            ],
            "name": "setCompleted",
            "nameLocation": "359:12:0",
            "nodeType": "FunctionDefinition",
            "parameters": {
              "id": 22,
              "nodeType": "ParameterList",
              "parameters": [
                {
                  "constant": false,
                  "id": 21,
                  "mutability": "mutable",
                  "name": "completed",
                  "nameLocation": "380:9:0",
                  "nodeType": "VariableDeclaration",
                  "scope": 31,
                  "src": "372:17:0",
                  "stateVariable": false,
                  "storageLocation": "default",
                  "typeDescriptions": {
                    "typeIdentifier": "t_uint256",
                    "typeString": "uint256"
                  },
                  "typeName": {
                    "id": 20,
                    "name": "uint256",
                    "nodeType": "ElementaryTypeName",
                    "src": "372:7:0",
                    "typeDescriptions": {
                      "typeIdentifier": "t_uint256",
                      "typeString": "uint256"
                    }
                  },
                  "visibility": "internal"
                }
              ],
              "src": "371:19:0"
            },
            "returnParameters": {
              "id": 25,
              "nodeType": "ParameterList",
              "parameters": [],
              "src": "409:0:0"
            },
            "scope": 32,
            "src": "350:112:0",
            "stateMutability": "nonpayable",
            "virtual": false,
            "visibility": "public"
          }
        ],
        "scope": 33,
        "src": "66:398:0",
        "usedErrors": []
      }
    ],
    "src": "32:433:0"
  },
  "legacyAST": {
    "absolutePath": "project:/contracts/Migrations.sol",
    "exportedSymbols": {
      "Migrations": [
        32
      ]
    },
    "id": 33,
    "license": "MIT",
    "nodeType": "SourceUnit",
    "nodes": [
      {
        "id": 1,
        "literals": [
          "solidity",
          ">=",
          "0.4",
          ".22",
          "<",
          "0.9",
          ".0"
        ],
        "nodeType": "PragmaDirective",
        "src": "32:32:0"
      },
      {
        "abstract": false,
        "baseContracts": [],
        "canonicalName": "Migrations",
        "contractDependencies": [],
        "contractKind": "contract",
        "fullyImplemented": true,
        "id": 32,
        "linearizedBaseContracts": [
          32
        ],
        "name": "Migrations",
        "nameLocation": "75:10:0",
        "nodeType": "ContractDefinition",
        "nodes": [
          {
            "constant": false,
            "functionSelector": "8da5cb5b",
            "id": 5,
            "mutability": "mutable",
            "name": "owner",
            "nameLocation": "107:5:0",
            "nodeType": "VariableDeclaration",
            "scope": 32,
            "src": "92:33:0",
            "stateVariable": true,
            "storageLocation": "default",
            "typeDescriptions": {
              "typeIdentifier": "t_address",
              "typeString": "address"
            },
            "typeName": {
              "id": 2,
              "name": "address",
              "nodeType": "ElementaryTypeName",
              "src": "92:7:0",
              "stateMutability": "nonpayable",
              "typeDescriptions": {
                "typeIdentifier": "t_address",
                "typeString": "address"
              }
            },
            "value": {
              "expression": {
                "id": 3,
                "name": "msg",
                "nodeType": "Identifier",
                "overloadedDeclarations": [],
                "referencedDeclaration": 4294967281,
                "src": "115:3:0",
                "typeDescriptions": {
                  "typeIdentifier": "t_magic_message",
                  "typeString": "msg"
                }
              },
              "id": 4,
              "isConstant": false,
              "isLValue": false,
              "isPure": false,
              "lValueRequested": false,
              "memberName": "sender",
              "nodeType": "MemberAccess",
              "src": "115:10:0",
              "typeDescriptions": {
                "typeIdentifier": "t_address",
                "typeString": "address"
              }
            },
            "visibility": "public"
          },
          {
            "constant": false,
            "functionSelector": "445df0ac",
            "id": 7,
            "mutability": "mutable",
            "name": "last_completed_migration",
            "nameLocation": "146:24:0",
            "nodeType": "VariableDeclaration",
            "scope": 32,
            "src": "131:39:0",
            "stateVariable": true,
            "storageLocation": "default",
            "typeDescriptions": {
              "typeIdentifier": "t_uint256",
              "typeString": "uint256"
            },
            "typeName": {
              "id": 6,
              "name": "uint256",
              "nodeType": "ElementaryTypeName",
              "src": "131:7:0",
              "typeDescriptions": {
                "typeIdentifier": "t_uint256",
                "typeString": "uint256"
              }
            },
            "visibility": "public"
          },
          {
            "body": {
              "id": 18,
              "nodeType": "Block",
              "src": "199:145:0",
              "statements": [
                {
                  "expression": {
                    "arguments": [
                      {
                        "commonType": {
                          "typeIdentifier": "t_address",
                          "typeString": "address"
                        },
                        "id": 13,
                        "isConstant": false,
                        "isLValue": false,
                        "isPure": false,
                        "lValueRequested": false,
                        "leftExpression": {
                          "expression": {
                            "id": 10,
                            "name": "msg",
                            "nodeType": "Identifier",
                            "overloadedDeclarations": [],
                            "referencedDeclaration": 4294967281,
                            "src": "230:3:0",
                            "typeDescriptions": {
                              "typeIdentifier": "t_magic_message",
                              "typeString": "msg"
                            }
                          },
                          "id": 11,
                          "isConstant": false,
                          "isLValue": false,
                          "isPure": false,
                          "lValueRequested": false,
                          "memberName": "sender",
                          "nodeType": "MemberAccess",
                          "src": "230:10:0",
                          "typeDescriptions": {
                            "typeIdentifier": "t_address",
                            "typeString": "address"
                          }
                        },
                        "nodeType": "BinaryOperation",
                        "operator": "==",
                        "rightExpression": {
                          "id": 12,
                          "name": "owner",
                          "nodeType": "Identifier",
                          "overloadedDeclarations": [],
                          "referencedDeclaration": 5,
                          "src": "244:5:0",
                          "typeDescriptions": {
                            "typeIdentifier": "t_address",
                            "typeString": "address"
                          }
                        },
                        "src": "230:19:0",
                        "typeDescriptions": {
                          "typeIdentifier": "t_bool",
                          "typeString": "bool"
                        }
                      },
                      {
                        "hexValue": "546869732066756e6374696f6e206973207265737472696374656420746f2074686520636f6e74726163742773206f776e6572",
                        "id": 14,
                        "isConstant": false,
                        "isLValue": false,
                        "isPure": true,
                        "kind": "string",
                        "lValueRequested": false,
                        "nodeType": "Literal",
                        "src": "263:53:0",
                        "typeDescriptions": {
                          "typeIdentifier": "t_stringliteral_f60fe2d9d123295bf92ecf95167f1fa709e374da35e4c083bd39dc2d82acd8b1",
                          "typeString": "literal_string \"This function is restricted to the contract's owner\""
                        },
                        "value": "This function is restricted to the contract's owner"
                      }
                    ],
                    "expression": {
                      "argumentTypes": [
                        {
                          "typeIdentifier": "t_bool",
                          "typeString": "bool"
                        },
                        {
                          "typeIdentifier": "t_stringliteral_f60fe2d9d123295bf92ecf95167f1fa709e374da35e4c083bd39dc2d82acd8b1",
                          "typeString": "literal_string \"This function is restricted to the contract's owner\""
                        }
                      ],
                      "id": 9,
                      "name": "require",
                      "nodeType": "Identifier",
                      "overloadedDeclarations": [
                        4294967278,
                        4294967278
                      ],
                      "referencedDeclaration": 4294967278,
                      "src": "209:7:0",
                      "typeDescriptions": {
                        "typeIdentifier": "t_function_require_pure$_t_bool_$_t_string_memory_ptr_$returns$__$",
                        "typeString": "function (bool,string memory) pure"
                      }
                    },
                    "id": 15,
                    "isConstant": false,
                    "isLValue": false,
                    "isPure": false,
                    "kind": "functionCall",
                    "lValueRequested": false,
                    "names": [],
                    "nodeType": "FunctionCall",
                    "src": "209:117:0",
                    "tryCall": false,
                    "typeDescriptions": {
                      "typeIdentifier": "t_tuple$__$",
                      "typeString": "tuple()"
                    }
                  },
                  "id": 16,
                  "nodeType": "ExpressionStatement",
                  "src": "209:117:0"
                },
                {
                  "id": 17,
                  "nodeType": "PlaceholderStatement",
                  "src": "336:1:0"
                }
              ]
            },
            "id": 19,
            "name": "restricted",
            "nameLocation": "186:10:0",
            "nodeType": "ModifierDefinition",
            "parameters": {
              "id": 8,
              "nodeType": "ParameterList",
              "parameters": [],
              "src": "196:2:0"
            },
            "src": "177:167:0",
            "virtual": false,
            "visibility": "internal"
          },
          {
            "body": {
              "id": 30,
              "nodeType": "Block",
              "src": "409:53:0",
              "statements": [
                {
                  "expression": {
                    "id": 28,
                    "isConstant": false,
                    "isLValue": false,
                    "isPure": false,
                    "lValueRequested": false,
                    "leftHandSide": {
                      "id": 26,
                      "name": "last_completed_migration",
                      "nodeType": "Identifier",
                      "overloadedDeclarations": [],
                      "referencedDeclaration": 7,
                      "src": "419:24:0",
                      "typeDescriptions": {
                        "typeIdentifier": "t_uint256",
                        "typeString": "uint256"
                      }
                    },
                    "nodeType": "Assignment",
                    "operator": "=",
                    "rightHandSide": {
                      "id": 27,
                      "name": "completed",
                      "nodeType": "Identifier",
                      "overloadedDeclarations": [],
                      "referencedDeclaration": 21,
                      "src": "446:9:0",
                      "typeDescriptions": {
                        "typeIdentifier": "t_uint256",
                        "typeString": "uint256"
                      }
                    },
                    "src": "419:36:0",
                    "typeDescriptions": {
                      "typeIdentifier": "t_uint256",
                      "typeString": "uint256"
                    }
                  },
                  "id": 29,
                  "nodeType": "ExpressionStatement",
                  "src": "419:36:0"
                }
              ]
            },
            "functionSelector": "fdacd576",
            "id": 31,
            "implemented": true,
            "kind": "function",
            "modifiers": [
              {
                "id": 24,
                "kind": "modifierInvocation",
                "modifierName": {
                  "id": 23,
                  "name": "restricted",
                  "nodeType": "IdentifierPath",
                  "referencedDeclaration": 19,
                  "src": "398:10:0"
                },
                "nodeType": "ModifierInvocation",
                "src": "398:10:0"
              }
            ],
            "name": "setCompleted",
            "nameLocation": "359:12:0",
            "nodeType": "FunctionDefinition",
            "parameters": {
              "id": 22,
              "nodeType": "ParameterList",
              "parameters": [
                {
                  "constant": false,
                  "id": 21,
                  "mutability": "mutable",
                  "name": "completed",
                  "nameLocation": "380:9:0",
                  "nodeType": "VariableDeclaration",
                  "scope": 31,
                  "src": "372:17:0",
                  "stateVariable": false,
                  "storageLocation": "default",
                  "typeDescriptions": {
                    "typeIdentifier": "t_uint256",
                    "typeString": "uint256"
                  },
                  "typeName": {
                    "id": 20,
                    "name": "uint256",
                    "nodeType": "ElementaryTypeName",
                    "src": "372:7:0",
                    "typeDescriptions": {
                      "typeIdentifier": "t_uint256",
                      "typeString": "uint256"
                    }
                  },
                  "visibility": "internal"
                }
              ],
              "src": "371:19:0"
            },
            "returnParameters": {
              "id": 25,
              "nodeType": "ParameterList",
              "parameters": [],
              "src": "409:0:0"
            },
            "scope": 32,
            "src": "350:112:0",
            "stateMutability": "nonpayable",
            "virtual": false,
            "visibility": "public"
          }
        ],
        "scope": 33,
        "src": "66:398:0",
        "usedErrors": []
      }
    ],
    "src": "32:433:0"
  },
  "compiler": {
    "name": "solc",
    "version": "0.8.12+commit.f00d7308.Emscripten.clang"
  },
  "networks": {
    "1658654330540": {
      "events": {},
      "links": {},
      "address": "0x58b11e0A8e612352AD622aD396D3a2c587C1b0e4",
      "transactionHash": "0xaf3911d3c4076d107cea886bff0ab6e67a01bc8501ff6627aa25f42e42ea6150"
    },
    "1658694952189": {
      "events": {},
      "links": {},
      "address": "0x2Bd5f8Efe14efdF7e01E1036450740ec4Bc9314C",
      "transactionHash": "0x04c64a31c8f216acd6569b7c57b4ca5ce9343a1d65f011deeb845b3c5aa69443"
    }
  },
  "schemaVersion": "3.4.4",
  "updatedAt": "2022-07-24T20:38:42.091Z",
  "networkType": "ethereum",
  "devdoc": {
    "kind": "dev",
    "methods": {},
    "version": 1
  },
  "userdoc": {
    "kind": "user",
    "methods": {},
    "version": 1
  }
}
