# Supplementary material for: A security testing mechanism for detecting attacks in distributed software applications using blockchain
Source: PLoS One. 2023 Jan 20;18(1):e0280038. doi: 10.1371/journal.pone.0280038 (PMC9858055; doi:10.1371/journal.pone.0280038)
Supplement: S1 File — (ZIP) [file pone.0280038.s001.zip › blockchain_based_detecting_attacks_system/L1-B/build/contracts/TrustedBehavior.json]

{
  "contractName": "TrustedBehavior",
  "abi": [
    {
      "inputs": [
        {
          "internalType": "contract Registration",
          "name": "_r",
          "type": "address"
        }
      ],
      "stateMutability": "nonpayable",
      "type": "constructor"
    },
    {
      "anonymous": false,
      "inputs": [
        {
          "indexed": false,
          "internalType": "uint256",
          "name": "id",
          "type": "uint256"
        },
        {
          "indexed": false,
          "internalType": "uint256",
          "name": "trustedEventOrder",
          "type": "uint256"
        },
        {
          "indexed": false,
          "internalType": "bytes",
          "name": "trustedClassName",
          "type": "bytes"
        },
        {
          "indexed": false,
          "internalType": "bytes",
          "name": "trustedInstanceName",
          "type": "bytes"
        },
        {
          "indexed": false,
          "internalType": "bytes",
          "name": "trustedMethodName",
          "type": "bytes"
        },
        {
          "indexed": false,
          "internalType": "bytes",
          "name": "trustedMethodReturnedDatatype",
          "type": "bytes"
        },
        {
          "indexed": false,
          "internalType": "uint256",
          "name": "trustedMethodParametersCount",
          "type": "uint256"
        },
        {
          "indexed": false,
          "internalType": "bytes",
          "name": "trustedMethodParametersDatatypesInOrder",
          "type": "bytes"
        },
        {
          "indexed": false,
          "internalType": "address",
          "name": "node",
          "type": "address"
        },
        {
          "indexed": false,
          "internalType": "uint256",
          "name": "timestamp",
          "type": "uint256"
        }
      ],
      "name": "newTrustedEvent",
      "type": "event"
    },
    {
      "inputs": [],
      "name": "owner",
      "outputs": [
        {
          "internalType": "address",
          "name": "",
          "type": "address"
        }
      ],
      "stateMutability": "view",
      "type": "function",
      "constant": true
    },
    {
      "inputs": [],
      "name": "registration",
      "outputs": [
        {
          "internalType": "contract Registration",
          "name": "",
          "type": "address"
        }
      ],
      "stateMutability": "view",
      "type": "function",
      "constant": true
    },
    {
      "inputs": [
        {
          "internalType": "uint256",
          "name": "_id",
          "type": "uint256"
        },
        {
          "internalType": "uint256",
          "name": "_trustedEventOrder",
          "type": "uint256"
        },
        {
          "internalType": "bytes",
          "name": "_trustedClassName",
          "type": "bytes"
        },
        {
          "internalType": "bytes",
          "name": "_trustedInstanceName",
          "type": "bytes"
        },
        {
          "internalType": "bytes",
          "name": "_trustedMethodName",
          "type": "bytes"
        },
        {
          "internalType": "bytes",
          "name": "_trustedMethodReturnedDatatype",
          "type": "bytes"
        },
        {
          "internalType": "uint256",
          "name": "_trustedMethodParametersCount",
          "type": "uint256"
        },
        {
          "internalType": "bytes",
          "name": "_trustedMethodParametersDatatypesInOrder",
          "type": "bytes"
        }
      ],
      "name": "storeTrustedEvent",
      "outputs": [],
      "stateMutability": "nonpayable",
      "type": "function"
    },
    {
      "inputs": [
        {
          "internalType": "uint256",
          "name": "_id",
          "type": "uint256"
        }
      ],
      "name": "getTrustedEvent",
      "outputs": [
        {
          "components": [
            {
              "internalType": "uint256",
              "name": "event_Order",
              "type": "uint256"
            },
            {
              "internalType": "bytes",
              "name": "class_Name",
              "type": "bytes"
            },
            {
              "internalType": "bytes",
              "name": "instance_Name",
              "type": "bytes"
            },
            {
              "internalType": "bytes",
              "name": "method_Name",
              "type": "bytes"
            },
            {
              "internalType": "bytes",
              "name": "method_Returned_Datatype",
              "type": "bytes"
            },
            {
              "internalType": "uint256",
              "name": "method_Parameters_Count",
              "type": "uint256"
            },
            {
              "internalType": "bytes",
              "name": "method_Parameters_datatypes_inOrder",
              "type": "bytes"
            },
            {
              "internalType": "uint256",
              "name": "timestamp",
              "type": "uint256"
            }
          ],
          "internalType": "struct TrustedBehavior.TrustedEvent",
          "name": "",
          "type": "tuple"
        }
      ],
      "stateMutability": "view",
      "type": "function",
      "constant": true
    },
    {
      "inputs": [],
      "name": "getTrustedEvents",
      "outputs": [
        {
          "internalType": "uint256[]",
          "name": "",
          "type": "uint256[]"
        },
        {
          "components": [
            {
              "internalType": "uint256",
              "name": "event_Order",
              "type": "uint256"
            },
            {
              "internalType": "bytes",
              "name": "class_Name",
              "type": "bytes"
            },
            {
              "internalType": "bytes",
              "name": "instance_Name",
              "type": "bytes"
            },
            {
              "internalType": "bytes",
              "name": "method_Name",
              "type": "bytes"
            },
            {
              "internalType": "bytes",
              "name": "method_Returned_Datatype",
              "type": "bytes"
            },
            {
              "internalType": "uint256",
              "name": "method_Parameters_Count",
              "type": "uint256"
            },
            {
              "internalType": "bytes",
              "name": "method_Parameters_datatypes_inOrder",
              "type": "bytes"
            },
            {
              "internalType": "uint256",
              "name": "timestamp",
              "type": "uint256"
            }
          ],
          "internalType": "struct TrustedBehavior.TrustedEvent[]",
          "name": "",
          "type": "tuple[]"
        }
      ],
      "stateMutability": "view",
      "type": "function",
      "constant": true
    }
  ],
  "metadata": "{\"compiler\":{\"version\":\"0.8.12+commit.f00d7308\"},\"language\":\"Solidity\",\"output\":{\"abi\":[{\"inputs\":[{\"internalType\":\"contract Registration\",\"name\":\"_r\",\"type\":\"address\"}],\"stateMutability\":\"nonpayable\",\"type\":\"constructor\"},{\"anonymous\":false,\"inputs\":[{\"indexed\":false,\"internalType\":\"uint256\",\"name\":\"id\",\"type\":\"uint256\"},{\"indexed\":false,\"internalType\":\"uint256\",\"name\":\"trustedEventOrder\",\"type\":\"uint256\"},{\"indexed\":false,\"internalType\":\"bytes\",\"name\":\"trustedClassName\",\"type\":\"bytes\"},{\"indexed\":false,\"internalType\":\"bytes\",\"name\":\"trustedInstanceName\",\"type\":\"bytes\"},{\"indexed\":false,\"internalType\":\"bytes\",\"name\":\"trustedMethodName\",\"type\":\"bytes\"},{\"indexed\":false,\"internalType\":\"bytes\",\"name\":\"trustedMethodReturnedDatatype\",\"type\":\"bytes\"},{\"indexed\":false,\"internalType\":\"uint256\",\"name\":\"trustedMethodParametersCount\",\"type\":\"uint256\"},{\"indexed\":false,\"internalType\":\"bytes\",\"name\":\"trustedMethodParametersDatatypesInOrder\",\"type\":\"bytes\"},{\"indexed\":false,\"internalType\":\"address\",\"name\":\"node\",\"type\":\"address\"},{\"indexed\":false,\"internalType\":\"uint256\",\"name\":\"timestamp\",\"type\":\"uint256\"}],\"name\":\"newTrustedEvent\",\"type\":\"event\"},{\"inputs\":[{\"internalType\":\"uint256\",\"name\":\"_id\",\"type\":\"uint256\"}],\"name\":\"getTrustedEvent\",\"outputs\":[{\"components\":[{\"internalType\":\"uint256\",\"name\":\"event_Order\",\"type\":\"uint256\"},{\"internalType\":\"bytes\",\"name\":\"class_Name\",\"type\":\"bytes\"},{\"internalType\":\"bytes\",\"name\":\"instance_Name\",\"type\":\"bytes\"},{\"internalType\":\"bytes\",\"name\":\"method_Name\",\"type\":\"bytes\"},{\"internalType\":\"bytes\",\"name\":\"method_Returned_Datatype\",\"type\":\"bytes\"},{\"internalType\":\"uint256\",\"name\":\"method_Parameters_Count\",\"type\":\"uint256\"},{\"internalType\":\"bytes\",\"name\":\"method_Parameters_datatypes_inOrder\",\"type\":\"bytes\"},{\"internalType\":\"uint256\",\"name\":\"timestamp\",\"type\":\"uint256\"}],\"internalType\":\"struct TrustedBehavior.TrustedEvent\",\"name\":\"\",\"type\":\"tuple\"}],\"stateMutability\":\"view\",\"type\":\"function\"},{\"inputs\":[],\"name\":\"getTrustedEvents\",\"outputs\":[{\"internalType\":\"uint256[]\",\"name\":\"\",\"type\":\"uint256[]\"},{\"components\":[{\"internalType\":\"uint256\",\"name\":\"event_Order\",\"type\":\"uint256\"},{\"internalType\":\"bytes\",\"name\":\"class_Name\",\"type\":\"bytes\"},{\"internalType\":\"bytes\",\"name\":\"instance_Name\",\"type\":\"bytes\"},{\"internalType\":\"bytes\",\"name\":\"method_Name\",\"type\":\"bytes\"},{\"internalType\":\"bytes\",\"name\":\"method_Returned_Datatype\",\"type\":\"bytes\"},{\"internalType\":\"uint256\",\"name\":\"method_Parameters_Count\",\"type\":\"uint256\"},{\"internalType\":\"bytes\",\"name\":\"method_Parameters_datatypes_inOrder\",\"type\":\"bytes\"},{\"internalType\":\"uint256\",\"name\":\"timestamp\",\"type\":\"uint256\"}],\"internalType\":\"struct TrustedBehavior.TrustedEvent[]\",\"name\":\"\",\"type\":\"tuple[]\"}],\"stateMutability\":\"view\",\"type\":\"function\"},{\"inputs\":[],\"name\":\"owner\",\"outputs\":[{\"internalType\":\"address\",\"name\":\"\",\"type\":\"address\"}],\"stateMutability\":\"view\",\"type\":\"function\"},{\"inputs\":[],\"name\":\"registration\",\"outputs\":[{\"internalType\":\"contract Registration\",\"name\":\"\",\"type\":\"address\"}],\"stateMutability\":\"view\",\"type\":\"function\"},{\"inputs\":[{\"internalType\":\"uint256\",\"name\":\"_id\",\"type\":\"uint256\"},{\"internalType\":\"uint256\",\"name\":\"_trustedEventOrder\",\"type\":\"uint256\"},{\"internalType\":\"bytes\",\"name\":\"_trustedClassName\",\"type\":\"bytes\"},{\"internalType\":\"bytes\",\"name\":\"_trustedInstanceName\",\"type\":\"bytes\"},{\"internalType\":\"bytes\",\"name\":\"_trustedMethodName\",\"type\":\"bytes\"},{\"internalType\":\"bytes\",\"name\":\"_trustedMethodReturnedDatatype\",\"type\":\"bytes\"},{\"internalType\":\"uint256\",\"name\":\"_trustedMethodParametersCount\",\"type\":\"uint256\"},{\"internalType\":\"bytes\",\"name\":\"_trustedMethodParametersDatatypesInOrder\",\"type\":\"bytes\"}],\"name\":\"storeTrustedEvent\",\"outputs\":[],\"stateMutability\":\"nonpayable\",\"type\":\"function\"}],\"devdoc\":{\"kind\":\"dev\",\"methods\":{},\"version\":1},\"userdoc\":{\"kind\":\"user\",\"methods\":{},\"version\":1}},\"settings\":{\"compilationTarget\":{\"project:/contracts/TrustedBehavior.sol\":\"TrustedBehavior\"},\"evmVersion\":\"london\",\"libraries\":{},\"metadata\":{\"bytecodeHash\":\"ipfs\"},\"optimizer\":{\"enabled\":false,\"runs\":200},\"remappings\":[]},\"sources\":{\"project:/contracts/Registration.sol\":{\"keccak256\":\"0xeb2b29618fbd7a620a60f8b90cac0b0483fdc6e4c6642399d99e824a53ab4107\",\"urls\":[\"bzz-raw://ea924f85e759ef4ab18fc9ecdc39fcf46a48ec00aab136be47d5a748b3cb0a31\",\"dweb:/ipfs/QmbAFPUDyJiw9BNyhDWUqKwe6Cj5wvy2D6s1wLphUrUCnG\"]},\"project:/contracts/TrustedBehavior.sol\":{\"keccak256\":\"0x2244321ccc4239a39a850f7cda8fd82bdb1a624b3440f7658c23e66e6acbece1\",\"urls\":[\"bzz-raw://09aca85f9fce4f8b537f53ac8e95ca656c6b2deb53fc8af824b7c1fe9d6fbb8c\",\"dweb:/ipfs/QmQwdfw2LgzxaSVZv2rMTJn2zuuJaone3hKJhXTnuZopeH\"]}},\"version\":1}",
  "bytecode": "0x60806040523480156200001157600080fd5b50604051620019e5380380620019e583398181016040528101906200003791906200013d565b80600160006101000a81548173ffffffffffffffffffffffffffffffffffffffff021916908373ffffffffffffffffffffffffffffffffffffffff160217905550336000806101000a81548173ffffffffffffffffffffffffffffffffffffffff021916908373ffffffffffffffffffffffffffffffffffffffff160217905550506200016f565b600080fd5b600073ffffffffffffffffffffffffffffffffffffffff82169050919050565b6000620000f182620000c4565b9050919050565b60006200010582620000e4565b9050919050565b6200011781620000f8565b81146200012357600080fd5b50565b60008151905062000137816200010c565b92915050565b600060208284031215620001565762000155620000bf565b5b6000620001668482850162000126565b91505092915050565b611866806200017f6000396000f3fe608060405234801561001057600080fd5b50600436106100575760003560e01c806308c14a6a1461005c578063443bd1d01461008c5780638da5cb5b146100aa578063c4d9ede6146100c8578063d3e93e03146100e7575b600080fd5b61007660048036038101906100719190610cb0565b610103565b6040516100839190610e51565b60405180910390f35b610094610429565b6040516100a19190610ef2565b60405180910390f35b6100b261044f565b6040516100bf9190610f2e565b60405180910390f35b6100d0610473565b6040516100de929190611186565b60405180910390f35b61010160048036038101906100fc91906112f2565b6108a8565b005b61010b610b7e565b60026000838152602001908152602001600020604051806101000160405290816000820154815260200160018201805461014490611463565b80601f016020809104026020016040519081016040528092919081815260200182805461017090611463565b80156101bd5780601f10610192576101008083540402835291602001916101bd565b820191906000526020600020905b8154815290600101906020018083116101a057829003601f168201915b505050505081526020016002820180546101d690611463565b80601f016020809104026020016040519081016040528092919081815260200182805461020290611463565b801561024f5780601f106102245761010080835404028352916020019161024f565b820191906000526020600020905b81548152906001019060200180831161023257829003601f168201915b5050505050815260200160038201805461026890611463565b80601f016020809104026020016040519081016040528092919081815260200182805461029490611463565b80156102e15780601f106102b6576101008083540402835291602001916102e1565b820191906000526020600020905b8154815290600101906020018083116102c457829003601f168201915b505050505081526020016004820180546102fa90611463565b80601f016020809104026020016040519081016040528092919081815260200182805461032690611463565b80156103735780601f1061034857610100808354040283529160200191610373565b820191906000526020600020905b81548152906001019060200180831161035657829003601f168201915b505050505081526020016005820154815260200160068201805461039690611463565b80601f01602080910402602001604051908101604052809291908181526020018280546103c290611463565b801561040f5780601f106103e45761010080835404028352916020019161040f565b820191906000526020600020905b8154815290600101906020018083116103f257829003601f168201915b505050505081526020016007820154815250509050919050565b600160009054906101000a900473ffffffffffffffffffffffffffffffffffffffff1681565b60008054906101000a900473ffffffffffffffffffffffffffffffffffffffff1681565b606080600060038054905067ffffffffffffffff811115610497576104966111c7565b5b6040519080825280602002602001820160405280156104d057816020015b6104bd610b7e565b8152602001906001900390816104b55790505b50905060005b6003805490508110156108495760026000600383815481106104fb576104fa611495565b5b90600052602060002001548152602001908152602001600020604051806101000160405290816000820154815260200160018201805461053a90611463565b80601f016020809104026020016040519081016040528092919081815260200182805461056690611463565b80156105b35780601f10610588576101008083540402835291602001916105b3565b820191906000526020600020905b81548152906001019060200180831161059657829003601f168201915b505050505081526020016002820180546105cc90611463565b80601f01602080910402602001604051908101604052809291908181526020018280546105f890611463565b80156106455780601f1061061a57610100808354040283529160200191610645565b820191906000526020600020905b81548152906001019060200180831161062857829003601f168201915b5050505050815260200160038201805461065e90611463565b80601f016020809104026020016040519081016040528092919081815260200182805461068a90611463565b80156106d75780601f106106ac576101008083540402835291602001916106d7565b820191906000526020600020905b8154815290600101906020018083116106ba57829003601f168201915b505050505081526020016004820180546106f090611463565b80601f016020809104026020016040519081016040528092919081815260200182805461071c90611463565b80156107695780601f1061073e57610100808354040283529160200191610769565b820191906000526020600020905b81548152906001019060200180831161074c57829003601f168201915b505050505081526020016005820154815260200160068201805461078c90611463565b80601f01602080910402602001604051908101604052809291908181526020018280546107b890611463565b80156108055780601f106107da57610100808354040283529160200191610805565b820191906000526020600020905b8154815290600101906020018083116107e857829003601f168201915b5050505050815260200160078201548152505082828151811061082b5761082a611495565b5b60200260200101819052508080610841906114f3565b9150506104d6565b506003818180548060200260200160405190810160405280929190818152602001828054801561089857602002820191906000526020600020905b815481526020019060010190808311610884575b5050505050915092509250509091565b600160028111156108bc576108bb61153c565b5b600160009054906101000a900473ffffffffffffffffffffffffffffffffffffffff1673ffffffffffffffffffffffffffffffffffffffff16639d209048336040518263ffffffff1660e01b81526004016109179190610f2e565b602060405180830381865afa158015610934573d6000803e3d6000fd5b505050506040513d601f19601f820116820180604052508101906109589190611590565b600281111561096a5761096961153c565b5b146109aa576040517f08c379a00000000000000000000000000000000000000000000000000000000081526004016109a190611666565b60405180910390fd5b6000600260008a81526020019081526020016000206007015414610a03576040517f08c379a00000000000000000000000000000000000000000000000000000000081526004016109fa906116f8565b60405180910390fd5b60405180610100016040528088815260200187815260200186815260200185815260200184815260200183815260200182815260200142815250600260008a8152602001908152602001600020600082015181600001556020820151816001019080519060200190610a76929190610bc3565b506040820151816002019080519060200190610a93929190610bc3565b506060820151816003019080519060200190610ab0929190610bc3565b506080820151816004019080519060200190610acd929190610bc3565b5060a0820151816005015560c0820151816006019080519060200190610af4929190610bc3565b5060e0820151816007015590505060038890806001815401808255809150506001900390600052602060002001600090919091909150557f999cdb3ef99fd2200a1402bb3cd3279cbbcf87d4e945ab7d21005fcf74a903ce88888888888888883342604051610b6c9a99989796959493929190611771565b60405180910390a15050505050505050565b60405180610100016040528060008152602001606081526020016060815260200160608152602001606081526020016000815260200160608152602001600081525090565b828054610bcf90611463565b90600052602060002090601f016020900481019282610bf15760008555610c38565b82601f10610c0a57805160ff1916838001178555610c38565b82800160010185558215610c38579182015b82811115610c37578251825591602001919060010190610c1c565b5b509050610c459190610c49565b5090565b5b80821115610c62576000816000905550600101610c4a565b5090565b6000604051905090565b600080fd5b600080fd5b6000819050919050565b610c8d81610c7a565b8114610c9857600080fd5b50565b600081359050610caa81610c84565b92915050565b600060208284031215610cc657610cc5610c70565b5b6000610cd484828501610c9b565b91505092915050565b610ce681610c7a565b82525050565b600081519050919050565b600082825260208201905092915050565b60005b83811015610d26578082015181840152602081019050610d0b565b83811115610d35576000848401525b50505050565b6000601f19601f8301169050919050565b6000610d5782610cec565b610d618185610cf7565b9350610d71818560208601610d08565b610d7a81610d3b565b840191505092915050565b600061010083016000830151610d9e6000860182610cdd565b5060208301518482036020860152610db68282610d4c565b91505060408301518482036040860152610dd08282610d4c565b91505060608301518482036060860152610dea8282610d4c565b91505060808301518482036080860152610e048282610d4c565b91505060a0830151610e1960a0860182610cdd565b5060c083015184820360c0860152610e318282610d4c565b91505060e0830151610e4660e0860182610cdd565b508091505092915050565b60006020820190508181036000830152610e6b8184610d85565b905092915050565b600073ffffffffffffffffffffffffffffffffffffffff82169050919050565b6000819050919050565b6000610eb8610eb3610eae84610e73565b610e93565b610e73565b9050919050565b6000610eca82610e9d565b9050919050565b6000610edc82610ebf565b9050919050565b610eec81610ed1565b82525050565b6000602082019050610f076000830184610ee3565b92915050565b6000610f1882610e73565b9050919050565b610f2881610f0d565b82525050565b6000602082019050610f436000830184610f1f565b92915050565b600081519050919050565b600082825260208201905092915050565b6000819050602082019050919050565b6000610f818383610cdd565b60208301905092915050565b6000602082019050919050565b6000610fa582610f49565b610faf8185610f54565b9350610fba83610f65565b8060005b83811015610feb578151610fd28882610f75565b9750610fdd83610f8d565b925050600181019050610fbe565b5085935050505092915050565b600081519050919050565b600082825260208201905092915050565b6000819050602082019050919050565b60006101008301600083015161103d6000860182610cdd565b50602083015184820360208601526110558282610d4c565b9150506040830151848203604086015261106f8282610d4c565b915050606083015184820360608601526110898282610d4c565b915050608083015184820360808601526110a38282610d4c565b91505060a08301516110b860a0860182610cdd565b5060c083015184820360c08601526110d08282610d4c565b91505060e08301516110e560e0860182610cdd565b508091505092915050565b60006110fc8383611024565b905092915050565b6000602082019050919050565b600061111c82610ff8565b6111268185611003565b93508360208202850161113885611014565b8060005b85811015611174578484038952815161115585826110f0565b945061116083611104565b925060208a0199505060018101905061113c565b50829750879550505050505092915050565b600060408201905081810360008301526111a08185610f9a565b905081810360208301526111b48184611111565b90509392505050565b600080fd5b600080fd5b7f4e487b7100000000000000000000000000000000000000000000000000000000600052604160045260246000fd5b6111ff82610d3b565b810181811067ffffffffffffffff8211171561121e5761121d6111c7565b5b80604052505050565b6000611231610c66565b905061123d82826111f6565b919050565b600067ffffffffffffffff82111561125d5761125c6111c7565b5b61126682610d3b565b9050602081019050919050565b82818337600083830152505050565b600061129561129084611242565b611227565b9050828152602081018484840111156112b1576112b06111c2565b5b6112bc848285611273565b509392505050565b600082601f8301126112d9576112d86111bd565b5b81356112e9848260208601611282565b91505092915050565b600080600080600080600080610100898b03121561131357611312610c70565b5b60006113218b828c01610c9b565b98505060206113328b828c01610c9b565b975050604089013567ffffffffffffffff81111561135357611352610c75565b5b61135f8b828c016112c4565b965050606089013567ffffffffffffffff8111156113805761137f610c75565b5b61138c8b828c016112c4565b955050608089013567ffffffffffffffff8111156113ad576113ac610c75565b5b6113b98b828c016112c4565b94505060a089013567ffffffffffffffff8111156113da576113d9610c75565b5b6113e68b828c016112c4565b93505060c06113f78b828c01610c9b565b92505060e089013567ffffffffffffffff81111561141857611417610c75565b5b6114248b828c016112c4565b9150509295985092959890939650565b7f4e487b7100000000000000000000000000000000000000000000000000000000600052602260045260246000fd5b6000600282049050600182168061147b57607f821691505b6020821081141561148f5761148e611434565b5b50919050565b7f4e487b7100000000000000000000000000000000000000000000000000000000600052603260045260246000fd5b7f4e487b7100000000000000000000000000000000000000000000000000000000600052601160045260246000fd5b60006114fe82610c7a565b91507fffffffffffffffffffffffffffffffffffffffffffffffffffffffffffffffff821415611531576115306114c4565b5b600182019050919050565b7f4e487b7100000000000000000000000000000000000000000000000000000000600052602160045260246000fd5b6003811061157857600080fd5b50565b60008151905061158a8161156b565b92915050565b6000602082840312156115a6576115a5610c70565b5b60006115b48482850161157b565b91505092915050565b600082825260208201905092915050565b7f5b547275737465644265686176696f722e736f6c5d204f6e6c7920617574686f60008201527f72697a6564206e6f64652063616e2063616c6c20746869732066756e6374696f60208201527f6e00000000000000000000000000000000000000000000000000000000000000604082015250565b60006116506041836115bd565b915061165b826115ce565b606082019050919050565b6000602082019050818103600083015261167f81611643565b9050919050565b7f5b547275737465644265686176696f722e736f6c5d207468697320747275737460008201527f6564206576656e74206973206164646564206265666f72650000000000000000602082015250565b60006116e26038836115bd565b91506116ed82611686565b604082019050919050565b60006020820190508181036000830152611711816116d5565b9050919050565b61172181610c7a565b82525050565b600082825260208201905092915050565b600061174382610cec565b61174d8185611727565b935061175d818560208601610d08565b61176681610d3b565b840191505092915050565b600061014082019050611787600083018d611718565b611794602083018c611718565b81810360408301526117a6818b611738565b905081810360608301526117ba818a611738565b905081810360808301526117ce8189611738565b905081810360a08301526117e28188611738565b90506117f160c0830187611718565b81810360e08301526118038186611738565b9050611813610100830185610f1f565b611821610120830184611718565b9b9a505050505050505050505056fea2646970667358221220b724ba1f296fa9ec52edfb06e26a567a7ae05b9a36af7434089bdf2e13dd025e64736f6c634300080c0033",
  "deployedBytecode": "0x608060405234801561001057600080fd5b50600436106100575760003560e01c806308c14a6a1461005c578063443bd1d01461008c5780638da5cb5b146100aa578063c4d9ede6146100c8578063d3e93e03146100e7575b600080fd5b61007660048036038101906100719190610cb0565b610103565b6040516100839190610e51565b60405180910390f35b610094610429565b6040516100a19190610ef2565b60405180910390f35b6100b261044f565b6040516100bf9190610f2e565b60405180910390f35b6100d0610473565b6040516100de929190611186565b60405180910390f35b61010160048036038101906100fc91906112f2565b6108a8565b005b61010b610b7e565b60026000838152602001908152602001600020604051806101000160405290816000820154815260200160018201805461014490611463565b80601f016020809104026020016040519081016040528092919081815260200182805461017090611463565b80156101bd5780601f10610192576101008083540402835291602001916101bd565b820191906000526020600020905b8154815290600101906020018083116101a057829003601f168201915b505050505081526020016002820180546101d690611463565b80601f016020809104026020016040519081016040528092919081815260200182805461020290611463565b801561024f5780601f106102245761010080835404028352916020019161024f565b820191906000526020600020905b81548152906001019060200180831161023257829003601f168201915b5050505050815260200160038201805461026890611463565b80601f016020809104026020016040519081016040528092919081815260200182805461029490611463565b80156102e15780601f106102b6576101008083540402835291602001916102e1565b820191906000526020600020905b8154815290600101906020018083116102c457829003601f168201915b505050505081526020016004820180546102fa90611463565b80601f016020809104026020016040519081016040528092919081815260200182805461032690611463565b80156103735780601f1061034857610100808354040283529160200191610373565b820191906000526020600020905b81548152906001019060200180831161035657829003601f168201915b505050505081526020016005820154815260200160068201805461039690611463565b80601f01602080910402602001604051908101604052809291908181526020018280546103c290611463565b801561040f5780601f106103e45761010080835404028352916020019161040f565b820191906000526020600020905b8154815290600101906020018083116103f257829003601f168201915b505050505081526020016007820154815250509050919050565b600160009054906101000a900473ffffffffffffffffffffffffffffffffffffffff1681565b60008054906101000a900473ffffffffffffffffffffffffffffffffffffffff1681565b606080600060038054905067ffffffffffffffff811115610497576104966111c7565b5b6040519080825280602002602001820160405280156104d057816020015b6104bd610b7e565b8152602001906001900390816104b55790505b50905060005b6003805490508110156108495760026000600383815481106104fb576104fa611495565b5b90600052602060002001548152602001908152602001600020604051806101000160405290816000820154815260200160018201805461053a90611463565b80601f016020809104026020016040519081016040528092919081815260200182805461056690611463565b80156105b35780601f10610588576101008083540402835291602001916105b3565b820191906000526020600020905b81548152906001019060200180831161059657829003601f168201915b505050505081526020016002820180546105cc90611463565b80601f01602080910402602001604051908101604052809291908181526020018280546105f890611463565b80156106455780601f1061061a57610100808354040283529160200191610645565b820191906000526020600020905b81548152906001019060200180831161062857829003601f168201915b5050505050815260200160038201805461065e90611463565b80601f016020809104026020016040519081016040528092919081815260200182805461068a90611463565b80156106d75780601f106106ac576101008083540402835291602001916106d7565b820191906000526020600020905b8154815290600101906020018083116106ba57829003601f168201915b505050505081526020016004820180546106f090611463565b80601f016020809104026020016040519081016040528092919081815260200182805461071c90611463565b80156107695780601f1061073e57610100808354040283529160200191610769565b820191906000526020600020905b81548152906001019060200180831161074c57829003601f168201915b505050505081526020016005820154815260200160068201805461078c90611463565b80601f01602080910402602001604051908101604052809291908181526020018280546107b890611463565b80156108055780601f106107da57610100808354040283529160200191610805565b820191906000526020600020905b8154815290600101906020018083116107e857829003601f168201915b5050505050815260200160078201548152505082828151811061082b5761082a611495565b5b60200260200101819052508080610841906114f3565b9150506104d6565b506003818180548060200260200160405190810160405280929190818152602001828054801561089857602002820191906000526020600020905b815481526020019060010190808311610884575b5050505050915092509250509091565b600160028111156108bc576108bb61153c565b5b600160009054906101000a900473ffffffffffffffffffffffffffffffffffffffff1673ffffffffffffffffffffffffffffffffffffffff16639d209048336040518263ffffffff1660e01b81526004016109179190610f2e565b602060405180830381865afa158015610934573d6000803e3d6000fd5b505050506040513d601f19601f820116820180604052508101906109589190611590565b600281111561096a5761096961153c565b5b146109aa576040517f08c379a00000000000000000000000000000000000000000000000000000000081526004016109a190611666565b60405180910390fd5b6000600260008a81526020019081526020016000206007015414610a03576040517f08c379a00000000000000000000000000000000000000000000000000000000081526004016109fa906116f8565b60405180910390fd5b60405180610100016040528088815260200187815260200186815260200185815260200184815260200183815260200182815260200142815250600260008a8152602001908152602001600020600082015181600001556020820151816001019080519060200190610a76929190610bc3565b506040820151816002019080519060200190610a93929190610bc3565b506060820151816003019080519060200190610ab0929190610bc3565b506080820151816004019080519060200190610acd929190610bc3565b5060a0820151816005015560c0820151816006019080519060200190610af4929190610bc3565b5060e0820151816007015590505060038890806001815401808255809150506001900390600052602060002001600090919091909150557f999cdb3ef99fd2200a1402bb3cd3279cbbcf87d4e945ab7d21005fcf74a903ce88888888888888883342604051610b6c9a99989796959493929190611771565b60405180910390a15050505050505050565b60405180610100016040528060008152602001606081526020016060815260200160608152602001606081526020016000815260200160608152602001600081525090565b828054610bcf90611463565b90600052602060002090601f016020900481019282610bf15760008555610c38565b82601f10610c0a57805160ff1916838001178555610c38565b82800160010185558215610c38579182015b82811115610c37578251825591602001919060010190610c1c565b5b509050610c459190610c49565b5090565b5b80821115610c62576000816000905550600101610c4a565b5090565b6000604051905090565b600080fd5b600080fd5b6000819050919050565b610c8d81610c7a565b8114610c9857600080fd5b50565b600081359050610caa81610c84565b92915050565b600060208284031215610cc657610cc5610c70565b5b6000610cd484828501610c9b565b91505092915050565b610ce681610c7a565b82525050565b600081519050919050565b600082825260208201905092915050565b60005b83811015610d26578082015181840152602081019050610d0b565b83811115610d35576000848401525b50505050565b6000601f19601f8301169050919050565b6000610d5782610cec565b610d618185610cf7565b9350610d71818560208601610d08565b610d7a81610d3b565b840191505092915050565b600061010083016000830151610d9e6000860182610cdd565b5060208301518482036020860152610db68282610d4c565b91505060408301518482036040860152610dd08282610d4c565b91505060608301518482036060860152610dea8282610d4c565b91505060808301518482036080860152610e048282610d4c565b91505060a0830151610e1960a0860182610cdd565b5060c083015184820360c0860152610e318282610d4c565b91505060e0830151610e4660e0860182610cdd565b508091505092915050565b60006020820190508181036000830152610e6b8184610d85565b905092915050565b600073ffffffffffffffffffffffffffffffffffffffff82169050919050565b6000819050919050565b6000610eb8610eb3610eae84610e73565b610e93565b610e73565b9050919050565b6000610eca82610e9d565b9050919050565b6000610edc82610ebf565b9050919050565b610eec81610ed1565b82525050565b6000602082019050610f076000830184610ee3565b92915050565b6000610f1882610e73565b9050919050565b610f2881610f0d565b82525050565b6000602082019050610f436000830184610f1f565b92915050565b600081519050919050565b600082825260208201905092915050565b6000819050602082019050919050565b6000610f818383610cdd565b60208301905092915050565b6000602082019050919050565b6000610fa582610f49565b610faf8185610f54565b9350610fba83610f65565b8060005b83811015610feb578151610fd28882610f75565b9750610fdd83610f8d565b925050600181019050610fbe565b5085935050505092915050565b600081519050919050565b600082825260208201905092915050565b6000819050602082019050919050565b60006101008301600083015161103d6000860182610cdd565b50602083015184820360208601526110558282610d4c565b9150506040830151848203604086015261106f8282610d4c565b915050606083015184820360608601526110898282610d4c565b915050608083015184820360808601526110a38282610d4c565b91505060a08301516110b860a0860182610cdd565b5060c083015184820360c08601526110d08282610d4c565b91505060e08301516110e560e0860182610cdd565b508091505092915050565b60006110fc8383611024565b905092915050565b6000602082019050919050565b600061111c82610ff8565b6111268185611003565b93508360208202850161113885611014565b8060005b85811015611174578484038952815161115585826110f0565b945061116083611104565b925060208a0199505060018101905061113c565b50829750879550505050505092915050565b600060408201905081810360008301526111a08185610f9a565b905081810360208301526111b48184611111565b90509392505050565b600080fd5b600080fd5b7f4e487b7100000000000000000000000000000000000000000000000000000000600052604160045260246000fd5b6111ff82610d3b565b810181811067ffffffffffffffff8211171561121e5761121d6111c7565b5b80604052505050565b6000611231610c66565b905061123d82826111f6565b919050565b600067ffffffffffffffff82111561125d5761125c6111c7565b5b61126682610d3b565b9050602081019050919050565b82818337600083830152505050565b600061129561129084611242565b611227565b9050828152602081018484840111156112b1576112b06111c2565b5b6112bc848285611273565b509392505050565b600082601f8301126112d9576112d86111bd565b5b81356112e9848260208601611282565b91505092915050565b600080600080600080600080610100898b03121561131357611312610c70565b5b60006113218b828c01610c9b565b98505060206113328b828c01610c9b565b975050604089013567ffffffffffffffff81111561135357611352610c75565b5b61135f8b828c016112c4565b965050606089013567ffffffffffffffff8111156113805761137f610c75565b5b61138c8b828c016112c4565b955050608089013567ffffffffffffffff8111156113ad576113ac610c75565b5b6113b98b828c016112c4565b94505060a089013567ffffffffffffffff8111156113da576113d9610c75565b5b6113e68b828c016112c4565b93505060c06113f78b828c01610c9b565b92505060e089013567ffffffffffffffff81111561141857611417610c75565b5b6114248b828c016112c4565b9150509295985092959890939650565b7f4e487b7100000000000000000000000000000000000000000000000000000000600052602260045260246000fd5b6000600282049050600182168061147b57607f821691505b6020821081141561148f5761148e611434565b5b50919050565b7f4e487b7100000000000000000000000000000000000000000000000000000000600052603260045260246000fd5b7f4e487b7100000000000000000000000000000000000000000000000000000000600052601160045260246000fd5b60006114fe82610c7a565b91507fffffffffffffffffffffffffffffffffffffffffffffffffffffffffffffffff821415611531576115306114c4565b5b600182019050919050565b7f4e487b7100000000000000000000000000000000000000000000000000000000600052602160045260246000fd5b6003811061157857600080fd5b50565b60008151905061158a8161156b565b92915050565b6000602082840312156115a6576115a5610c70565b5b60006115b48482850161157b565b91505092915050565b600082825260208201905092915050565b7f5b547275737465644265686176696f722e736f6c5d204f6e6c7920617574686f60008201527f72697a6564206e6f64652063616e2063616c6c20746869732066756e6374696f60208201527f6e00000000000000000000000000000000000000000000000000000000000000604082015250565b60006116506041836115bd565b915061165b826115ce565b606082019050919050565b6000602082019050818103600083015261167f81611643565b9050919050565b7f5b547275737465644265686176696f722e736f6c5d207468697320747275737460008201527f6564206576656e74206973206164646564206265666f72650000000000000000602082015250565b60006116e26038836115bd565b91506116ed82611686565b604082019050919050565b60006020820190508181036000830152611711816116d5565b9050919050565b61172181610c7a565b82525050565b600082825260208201905092915050565b600061174382610cec565b61174d8185611727565b935061175d818560208601610d08565b61176681610d3b565b840191505092915050565b600061014082019050611787600083018d611718565b611794602083018c611718565b81810360408301526117a6818b611738565b905081810360608301526117ba818a611738565b905081810360808301526117ce8189611738565b905081810360a08301526117e28188611738565b90506117f160c0830187611718565b81810360e08301526118038186611738565b9050611813610100830185610f1f565b611821610120830184611718565b9b9a505050505050505050505056fea2646970667358221220b724ba1f296fa9ec52edfb06e26a567a7ae05b9a36af7434089bdf2e13dd025e64736f6c634300080c0033",
  "immutableReferences": {},
  "generatedSources": [
    {
      "ast": {
        "nodeType": "YulBlock",
        "src": "0:1441:4",
        "statements": [
          {
            "body": {
              "nodeType": "YulBlock",
              "src": "47:35:4",
              "statements": [
                {
                  "nodeType": "YulAssignment",
                  "src": "57:19:4",
                  "value": {
                    "arguments": [
                      {
                        "kind": "number",
                        "nodeType": "YulLiteral",
                        "src": "73:2:4",
                        "type": "",
                        "value": "64"
                      }
                    ],
                    "functionName": {
                      "name": "mload",
                      "nodeType": "YulIdentifier",
                      "src": "67:5:4"
                    },
                    "nodeType": "YulFunctionCall",
                    "src": "67:9:4"
                  },
                  "variableNames": [
                    {
                      "name": "memPtr",
                      "nodeType": "YulIdentifier",
                      "src": "57:6:4"
                    }
                  ]
                }
              ]
            },
            "name": "allocate_unbounded",
            "nodeType": "YulFunctionDefinition",
            "returnVariables": [
              {
                "name": "memPtr",
                "nodeType": "YulTypedName",
                "src": "40:6:4",
                "type": ""
              }
            ],
            "src": "7:75:4"
          },
          {
            "body": {
              "nodeType": "YulBlock",
              "src": "177:28:4",
              "statements": [
                {
                  "expression": {
                    "arguments": [
                      {
                        "kind": "number",
                        "nodeType": "YulLiteral",
                        "src": "194:1:4",
                        "type": "",
                        "value": "0"
                      },
                      {
                        "kind": "number",
                        "nodeType": "YulLiteral",
                        "src": "197:1:4",
                        "type": "",
                        "value": "0"
                      }
                    ],
                    "functionName": {
                      "name": "revert",
                      "nodeType": "YulIdentifier",
                      "src": "187:6:4"
                    },
                    "nodeType": "YulFunctionCall",
                    "src": "187:12:4"
                  },
                  "nodeType": "YulExpressionStatement",
                  "src": "187:12:4"
                }
              ]
            },
            "name": "revert_error_dbdddcbe895c83990c08b3492a0e83918d802a52331272ac6fdb6a7c4aea3b1b",
            "nodeType": "YulFunctionDefinition",
            "src": "88:117:4"
          },
          {
            "body": {
              "nodeType": "YulBlock",
              "src": "300:28:4",
              "statements": [
                {
                  "expression": {
                    "arguments": [
                      {
                        "kind": "number",
                        "nodeType": "YulLiteral",
                        "src": "317:1:4",
                        "type": "",
                        "value": "0"
                      },
                      {
                        "kind": "number",
                        "nodeType": "YulLiteral",
                        "src": "320:1:4",
                        "type": "",
                        "value": "0"
                      }
                    ],
                    "functionName": {
                      "name": "revert",
                      "nodeType": "YulIdentifier",
                      "src": "310:6:4"
                    },
                    "nodeType": "YulFunctionCall",
                    "src": "310:12:4"
                  },
                  "nodeType": "YulExpressionStatement",
                  "src": "310:12:4"
                }
              ]
            },
            "name": "revert_error_c1322bf8034eace5e0b5c7295db60986aa89aae5e0ea0873e4689e076861a5db",
            "nodeType": "YulFunctionDefinition",
            "src": "211:117:4"
          },
          {
            "body": {
              "nodeType": "YulBlock",
              "src": "379:81:4",
              "statements": [
                {
                  "nodeType": "YulAssignment",
                  "src": "389:65:4",
                  "value": {
                    "arguments": [
                      {
                        "name": "value",
                        "nodeType": "YulIdentifier",
                        "src": "404:5:4"
                      },
                      {
                        "kind": "number",
                        "nodeType": "YulLiteral",
                        "src": "411:42:4",
                        "type": "",
                        "value": "0xffffffffffffffffffffffffffffffffffffffff"
                      }
                    ],
                    "functionName": {
                      "name": "and",
                      "nodeType": "YulIdentifier",
                      "src": "400:3:4"
                    },
                    "nodeType": "YulFunctionCall",
                    "src": "400:54:4"
                  },
                  "variableNames": [
                    {
                      "name": "cleaned",
                      "nodeType": "YulIdentifier",
                      "src": "389:7:4"
                    }
                  ]
                }
              ]
            },
            "name": "cleanup_t_uint160",
            "nodeType": "YulFunctionDefinition",
            "parameters": [
              {
                "name": "value",
                "nodeType": "YulTypedName",
                "src": "361:5:4",
                "type": ""
              }
            ],
            "returnVariables": [
              {
                "name": "cleaned",
                "nodeType": "YulTypedName",
                "src": "371:7:4",
                "type": ""
              }
            ],
            "src": "334:126:4"
          },
          {
            "body": {
              "nodeType": "YulBlock",
              "src": "511:51:4",
              "statements": [
                {
                  "nodeType": "YulAssignment",
                  "src": "521:35:4",
                  "value": {
                    "arguments": [
                      {
                        "name": "value",
                        "nodeType": "YulIdentifier",
                        "src": "550:5:4"
                      }
                    ],
                    "functionName": {
                      "name": "cleanup_t_uint160",
                      "nodeType": "YulIdentifier",
                      "src": "532:17:4"
                    },
                    "nodeType": "YulFunctionCall",
                    "src": "532:24:4"
                  },
                  "variableNames": [
                    {
                      "name": "cleaned",
                      "nodeType": "YulIdentifier",
                      "src": "521:7:4"
                    }
                  ]
                }
              ]
            },
            "name": "cleanup_t_address",
            "nodeType": "YulFunctionDefinition",
            "parameters": [
              {
                "name": "value",
                "nodeType": "YulTypedName",
                "src": "493:5:4",
                "type": ""
              }
            ],
            "returnVariables": [
              {
                "name": "cleaned",
                "nodeType": "YulTypedName",
                "src": "503:7:4",
                "type": ""
              }
            ],
            "src": "466:96:4"
          },
          {
            "body": {
              "nodeType": "YulBlock",
              "src": "633:51:4",
              "statements": [
                {
                  "nodeType": "YulAssignment",
                  "src": "643:35:4",
                  "value": {
                    "arguments": [
                      {
                        "name": "value",
                        "nodeType": "YulIdentifier",
                        "src": "672:5:4"
                      }
                    ],
                    "functionName": {
                      "name": "cleanup_t_address",
                      "nodeType": "YulIdentifier",
                      "src": "654:17:4"
                    },
                    "nodeType": "YulFunctionCall",
                    "src": "654:24:4"
                  },
                  "variableNames": [
                    {
                      "name": "cleaned",
                      "nodeType": "YulIdentifier",
                      "src": "643:7:4"
                    }
                  ]
                }
              ]
            },
            "name": "cleanup_t_contract$_Registration_$222",
            "nodeType": "YulFunctionDefinition",
            "parameters": [
              {
                "name": "value",
                "nodeType": "YulTypedName",
                "src": "615:5:4",
                "type": ""
              }
            ],
            "returnVariables": [
              {
                "name": "cleaned",
                "nodeType": "YulTypedName",
                "src": "625:7:4",
                "type": ""
              }
            ],
            "src": "568:116:4"
          },
          {
            "body": {
              "nodeType": "YulBlock",
              "src": "753:99:4",
              "statements": [
                {
                  "body": {
                    "nodeType": "YulBlock",
                    "src": "830:16:4",
                    "statements": [
                      {
                        "expression": {
                          "arguments": [
                            {
                              "kind": "number",
                              "nodeType": "YulLiteral",
                              "src": "839:1:4",
                              "type": "",
                              "value": "0"
                            },
                            {
                              "kind": "number",
                              "nodeType": "YulLiteral",
                              "src": "842:1:4",
                              "type": "",
                              "value": "0"
                            }
                          ],
                          "functionName": {
                            "name": "revert",
                            "nodeType": "YulIdentifier",
                            "src": "832:6:4"
                          },
                          "nodeType": "YulFunctionCall",
                          "src": "832:12:4"
                        },
                        "nodeType": "YulExpressionStatement",
                        "src": "832:12:4"
                      }
                    ]
                  },
                  "condition": {
                    "arguments": [
                      {
                        "arguments": [
                          {
                            "name": "value",
                            "nodeType": "YulIdentifier",
                            "src": "776:5:4"
                          },
                          {
                            "arguments": [
                              {
                                "name": "value",
                                "nodeType": "YulIdentifier",
                                "src": "821:5:4"
                              }
                            ],
                            "functionName": {
                              "name": "cleanup_t_contract$_Registration_$222",
                              "nodeType": "YulIdentifier",
                              "src": "783:37:4"
                            },
                            "nodeType": "YulFunctionCall",
                            "src": "783:44:4"
                          }
                        ],
                        "functionName": {
                          "name": "eq",
                          "nodeType": "YulIdentifier",
                          "src": "773:2:4"
                        },
                        "nodeType": "YulFunctionCall",
                        "src": "773:55:4"
                      }
                    ],
                    "functionName": {
                      "name": "iszero",
                      "nodeType": "YulIdentifier",
                      "src": "766:6:4"
                    },
                    "nodeType": "YulFunctionCall",
                    "src": "766:63:4"
                  },
                  "nodeType": "YulIf",
                  "src": "763:83:4"
                }
              ]
            },
            "name": "validator_revert_t_contract$_Registration_$222",
            "nodeType": "YulFunctionDefinition",
            "parameters": [
              {
                "name": "value",
                "nodeType": "YulTypedName",
                "src": "746:5:4",
                "type": ""
              }
            ],
            "src": "690:162:4"
          },
          {
            "body": {
              "nodeType": "YulBlock",
              "src": "941:100:4",
              "statements": [
                {
                  "nodeType": "YulAssignment",
                  "src": "951:22:4",
                  "value": {
                    "arguments": [
                      {
                        "name": "offset",
                        "nodeType": "YulIdentifier",
                        "src": "966:6:4"
                      }
                    ],
                    "functionName": {
                      "name": "mload",
                      "nodeType": "YulIdentifier",
                      "src": "960:5:4"
                    },
                    "nodeType": "YulFunctionCall",
                    "src": "960:13:4"
                  },
                  "variableNames": [
                    {
                      "name": "value",
                      "nodeType": "YulIdentifier",
                      "src": "951:5:4"
                    }
                  ]
                },
                {
                  "expression": {
                    "arguments": [
                      {
                        "name": "value",
                        "nodeType": "YulIdentifier",
                        "src": "1029:5:4"
                      }
                    ],
                    "functionName": {
                      "name": "validator_revert_t_contract$_Registration_$222",
                      "nodeType": "YulIdentifier",
                      "src": "982:46:4"
                    },
                    "nodeType": "YulFunctionCall",
                    "src": "982:53:4"
                  },
                  "nodeType": "YulExpressionStatement",
                  "src": "982:53:4"
                }
              ]
            },
            "name": "abi_decode_t_contract$_Registration_$222_fromMemory",
            "nodeType": "YulFunctionDefinition",
            "parameters": [
              {
                "name": "offset",
                "nodeType": "YulTypedName",
                "src": "919:6:4",
                "type": ""
              },
              {
                "name": "end",
                "nodeType": "YulTypedName",
                "src": "927:3:4",
                "type": ""
              }
            ],
            "returnVariables": [
              {
                "name": "value",
                "nodeType": "YulTypedName",
                "src": "935:5:4",
                "type": ""
              }
            ],
            "src": "858:183:4"
          },
          {
            "body": {
              "nodeType": "YulBlock",
              "src": "1144:294:4",
              "statements": [
                {
                  "body": {
                    "nodeType": "YulBlock",
                    "src": "1190:83:4",
                    "statements": [
                      {
                        "expression": {
                          "arguments": [],
                          "functionName": {
                            "name": "revert_error_dbdddcbe895c83990c08b3492a0e83918d802a52331272ac6fdb6a7c4aea3b1b",
                            "nodeType": "YulIdentifier",
                            "src": "1192:77:4"
                          },
                          "nodeType": "YulFunctionCall",
                          "src": "1192:79:4"
                        },
                        "nodeType": "YulExpressionStatement",
                        "src": "1192:79:4"
                      }
                    ]
                  },
                  "condition": {
                    "arguments": [
                      {
                        "arguments": [
                          {
                            "name": "dataEnd",
                            "nodeType": "YulIdentifier",
                            "src": "1165:7:4"
                          },
                          {
                            "name": "headStart",
                            "nodeType": "YulIdentifier",
                            "src": "1174:9:4"
                          }
                        ],
                        "functionName": {
                          "name": "sub",
                          "nodeType": "YulIdentifier",
                          "src": "1161:3:4"
                        },
                        "nodeType": "YulFunctionCall",
                        "src": "1161:23:4"
                      },
                      {
                        "kind": "number",
                        "nodeType": "YulLiteral",
                        "src": "1186:2:4",
                        "type": "",
                        "value": "32"
                      }
                    ],
                    "functionName": {
                      "name": "slt",
                      "nodeType": "YulIdentifier",
                      "src": "1157:3:4"
                    },
                    "nodeType": "YulFunctionCall",
                    "src": "1157:32:4"
                  },
                  "nodeType": "YulIf",
                  "src": "1154:119:4"
                },
                {
                  "nodeType": "YulBlock",
                  "src": "1283:148:4",
                  "statements": [
                    {
                      "nodeType": "YulVariableDeclaration",
                      "src": "1298:15:4",
                      "value": {
                        "kind": "number",
                        "nodeType": "YulLiteral",
                        "src": "1312:1:4",
                        "type": "",
                        "value": "0"
                      },
                      "variables": [
                        {
                          "name": "offset",
                          "nodeType": "YulTypedName",
                          "src": "1302:6:4",
                          "type": ""
                        }
                      ]
                    },
                    {
                      "nodeType": "YulAssignment",
                      "src": "1327:94:4",
                      "value": {
                        "arguments": [
                          {
                            "arguments": [
                              {
                                "name": "headStart",
                                "nodeType": "YulIdentifier",
                                "src": "1393:9:4"
                              },
                              {
                                "name": "offset",
                                "nodeType": "YulIdentifier",
                                "src": "1404:6:4"
                              }
                            ],
                            "functionName": {
                              "name": "add",
                              "nodeType": "YulIdentifier",
                              "src": "1389:3:4"
                            },
                            "nodeType": "YulFunctionCall",
                            "src": "1389:22:4"
                          },
                          {
                            "name": "dataEnd",
                            "nodeType": "YulIdentifier",
                            "src": "1413:7:4"
                          }
                        ],
                        "functionName": {
                          "name": "abi_decode_t_contract$_Registration_$222_fromMemory",
                          "nodeType": "YulIdentifier",
                          "src": "1337:51:4"
                        },
                        "nodeType": "YulFunctionCall",
                        "src": "1337:84:4"
                      },
                      "variableNames": [
                        {
                          "name": "value0",
                          "nodeType": "YulIdentifier",
                          "src": "1327:6:4"
                        }
                      ]
                    }
                  ]
                }
              ]
            },
            "name": "abi_decode_tuple_t_contract$_Registration_$222_fromMemory",
            "nodeType": "YulFunctionDefinition",
            "parameters": [
              {
                "name": "headStart",
                "nodeType": "YulTypedName",
                "src": "1114:9:4",
                "type": ""
              },
              {
                "name": "dataEnd",
                "nodeType": "YulTypedName",
                "src": "1125:7:4",
                "type": ""
              }
            ],
            "returnVariables": [
              {
                "name": "value0",
                "nodeType": "YulTypedName",
                "src": "1137:6:4",
                "type": ""
              }
            ],
            "src": "1047:391:4"
          }
        ]
      },
      "contents": "{\n\n    function allocate_unbounded() -> memPtr {\n        memPtr := mload(64)\n    }\n\n    function revert_error_dbdddcbe895c83990c08b3492a0e83918d802a52331272ac6fdb6a7c4aea3b1b() {\n        revert(0, 0)\n    }\n\n    function revert_error_c1322bf8034eace5e0b5c7295db60986aa89aae5e0ea0873e4689e076861a5db() {\n        revert(0, 0)\n    }\n\n    function cleanup_t_uint160(value) -> cleaned {\n        cleaned := and(value, 0xffffffffffffffffffffffffffffffffffffffff)\n    }\n\n    function cleanup_t_address(value) -> cleaned {\n        cleaned := cleanup_t_uint160(value)\n    }\n\n    function cleanup_t_contract$_Registration_$222(value) -> cleaned {\n        cleaned := cleanup_t_address(value)\n    }\n\n    function validator_revert_t_contract$_Registration_$222(value) {\n        if iszero(eq(value, cleanup_t_contract$_Registration_$222(value))) { revert(0, 0) }\n    }\n\n    function abi_decode_t_contract$_Registration_$222_fromMemory(offset, end) -> value {\n        value := mload(offset)\n        validator_revert_t_contract$_Registration_$222(value)\n    }\n\n    function abi_decode_tuple_t_contract$_Registration_$222_fromMemory(headStart, dataEnd) -> value0 {\n        if slt(sub(dataEnd, headStart), 32) { revert_error_dbdddcbe895c83990c08b3492a0e83918d802a52331272ac6fdb6a7c4aea3b1b() }\n\n        {\n\n            let offset := 0\n\n            value0 := abi_decode_t_contract$_Registration_$222_fromMemory(add(headStart, offset), dataEnd)\n        }\n\n    }\n\n}\n",
      "id": 4,
      "language": "Yul",
      "name": "#utility.yul"
    }
  ],
  "deployedGeneratedSources": [
    {
      "ast": {
        "nodeType": "YulBlock",
        "src": "0:23756:4",
        "statements": [
          {
            "body": {
              "nodeType": "YulBlock",
              "src": "47:35:4",
              "statements": [
                {
                  "nodeType": "YulAssignment",
                  "src": "57:19:4",
                  "value": {
                    "arguments": [
                      {
                        "kind": "number",
                        "nodeType": "YulLiteral",
                        "src": "73:2:4",
                        "type": "",
                        "value": "64"
                      }
                    ],
                    "functionName": {
                      "name": "mload",
                      "nodeType": "YulIdentifier",
                      "src": "67:5:4"
                    },
                    "nodeType": "YulFunctionCall",
                    "src": "67:9:4"
                  },
                  "variableNames": [
                    {
                      "name": "memPtr",
                      "nodeType": "YulIdentifier",
                      "src": "57:6:4"
                    }
                  ]
                }
              ]
            },
            "name": "allocate_unbounded",
            "nodeType": "YulFunctionDefinition",
            "returnVariables": [
              {
                "name": "memPtr",
                "nodeType": "YulTypedName",
                "src": "40:6:4",
                "type": ""
              }
            ],
            "src": "7:75:4"
          },
          {
            "body": {
              "nodeType": "YulBlock",
              "src": "177:28:4",
              "statements": [
                {
                  "expression": {
                    "arguments": [
                      {
                        "kind": "number",
                        "nodeType": "YulLiteral",
                        "src": "194:1:4",
                        "type": "",
                        "value": "0"
                      },
                      {
                        "kind": "number",
                        "nodeType": "YulLiteral",
                        "src": "197:1:4",
                        "type": "",
                        "value": "0"
                      }
                    ],
                    "functionName": {
                      "name": "revert",
                      "nodeType": "YulIdentifier",
                      "src": "187:6:4"
                    },
                    "nodeType": "YulFunctionCall",
                    "src": "187:12:4"
                  },
                  "nodeType": "YulExpressionStatement",
                  "src": "187:12:4"
                }
              ]
            },
            "name": "revert_error_dbdddcbe895c83990c08b3492a0e83918d802a52331272ac6fdb6a7c4aea3b1b",
            "nodeType": "YulFunctionDefinition",
            "src": "88:117:4"
          },
          {
            "body": {
              "nodeType": "YulBlock",
              "src": "300:28:4",
              "statements": [
                {
                  "expression": {
                    "arguments": [
                      {
                        "kind": "number",
                        "nodeType": "YulLiteral",
                        "src": "317:1:4",
                        "type": "",
                        "value": "0"
                      },
                      {
                        "kind": "number",
                        "nodeType": "YulLiteral",
                        "src": "320:1:4",
                        "type": "",
                        "value": "0"
                      }
                    ],
                    "functionName": {
                      "name": "revert",
                      "nodeType": "YulIdentifier",
                      "src": "310:6:4"
                    },
                    "nodeType": "YulFunctionCall",
                    "src": "310:12:4"
                  },
                  "nodeType": "YulExpressionStatement",
                  "src": "310:12:4"
                }
              ]
            },
            "name": "revert_error_c1322bf8034eace5e0b5c7295db60986aa89aae5e0ea0873e4689e076861a5db",
            "nodeType": "YulFunctionDefinition",
            "src": "211:117:4"
          },
          {
            "body": {
              "nodeType": "YulBlock",
              "src": "379:32:4",
              "statements": [
                {
                  "nodeType": "YulAssignment",
                  "src": "389:16:4",
                  "value": {
                    "name": "value",
                    "nodeType": "YulIdentifier",
                    "src": "400:5:4"
                  },
                  "variableNames": [
                    {
                      "name": "cleaned",
                      "nodeType": "YulIdentifier",
                      "src": "389:7:4"
                    }
                  ]
                }
              ]
            },
            "name": "cleanup_t_uint256",
            "nodeType": "YulFunctionDefinition",
            "parameters": [
              {
                "name": "value",
                "nodeType": "YulTypedName",
                "src": "361:5:4",
                "type": ""
              }
            ],
            "returnVariables": [
              {
                "name": "cleaned",
                "nodeType": "YulTypedName",
                "src": "371:7:4",
                "type": ""
              }
            ],
            "src": "334:77:4"
          },
          {
            "body": {
              "nodeType": "YulBlock",
              "src": "460:79:4",
              "statements": [
                {
                  "body": {
                    "nodeType": "YulBlock",
                    "src": "517:16:4",
                    "statements": [
                      {
                        "expression": {
                          "arguments": [
                            {
                              "kind": "number",
                              "nodeType": "YulLiteral",
                              "src": "526:1:4",
                              "type": "",
                              "value": "0"
                            },
                            {
                              "kind": "number",
                              "nodeType": "YulLiteral",
                              "src": "529:1:4",
                              "type": "",
                              "value": "0"
                            }
                          ],
                          "functionName": {
                            "name": "revert",
                            "nodeType": "YulIdentifier",
                            "src": "519:6:4"
                          },
                          "nodeType": "YulFunctionCall",
                          "src": "519:12:4"
                        },
                        "nodeType": "YulExpressionStatement",
                        "src": "519:12:4"
                      }
                    ]
                  },
                  "condition": {
                    "arguments": [
                      {
                        "arguments": [
                          {
                            "name": "value",
                            "nodeType": "YulIdentifier",
                            "src": "483:5:4"
                          },
                          {
                            "arguments": [
                              {
                                "name": "value",
                                "nodeType": "YulIdentifier",
                                "src": "508:5:4"
                              }
                            ],
                            "functionName": {
                              "name": "cleanup_t_uint256",
                              "nodeType": "YulIdentifier",
                              "src": "490:17:4"
                            },
                            "nodeType": "YulFunctionCall",
                            "src": "490:24:4"
                          }
                        ],
                        "functionName": {
                          "name": "eq",
                          "nodeType": "YulIdentifier",
                          "src": "480:2:4"
                        },
                        "nodeType": "YulFunctionCall",
                        "src": "480:35:4"
                      }
                    ],
                    "functionName": {
                      "name": "iszero",
                      "nodeType": "YulIdentifier",
                      "src": "473:6:4"
                    },
                    "nodeType": "YulFunctionCall",
                    "src": "473:43:4"
                  },
                  "nodeType": "YulIf",
                  "src": "470:63:4"
                }
              ]
            },
            "name": "validator_revert_t_uint256",
            "nodeType": "YulFunctionDefinition",
            "parameters": [
              {
                "name": "value",
                "nodeType": "YulTypedName",
                "src": "453:5:4",
                "type": ""
              }
            ],
            "src": "417:122:4"
          },
          {
            "body": {
              "nodeType": "YulBlock",
              "src": "597:87:4",
              "statements": [
                {
                  "nodeType": "YulAssignment",
                  "src": "607:29:4",
                  "value": {
                    "arguments": [
                      {
                        "name": "offset",
                        "nodeType": "YulIdentifier",
                        "src": "629:6:4"
                      }
                    ],
                    "functionName": {
                      "name": "calldataload",
                      "nodeType": "YulIdentifier",
                      "src": "616:12:4"
                    },
                    "nodeType": "YulFunctionCall",
                    "src": "616:20:4"
                  },
                  "variableNames": [
                    {
                      "name": "value",
                      "nodeType": "YulIdentifier",
                      "src": "607:5:4"
                    }
                  ]
                },
                {
                  "expression": {
                    "arguments": [
                      {
                        "name": "value",
                        "nodeType": "YulIdentifier",
                        "src": "672:5:4"
                      }
                    ],
                    "functionName": {
                      "name": "validator_revert_t_uint256",
                      "nodeType": "YulIdentifier",
                      "src": "645:26:4"
                    },
                    "nodeType": "YulFunctionCall",
                    "src": "645:33:4"
                  },
                  "nodeType": "YulExpressionStatement",
                  "src": "645:33:4"
                }
              ]
            },
            "name": "abi_decode_t_uint256",
            "nodeType": "YulFunctionDefinition",
            "parameters": [
              {
                "name": "offset",
                "nodeType": "YulTypedName",
                "src": "575:6:4",
                "type": ""
              },
              {
                "name": "end",
                "nodeType": "YulTypedName",
                "src": "583:3:4",
                "type": ""
              }
            ],
            "returnVariables": [
              {
                "name": "value",
                "nodeType": "YulTypedName",
                "src": "591:5:4",
                "type": ""
              }
            ],
            "src": "545:139:4"
          },
          {
            "body": {
              "nodeType": "YulBlock",
              "src": "756:263:4",
              "statements": [
                {
                  "body": {
                    "nodeType": "YulBlock",
                    "src": "802:83:4",
                    "statements": [
                      {
                        "expression": {
                          "arguments": [],
                          "functionName": {
                            "name": "revert_error_dbdddcbe895c83990c08b3492a0e83918d802a52331272ac6fdb6a7c4aea3b1b",
                            "nodeType": "YulIdentifier",
                            "src": "804:77:4"
                          },
                          "nodeType": "YulFunctionCall",
                          "src": "804:79:4"
                        },
                        "nodeType": "YulExpressionStatement",
                        "src": "804:79:4"
                      }
                    ]
                  },
                  "condition": {
                    "arguments": [
                      {
                        "arguments": [
                          {
                            "name": "dataEnd",
                            "nodeType": "YulIdentifier",
                            "src": "777:7:4"
                          },
                          {
                            "name": "headStart",
                            "nodeType": "YulIdentifier",
                            "src": "786:9:4"
                          }
                        ],
                        "functionName": {
                          "name": "sub",
                          "nodeType": "YulIdentifier",
                          "src": "773:3:4"
                        },
                        "nodeType": "YulFunctionCall",
                        "src": "773:23:4"
                      },
                      {
                        "kind": "number",
                        "nodeType": "YulLiteral",
                        "src": "798:2:4",
                        "type": "",
                        "value": "32"
                      }
                    ],
                    "functionName": {
                      "name": "slt",
                      "nodeType": "YulIdentifier",
                      "src": "769:3:4"
                    },
                    "nodeType": "YulFunctionCall",
                    "src": "769:32:4"
                  },
                  "nodeType": "YulIf",
                  "src": "766:119:4"
                },
                {
                  "nodeType": "YulBlock",
                  "src": "895:117:4",
                  "statements": [
                    {
                      "nodeType": "YulVariableDeclaration",
                      "src": "910:15:4",
                      "value": {
                        "kind": "number",
                        "nodeType": "YulLiteral",
                        "src": "924:1:4",
                        "type": "",
                        "value": "0"
                      },
                      "variables": [
                        {
                          "name": "offset",
                          "nodeType": "YulTypedName",
                          "src": "914:6:4",
                          "type": ""
                        }
                      ]
                    },
                    {
                      "nodeType": "YulAssignment",
                      "src": "939:63:4",
                      "value": {
                        "arguments": [
                          {
                            "arguments": [
                              {
                                "name": "headStart",
                                "nodeType": "YulIdentifier",
                                "src": "974:9:4"
                              },
                              {
                                "name": "offset",
                                "nodeType": "YulIdentifier",
                                "src": "985:6:4"
                              }
                            ],
                            "functionName": {
                              "name": "add",
                              "nodeType": "YulIdentifier",
                              "src": "970:3:4"
                            },
                            "nodeType": "YulFunctionCall",
                            "src": "970:22:4"
                          },
                          {
                            "name": "dataEnd",
                            "nodeType": "YulIdentifier",
                            "src": "994:7:4"
                          }
                        ],
                        "functionName": {
                          "name": "abi_decode_t_uint256",
                          "nodeType": "YulIdentifier",
                          "src": "949:20:4"
                        },
                        "nodeType": "YulFunctionCall",
                        "src": "949:53:4"
                      },
                      "variableNames": [
                        {
                          "name": "value0",
                          "nodeType": "YulIdentifier",
                          "src": "939:6:4"
                        }
                      ]
                    }
                  ]
                }
              ]
            },
            "name": "abi_decode_tuple_t_uint256",
            "nodeType": "YulFunctionDefinition",
            "parameters": [
              {
                "name": "headStart",
                "nodeType": "YulTypedName",
                "src": "726:9:4",
                "type": ""
              },
              {
                "name": "dataEnd",
                "nodeType": "YulTypedName",
                "src": "737:7:4",
                "type": ""
              }
            ],
            "returnVariables": [
              {
                "name": "value0",
                "nodeType": "YulTypedName",
                "src": "749:6:4",
                "type": ""
              }
            ],
            "src": "690:329:4"
          },
          {
            "body": {
              "nodeType": "YulBlock",
              "src": "1080:53:4",
              "statements": [
                {
                  "expression": {
                    "arguments": [
                      {
                        "name": "pos",
                        "nodeType": "YulIdentifier",
                        "src": "1097:3:4"
                      },
                      {
                        "arguments": [
                          {
                            "name": "value",
                            "nodeType": "YulIdentifier",
                            "src": "1120:5:4"
                          }
                        ],
                        "functionName": {
                          "name": "cleanup_t_uint256",
                          "nodeType": "YulIdentifier",
                          "src": "1102:17:4"
                        },
                        "nodeType": "YulFunctionCall",
                        "src": "1102:24:4"
                      }
                    ],
                    "functionName": {
                      "name": "mstore",
                      "nodeType": "YulIdentifier",
                      "src": "1090:6:4"
                    },
                    "nodeType": "YulFunctionCall",
                    "src": "1090:37:4"
                  },
                  "nodeType": "YulExpressionStatement",
                  "src": "1090:37:4"
                }
              ]
            },
            "name": "abi_encode_t_uint256_to_t_uint256",
            "nodeType": "YulFunctionDefinition",
            "parameters": [
              {
                "name": "value",
                "nodeType": "YulTypedName",
                "src": "1068:5:4",
                "type": ""
              },
              {
                "name": "pos",
                "nodeType": "YulTypedName",
                "src": "1075:3:4",
                "type": ""
              }
            ],
            "src": "1025:108:4"
          },
          {
            "body": {
              "nodeType": "YulBlock",
              "src": "1197:40:4",
              "statements": [
                {
                  "nodeType": "YulAssignment",
                  "src": "1208:22:4",
                  "value": {
                    "arguments": [
                      {
                        "name": "value",
                        "nodeType": "YulIdentifier",
                        "src": "1224:5:4"
                      }
                    ],
                    "functionName": {
                      "name": "mload",
                      "nodeType": "YulIdentifier",
                      "src": "1218:5:4"
                    },
                    "nodeType": "YulFunctionCall",
                    "src": "1218:12:4"
                  },
                  "variableNames": [
                    {
                      "name": "length",
                      "nodeType": "YulIdentifier",
                      "src": "1208:6:4"
                    }
                  ]
                }
              ]
            },
            "name": "array_length_t_bytes_memory_ptr",
            "nodeType": "YulFunctionDefinition",
            "parameters": [
              {
                "name": "value",
                "nodeType": "YulTypedName",
                "src": "1180:5:4",
                "type": ""
              }
            ],
            "returnVariables": [
              {
                "name": "length",
                "nodeType": "YulTypedName",
                "src": "1190:6:4",
                "type": ""
              }
            ],
            "src": "1139:98:4"
          },
          {
            "body": {
              "nodeType": "YulBlock",
              "src": "1328:73:4",
              "statements": [
                {
                  "expression": {
                    "arguments": [
                      {
                        "name": "pos",
                        "nodeType": "YulIdentifier",
                        "src": "1345:3:4"
                      },
                      {
                        "name": "length",
                        "nodeType": "YulIdentifier",
                        "src": "1350:6:4"
                      }
                    ],
                    "functionName": {
                      "name": "mstore",
                      "nodeType": "YulIdentifier",
                      "src": "1338:6:4"
                    },
                    "nodeType": "YulFunctionCall",
                    "src": "1338:19:4"
                  },
                  "nodeType": "YulExpressionStatement",
                  "src": "1338:19:4"
                },
                {
                  "nodeType": "YulAssignment",
                  "src": "1366:29:4",
                  "value": {
                    "arguments": [
                      {
                        "name": "pos",
                        "nodeType": "YulIdentifier",
                        "src": "1385:3:4"
                      },
                      {
                        "kind": "number",
                        "nodeType": "YulLiteral",
                        "src": "1390:4:4",
                        "type": "",
                        "value": "0x20"
                      }
                    ],
                    "functionName": {
                      "name": "add",
                      "nodeType": "YulIdentifier",
                      "src": "1381:3:4"
                    },
                    "nodeType": "YulFunctionCall",
                    "src": "1381:14:4"
                  },
                  "variableNames": [
                    {
                      "name": "updated_pos",
                      "nodeType": "YulIdentifier",
                      "src": "1366:11:4"
                    }
                  ]
                }
              ]
            },
            "name": "array_storeLengthForEncoding_t_bytes_memory_ptr",
            "nodeType": "YulFunctionDefinition",
            "parameters": [
              {
                "name": "pos",
                "nodeType": "YulTypedName",
                "src": "1300:3:4",
                "type": ""
              },
              {
                "name": "length",
                "nodeType": "YulTypedName",
                "src": "1305:6:4",
                "type": ""
              }
            ],
            "returnVariables": [
              {
                "name": "updated_pos",
                "nodeType": "YulTypedName",
                "src": "1316:11:4",
                "type": ""
              }
            ],
            "src": "1243:158:4"
          },
          {
            "body": {
              "nodeType": "YulBlock",
              "src": "1456:258:4",
              "statements": [
                {
                  "nodeType": "YulVariableDeclaration",
                  "src": "1466:10:4",
                  "value": {
                    "kind": "number",
                    "nodeType": "YulLiteral",
                    "src": "1475:1:4",
                    "type": "",
                    "value": "0"
                  },
                  "variables": [
                    {
                      "name": "i",
                      "nodeType": "YulTypedName",
                      "src": "1470:1:4",
                      "type": ""
                    }
                  ]
                },
                {
                  "body": {
                    "nodeType": "YulBlock",
                    "src": "1535:63:4",
                    "statements": [
                      {
                        "expression": {
                          "arguments": [
                            {
                              "arguments": [
                                {
                                  "name": "dst",
                                  "nodeType": "YulIdentifier",
                                  "src": "1560:3:4"
                                },
                                {
                                  "name": "i",
                                  "nodeType": "YulIdentifier",
                                  "src": "1565:1:4"
                                }
                              ],
                              "functionName": {
                                "name": "add",
                                "nodeType": "YulIdentifier",
                                "src": "1556:3:4"
                              },
                              "nodeType": "YulFunctionCall",
                              "src": "1556:11:4"
                            },
                            {
                              "arguments": [
                                {
                                  "arguments": [
                                    {
                                      "name": "src",
                                      "nodeType": "YulIdentifier",
                                      "src": "1579:3:4"
                                    },
                                    {
                                      "name": "i",
                                      "nodeType": "YulIdentifier",
                                      "src": "1584:1:4"
                                    }
                                  ],
                                  "functionName": {
                                    "name": "add",
                                    "nodeType": "YulIdentifier",
                                    "src": "1575:3:4"
                                  },
                                  "nodeType": "YulFunctionCall",
                                  "src": "1575:11:4"
                                }
                              ],
                              "functionName": {
                                "name": "mload",
                                "nodeType": "YulIdentifier",
                                "src": "1569:5:4"
                              },
                              "nodeType": "YulFunctionCall",
                              "src": "1569:18:4"
                            }
                          ],
                          "functionName": {
                            "name": "mstore",
                            "nodeType": "YulIdentifier",
                            "src": "1549:6:4"
                          },
                          "nodeType": "YulFunctionCall",
                          "src": "1549:39:4"
                        },
                        "nodeType": "YulExpressionStatement",
                        "src": "1549:39:4"
                      }
                    ]
                  },
                  "condition": {
                    "arguments": [
                      {
                        "name": "i",
                        "nodeType": "YulIdentifier",
                        "src": "1496:1:4"
                      },
                      {
                        "name": "length",
                        "nodeType": "YulIdentifier",
                        "src": "1499:6:4"
                      }
                    ],
                    "functionName": {
                      "name": "lt",
                      "nodeType": "YulIdentifier",
                      "src": "1493:2:4"
                    },
                    "nodeType": "YulFunctionCall",
                    "src": "1493:13:4"
                  },
                  "nodeType": "YulForLoop",
                  "post": {
                    "nodeType": "YulBlock",
                    "src": "1507:19:4",
                    "statements": [
                      {
                        "nodeType": "YulAssignment",
                        "src": "1509:15:4",
                        "value": {
                          "arguments": [
                            {
                              "name": "i",
                              "nodeType": "YulIdentifier",
                              "src": "1518:1:4"
                            },
                            {
                              "kind": "number",
                              "nodeType": "YulLiteral",
                              "src": "1521:2:4",
                              "type": "",
                              "value": "32"
                            }
                          ],
                          "functionName": {
                            "name": "add",
                            "nodeType": "YulIdentifier",
                            "src": "1514:3:4"
                          },
                          "nodeType": "YulFunctionCall",
                          "src": "1514:10:4"
                        },
                        "variableNames": [
                          {
                            "name": "i",
                            "nodeType": "YulIdentifier",
                            "src": "1509:1:4"
                          }
                        ]
                      }
                    ]
                  },
                  "pre": {
                    "nodeType": "YulBlock",
                    "src": "1489:3:4",
                    "statements": []
                  },
                  "src": "1485:113:4"
                },
                {
                  "body": {
                    "nodeType": "YulBlock",
                    "src": "1632:76:4",
                    "statements": [
                      {
                        "expression": {
                          "arguments": [
                            {
                              "arguments": [
                                {
                                  "name": "dst",
                                  "nodeType": "YulIdentifier",
                                  "src": "1682:3:4"
                                },
                                {
                                  "name": "length",
                                  "nodeType": "YulIdentifier",
                                  "src": "1687:6:4"
                                }
                              ],
                              "functionName": {
                                "name": "add",
                                "nodeType": "YulIdentifier",
                                "src": "1678:3:4"
                              },
                              "nodeType": "YulFunctionCall",
                              "src": "1678:16:4"
                            },
                            {
                              "kind": "number",
                              "nodeType": "YulLiteral",
                              "src": "1696:1:4",
                              "type": "",
                              "value": "0"
                            }
                          ],
                          "functionName": {
                            "name": "mstore",
                            "nodeType": "YulIdentifier",
                            "src": "1671:6:4"
                          },
                          "nodeType": "YulFunctionCall",
                          "src": "1671:27:4"
                        },
                        "nodeType": "YulExpressionStatement",
                        "src": "1671:27:4"
                      }
                    ]
                  },
                  "condition": {
                    "arguments": [
                      {
                        "name": "i",
                        "nodeType": "YulIdentifier",
                        "src": "1613:1:4"
                      },
                      {
                        "name": "length",
                        "nodeType": "YulIdentifier",
                        "src": "1616:6:4"
                      }
                    ],
                    "functionName": {
                      "name": "gt",
                      "nodeType": "YulIdentifier",
                      "src": "1610:2:4"
                    },
                    "nodeType": "YulFunctionCall",
                    "src": "1610:13:4"
                  },
                  "nodeType": "YulIf",
                  "src": "1607:101:4"
                }
              ]
            },
            "name": "copy_memory_to_memory",
            "nodeType": "YulFunctionDefinition",
            "parameters": [
              {
                "name": "src",
                "nodeType": "YulTypedName",
                "src": "1438:3:4",
                "type": ""
              },
              {
                "name": "dst",
                "nodeType": "YulTypedName",
                "src": "1443:3:4",
                "type": ""
              },
              {
                "name": "length",
                "nodeType": "YulTypedName",
                "src": "1448:6:4",
                "type": ""
              }
            ],
            "src": "1407:307:4"
          },
          {
            "body": {
              "nodeType": "YulBlock",
              "src": "1768:54:4",
              "statements": [
                {
                  "nodeType": "YulAssignment",
                  "src": "1778:38:4",
                  "value": {
                    "arguments": [
                      {
                        "arguments": [
                          {
                            "name": "value",
                            "nodeType": "YulIdentifier",
                            "src": "1796:5:4"
                          },
                          {
                            "kind": "number",
                            "nodeType": "YulLiteral",
                            "src": "1803:2:4",
                            "type": "",
                            "value": "31"
                          }
                        ],
                        "functionName": {
                          "name": "add",
                          "nodeType": "YulIdentifier",
                          "src": "1792:3:4"
                        },
                        "nodeType": "YulFunctionCall",
                        "src": "1792:14:4"
                      },
                      {
                        "arguments": [
                          {
                            "kind": "number",
                            "nodeType": "YulLiteral",
                            "src": "1812:2:4",
                            "type": "",
                            "value": "31"
                          }
                        ],
                        "functionName": {
                          "name": "not",
                          "nodeType": "YulIdentifier",
                          "src": "1808:3:4"
                        },
                        "nodeType": "YulFunctionCall",
                        "src": "1808:7:4"
                      }
                    ],
                    "functionName": {
                      "name": "and",
                      "nodeType": "YulIdentifier",
                      "src": "1788:3:4"
                    },
                    "nodeType": "YulFunctionCall",
                    "src": "1788:28:4"
                  },
                  "variableNames": [
                    {
                      "name": "result",
                      "nodeType": "YulIdentifier",
                      "src": "1778:6:4"
                    }
                  ]
                }
              ]
            },
            "name": "round_up_to_mul_of_32",
            "nodeType": "YulFunctionDefinition",
            "parameters": [
              {
                "name": "value",
                "nodeType": "YulTypedName",
                "src": "1751:5:4",
                "type": ""
              }
            ],
            "returnVariables": [
              {
                "name": "result",
                "nodeType": "YulTypedName",
                "src": "1761:6:4",
                "type": ""
              }
            ],
            "src": "1720:102:4"
          },
          {
            "body": {
              "nodeType": "YulBlock",
              "src": "1908:260:4",
              "statements": [
                {
                  "nodeType": "YulVariableDeclaration",
                  "src": "1918:52:4",
                  "value": {
                    "arguments": [
                      {
                        "name": "value",
                        "nodeType": "YulIdentifier",
                        "src": "1964:5:4"
                      }
                    ],
                    "functionName": {
                      "name": "array_length_t_bytes_memory_ptr",
                      "nodeType": "YulIdentifier",
                      "src": "1932:31:4"
                    },
                    "nodeType": "YulFunctionCall",
                    "src": "1932:38:4"
                  },
                  "variables": [
                    {
                      "name": "length",
                      "nodeType": "YulTypedName",
                      "src": "1922:6:4",
                      "type": ""
                    }
                  ]
                },
                {
                  "nodeType": "YulAssignment",
                  "src": "1979:67:4",
                  "value": {
                    "arguments": [
                      {
                        "name": "pos",
                        "nodeType": "YulIdentifier",
                        "src": "2034:3:4"
                      },
                      {
                        "name": "length",
                        "nodeType": "YulIdentifier",
                        "src": "2039:6:4"
                      }
                    ],
                    "functionName": {
                      "name": "array_storeLengthForEncoding_t_bytes_memory_ptr",
                      "nodeType": "YulIdentifier",
                      "src": "1986:47:4"
                    },
                    "nodeType": "YulFunctionCall",
                    "src": "1986:60:4"
                  },
                  "variableNames": [
                    {
                      "name": "pos",
                      "nodeType": "YulIdentifier",
                      "src": "1979:3:4"
                    }
                  ]
                },
                {
                  "expression": {
                    "arguments": [
                      {
                        "arguments": [
                          {
                            "name": "value",
                            "nodeType": "YulIdentifier",
                            "src": "2081:5:4"
                          },
                          {
                            "kind": "number",
                            "nodeType": "YulLiteral",
                            "src": "2088:4:4",
                            "type": "",
                            "value": "0x20"
                          }
                        ],
                        "functionName": {
                          "name": "add",
                          "nodeType": "YulIdentifier",
                          "src": "2077:3:4"
                        },
                        "nodeType": "YulFunctionCall",
                        "src": "2077:16:4"
                      },
                      {
                        "name": "pos",
                        "nodeType": "YulIdentifier",
                        "src": "2095:3:4"
                      },
                      {
                        "name": "length",
                        "nodeType": "YulIdentifier",
                        "src": "2100:6:4"
                      }
                    ],
                    "functionName": {
                      "name": "copy_memory_to_memory",
                      "nodeType": "YulIdentifier",
                      "src": "2055:21:4"
                    },
                    "nodeType": "YulFunctionCall",
                    "src": "2055:52:4"
                  },
                  "nodeType": "YulExpressionStatement",
                  "src": "2055:52:4"
                },
                {
                  "nodeType": "YulAssignment",
                  "src": "2116:46:4",
                  "value": {
                    "arguments": [
                      {
                        "name": "pos",
                        "nodeType": "YulIdentifier",
                        "src": "2127:3:4"
                      },
                      {
                        "arguments": [
                          {
                            "name": "length",
                            "nodeType": "YulIdentifier",
                            "src": "2154:6:4"
                          }
                        ],
                        "functionName": {
                          "name": "round_up_to_mul_of_32",
                          "nodeType": "YulIdentifier",
                          "src": "2132:21:4"
                        },
                        "nodeType": "YulFunctionCall",
                        "src": "2132:29:4"
                      }
                    ],
                    "functionName": {
                      "name": "add",
                      "nodeType": "YulIdentifier",
                      "src": "2123:3:4"
                    },
                    "nodeType": "YulFunctionCall",
                    "src": "2123:39:4"
                  },
                  "variableNames": [
                    {
                      "name": "end",
                      "nodeType": "YulIdentifier",
                      "src": "2116:3:4"
                    }
                  ]
                }
              ]
            },
            "name": "abi_encode_t_bytes_memory_ptr_to_t_bytes_memory_ptr",
            "nodeType": "YulFunctionDefinition",
            "parameters": [
              {
                "name": "value",
                "nodeType": "YulTypedName",
                "src": "1889:5:4",
                "type": ""
              },
              {
                "name": "pos",
                "nodeType": "YulTypedName",
                "src": "1896:3:4",
                "type": ""
              }
            ],
            "returnVariables": [
              {
                "name": "end",
                "nodeType": "YulTypedName",
                "src": "1904:3:4",
                "type": ""
              }
            ],
            "src": "1828:340:4"
          },
          {
            "body": {
              "nodeType": "YulBlock",
              "src": "2388:1906:4",
              "statements": [
                {
                  "nodeType": "YulVariableDeclaration",
                  "src": "2398:28:4",
                  "value": {
                    "arguments": [
                      {
                        "name": "pos",
                        "nodeType": "YulIdentifier",
                        "src": "2414:3:4"
                      },
                      {
                        "kind": "number",
                        "nodeType": "YulLiteral",
                        "src": "2419:6:4",
                        "type": "",
                        "value": "0x0100"
                      }
                    ],
                    "functionName": {
                      "name": "add",
                      "nodeType": "YulIdentifier",
                      "src": "2410:3:4"
                    },
                    "nodeType": "YulFunctionCall",
                    "src": "2410:16:4"
                  },
                  "variables": [
                    {
                      "name": "tail",
                      "nodeType": "YulTypedName",
                      "src": "2402:4:4",
                      "type": ""
                    }
                  ]
                },
                {
                  "nodeType": "YulBlock",
                  "src": "2436:171:4",
                  "statements": [
                    {
                      "nodeType": "YulVariableDeclaration",
                      "src": "2478:43:4",
                      "value": {
                        "arguments": [
                          {
                            "arguments": [
                              {
                                "name": "value",
                                "nodeType": "YulIdentifier",
                                "src": "2508:5:4"
                              },
                              {
                                "kind": "number",
                                "nodeType": "YulLiteral",
                                "src": "2515:4:4",
                                "type": "",
                                "value": "0x00"
                              }
                            ],
                            "functionName": {
                              "name": "add",
                              "nodeType": "YulIdentifier",
                              "src": "2504:3:4"
                            },
                            "nodeType": "YulFunctionCall",
                            "src": "2504:16:4"
                          }
                        ],
                        "functionName": {
                          "name": "mload",
                          "nodeType": "YulIdentifier",
                          "src": "2498:5:4"
                        },
                        "nodeType": "YulFunctionCall",
                        "src": "2498:23:4"
                      },
                      "variables": [
                        {
                          "name": "memberValue0",
                          "nodeType": "YulTypedName",
                          "src": "2482:12:4",
                          "type": ""
                        }
                      ]
                    },
                    {
                      "expression": {
                        "arguments": [
                          {
                            "name": "memberValue0",
                            "nodeType": "YulIdentifier",
                            "src": "2568:12:4"
                          },
                          {
                            "arguments": [
                              {
                                "name": "pos",
                                "nodeType": "YulIdentifier",
                                "src": "2586:3:4"
                              },
                              {
                                "kind": "number",
                                "nodeType": "YulLiteral",
                                "src": "2591:4:4",
                                "type": "",
                                "value": "0x00"
                              }
                            ],
                            "functionName": {
                              "name": "add",
                              "nodeType": "YulIdentifier",
                              "src": "2582:3:4"
                            },
                            "nodeType": "YulFunctionCall",
                            "src": "2582:14:4"
                          }
                        ],
                        "functionName": {
                          "name": "abi_encode_t_uint256_to_t_uint256",
                          "nodeType": "YulIdentifier",
                          "src": "2534:33:4"
                        },
                        "nodeType": "YulFunctionCall",
                        "src": "2534:63:4"
                      },
                      "nodeType": "YulExpressionStatement",
                      "src": "2534:63:4"
                    }
                  ]
                },
                {
                  "nodeType": "YulBlock",
                  "src": "2617:239:4",
                  "statements": [
                    {
                      "nodeType": "YulVariableDeclaration",
                      "src": "2658:43:4",
                      "value": {
                        "arguments": [
                          {
                            "arguments": [
                              {
                                "name": "value",
                                "nodeType": "YulIdentifier",
                                "src": "2688:5:4"
                              },
                              {
                                "kind": "number",
                                "nodeType": "YulLiteral",
                                "src": "2695:4:4",
                                "type": "",
                                "value": "0x20"
                              }
                            ],
                            "functionName": {
                              "name": "add",
                              "nodeType": "YulIdentifier",
                              "src": "2684:3:4"
                            },
                            "nodeType": "YulFunctionCall",
                            "src": "2684:16:4"
                          }
                        ],
                        "functionName": {
                          "name": "mload",
                          "nodeType": "YulIdentifier",
                          "src": "2678:5:4"
                        },
                        "nodeType": "YulFunctionCall",
                        "src": "2678:23:4"
                      },
                      "variables": [
                        {
                          "name": "memberValue0",
                          "nodeType": "YulTypedName",
                          "src": "2662:12:4",
                          "type": ""
                        }
                      ]
                    },
                    {
                      "expression": {
                        "arguments": [
                          {
                            "arguments": [
                              {
                                "name": "pos",
                                "nodeType": "YulIdentifier",
                                "src": "2726:3:4"
                              },
                              {
                                "kind": "number",
                                "nodeType": "YulLiteral",
                                "src": "2731:4:4",
                                "type": "",
                                "value": "0x20"
                              }
                            ],
                            "functionName": {
                              "name": "add",
                              "nodeType": "YulIdentifier",
                              "src": "2722:3:4"
                            },
                            "nodeType": "YulFunctionCall",
                            "src": "2722:14:4"
                          },
                          {
                            "arguments": [
                              {
                                "name": "tail",
                                "nodeType": "YulIdentifier",
                                "src": "2742:4:4"
                              },
                              {
                                "name": "pos",
                                "nodeType": "YulIdentifier",
                                "src": "2748:3:4"
                              }
                            ],
                            "functionName": {
                              "name": "sub",
                              "nodeType": "YulIdentifier",
                              "src": "2738:3:4"
                            },
                            "nodeType": "YulFunctionCall",
                            "src": "2738:14:4"
                          }
                        ],
                        "functionName": {
                          "name": "mstore",
                          "nodeType": "YulIdentifier",
                          "src": "2715:6:4"
                        },
                        "nodeType": "YulFunctionCall",
                        "src": "2715:38:4"
                      },
                      "nodeType": "YulExpressionStatement",
                      "src": "2715:38:4"
                    },
                    {
                      "nodeType": "YulAssignment",
                      "src": "2766:79:4",
                      "value": {
                        "arguments": [
                          {
                            "name": "memberValue0",
                            "nodeType": "YulIdentifier",
                            "src": "2826:12:4"
                          },
                          {
                            "name": "tail",
                            "nodeType": "YulIdentifier",
                            "src": "2840:4:4"
                          }
                        ],
                        "functionName": {
                          "name": "abi_encode_t_bytes_memory_ptr_to_t_bytes_memory_ptr",
                          "nodeType": "YulIdentifier",
                          "src": "2774:51:4"
                        },
                        "nodeType": "YulFunctionCall",
                        "src": "2774:71:4"
                      },
                      "variableNames": [
                        {
                          "name": "tail",
                          "nodeType": "YulIdentifier",
                          "src": "2766:4:4"
                        }
                      ]
                    }
                  ]
                },
                {
                  "nodeType": "YulBlock",
                  "src": "2866:242:4",
                  "statements": [
                    {
                      "nodeType": "YulVariableDeclaration",
                      "src": "2910:43:4",
                      "value": {
                        "arguments": [
                          {
                            "arguments": [
                              {
                                "name": "value",
                                "nodeType": "YulIdentifier",
                                "src": "2940:5:4"
                              },
                              {
                                "kind": "number",
                                "nodeType": "YulLiteral",
                                "src": "2947:4:4",
                                "type": "",
                                "value": "0x40"
                              }
                            ],
                            "functionName": {
                              "name": "add",
                              "nodeType": "YulIdentifier",
                              "src": "2936:3:4"
                            },
                            "nodeType": "YulFunctionCall",
                            "src": "2936:16:4"
                          }
                        ],
                        "functionName": {
                          "name": "mload",
                          "nodeType": "YulIdentifier",
                          "src": "2930:5:4"
                        },
                        "nodeType": "YulFunctionCall",
                        "src": "2930:23:4"
                      },
                      "variables": [
                        {
                          "name": "memberValue0",
                          "nodeType": "YulTypedName",
                          "src": "2914:12:4",
                          "type": ""
                        }
                      ]
                    },
                    {
                      "expression": {
                        "arguments": [
                          {
                            "arguments": [
                              {
                                "name": "pos",
                                "nodeType": "YulIdentifier",
                                "src": "2978:3:4"
                              },
                              {
                                "kind": "number",
                                "nodeType": "YulLiteral",
                                "src": "2983:4:4",
                                "type": "",
                                "value": "0x40"
                              }
                            ],
                            "functionName": {
                              "name": "add",
                              "nodeType": "YulIdentifier",
                              "src": "2974:3:4"
                            },
                            "nodeType": "YulFunctionCall",
                            "src": "2974:14:4"
                          },
                          {
                            "arguments": [
                              {
                                "name": "tail",
                                "nodeType": "YulIdentifier",
                                "src": "2994:4:4"
                              },
                              {
                                "name": "pos",
                                "nodeType": "YulIdentifier",
                                "src": "3000:3:4"
                              }
                            ],
                            "functionName": {
                              "name": "sub",
                              "nodeType": "YulIdentifier",
                              "src": "2990:3:4"
                            },
                            "nodeType": "YulFunctionCall",
                            "src": "2990:14:4"
                          }
                        ],
                        "functionName": {
                          "name": "mstore",
                          "nodeType": "YulIdentifier",
                          "src": "2967:6:4"
                        },
                        "nodeType": "YulFunctionCall",
                        "src": "2967:38:4"
                      },
                      "nodeType": "YulExpressionStatement",
                      "src": "2967:38:4"
                    },
                    {
                      "nodeType": "YulAssignment",
                      "src": "3018:79:4",
                      "value": {
                        "arguments": [
                          {
                            "name": "memberValue0",
                            "nodeType": "YulIdentifier",
                            "src": "3078:12:4"
                          },
                          {
                            "name": "tail",
                            "nodeType": "YulIdentifier",
                            "src": "3092:4:4"
                          }
                        ],
                        "functionName": {
                          "name": "abi_encode_t_bytes_memory_ptr_to_t_bytes_memory_ptr",
                          "nodeType": "YulIdentifier",
                          "src": "3026:51:4"
                        },
                        "nodeType": "YulFunctionCall",
                        "src": "3026:71:4"
                      },
                      "variableNames": [
                        {
                          "name": "tail",
                          "nodeType": "YulIdentifier",
                          "src": "3018:4:4"
                        }
                      ]
                    }
                  ]
                },
                {
                  "nodeType": "YulBlock",
                  "src": "3118:240:4",
                  "statements": [
                    {
                      "nodeType": "YulVariableDeclaration",
                      "src": "3160:43:4",
                      "value": {
                        "arguments": [
                          {
                            "arguments": [
                              {
                                "name": "value",
                                "nodeType": "YulIdentifier",
                                "src": "3190:5:4"
                              },
                              {
                                "kind": "number",
                                "nodeType": "YulLiteral",
                                "src": "3197:4:4",
                                "type": "",
                                "value": "0x60"
                              }
                            ],
                            "functionName": {
                              "name": "add",
                              "nodeType": "YulIdentifier",
                              "src": "3186:3:4"
                            },
                            "nodeType": "YulFunctionCall",
                            "src": "3186:16:4"
                          }
                        ],
                        "functionName": {
                          "name": "mload",
                          "nodeType": "YulIdentifier",
                          "src": "3180:5:4"
                        },
                        "nodeType": "YulFunctionCall",
                        "src": "3180:23:4"
                      },
                      "variables": [
                        {
                          "name": "memberValue0",
                          "nodeType": "YulTypedName",
                          "src": "3164:12:4",
                          "type": ""
                        }
                      ]
                    },
                    {
                      "expression": {
                        "arguments": [
                          {
                            "arguments": [
                              {
                                "name": "pos",
                                "nodeType": "YulIdentifier",
                                "src": "3228:3:4"
                              },
                              {
                                "kind": "number",
                                "nodeType": "YulLiteral",
                                "src": "3233:4:4",
                                "type": "",
                                "value": "0x60"
                              }
                            ],
                            "functionName": {
                              "name": "add",
                              "nodeType": "YulIdentifier",
                              "src": "3224:3:4"
                            },
                            "nodeType": "YulFunctionCall",
                            "src": "3224:14:4"
                          },
                          {
                            "arguments": [
                              {
                                "name": "tail",
                                "nodeType": "YulIdentifier",
                                "src": "3244:4:4"
                              },
                              {
                                "name": "pos",
                                "nodeType": "YulIdentifier",
                                "src": "3250:3:4"
                              }
                            ],
                            "functionName": {
                              "name": "sub",
                              "nodeType": "YulIdentifier",
                              "src": "3240:3:4"
                            },
                            "nodeType": "YulFunctionCall",
                            "src": "3240:14:4"
                          }
                        ],
                        "functionName": {
                          "name": "mstore",
                          "nodeType": "YulIdentifier",
                          "src": "3217:6:4"
                        },
                        "nodeType": "YulFunctionCall",
                        "src": "3217:38:4"
                      },
                      "nodeType": "YulExpressionStatement",
                      "src": "3217:38:4"
                    },
                    {
                      "nodeType": "YulAssignment",
                      "src": "3268:79:4",
                      "value": {
                        "arguments": [
                          {
                            "name": "memberValue0",
                            "nodeType": "YulIdentifier",
                            "src": "3328:12:4"
                          },
                          {
                            "name": "tail",
                            "nodeType": "YulIdentifier",
                            "src": "3342:4:4"
                          }
                        ],
                        "functionName": {
                          "name": "abi_encode_t_bytes_memory_ptr_to_t_bytes_memory_ptr",
                          "nodeType": "YulIdentifier",
                          "src": "3276:51:4"
                        },
                        "nodeType": "YulFunctionCall",
                        "src": "3276:71:4"
                      },
                      "variableNames": [
                        {
                          "name": "tail",
                          "nodeType": "YulIdentifier",
                          "src": "3268:4:4"
                        }
                      ]
                    }
                  ]
                },
                {
                  "nodeType": "YulBlock",
                  "src": "3368:253:4",
                  "statements": [
                    {
                      "nodeType": "YulVariableDeclaration",
                      "src": "3423:43:4",
                      "value": {
                        "arguments": [
                          {
                            "arguments": [
                              {
                                "name": "value",
                                "nodeType": "YulIdentifier",
                                "src": "3453:5:4"
                              },
                              {
                                "kind": "number",
                                "nodeType": "YulLiteral",
                                "src": "3460:4:4",
                                "type": "",
                                "value": "0x80"
                              }
                            ],
                            "functionName": {
                              "name": "add",
                              "nodeType": "YulIdentifier",
                              "src": "3449:3:4"
                            },
                            "nodeType": "YulFunctionCall",
                            "src": "3449:16:4"
                          }
                        ],
                        "functionName": {
                          "name": "mload",
                          "nodeType": "YulIdentifier",
                          "src": "3443:5:4"
                        },
                        "nodeType": "YulFunctionCall",
                        "src": "3443:23:4"
                      },
                      "variables": [
                        {
                          "name": "memberValue0",
                          "nodeType": "YulTypedName",
                          "src": "3427:12:4",
                          "type": ""
                        }
                      ]
                    },
                    {
                      "expression": {
                        "arguments": [
                          {
                            "arguments": [
                              {
                                "name": "pos",
                                "nodeType": "YulIdentifier",
                                "src": "3491:3:4"
                              },
                              {
                                "kind": "number",
                                "nodeType": "YulLiteral",
                                "src": "3496:4:4",
                                "type": "",
                                "value": "0x80"
                              }
                            ],
                            "functionName": {
                              "name": "add",
                              "nodeType": "YulIdentifier",
                              "src": "3487:3:4"
                            },
                            "nodeType": "YulFunctionCall",
                            "src": "3487:14:4"
                          },
                          {
                            "arguments": [
                              {
                                "name": "tail",
                                "nodeType": "YulIdentifier",
                                "src": "3507:4:4"
                              },
                              {
                                "name": "pos",
                                "nodeType": "YulIdentifier",
                                "src": "3513:3:4"
                              }
                            ],
                            "functionName": {
                              "name": "sub",
                              "nodeType": "YulIdentifier",
                              "src": "3503:3:4"
                            },
                            "nodeType": "YulFunctionCall",
                            "src": "3503:14:4"
                          }
                        ],
                        "functionName": {
                          "name": "mstore",
                          "nodeType": "YulIdentifier",
                          "src": "3480:6:4"
                        },
                        "nodeType": "YulFunctionCall",
                        "src": "3480:38:4"
                      },
                      "nodeType": "YulExpressionStatement",
                      "src": "3480:38:4"
                    },
                    {
                      "nodeType": "YulAssignment",
                      "src": "3531:79:4",
                      "value": {
                        "arguments": [
                          {
                            "name": "memberValue0",
                            "nodeType": "YulIdentifier",
                            "src": "3591:12:4"
                          },
                          {
                            "name": "tail",
                            "nodeType": "YulIdentifier",
                            "src": "3605:4:4"
                          }
                        ],
                        "functionName": {
                          "name": "abi_encode_t_bytes_memory_ptr_to_t_bytes_memory_ptr",
                          "nodeType": "YulIdentifier",
                          "src": "3539:51:4"
                        },
                        "nodeType": "YulFunctionCall",
                        "src": "3539:71:4"
                      },
                      "variableNames": [
                        {
                          "name": "tail",
                          "nodeType": "YulIdentifier",
                          "src": "3531:4:4"
                        }
                      ]
                    }
                  ]
                },
                {
                  "nodeType": "YulBlock",
                  "src": "3631:183:4",
                  "statements": [
                    {
                      "nodeType": "YulVariableDeclaration",
                      "src": "3685:43:4",
                      "value": {
                        "arguments": [
                          {
                            "arguments": [
                              {
                                "name": "value",
                                "nodeType": "YulIdentifier",
                                "src": "3715:5:4"
                              },
                              {
                                "kind": "number",
                                "nodeType": "YulLiteral",
                                "src": "3722:4:4",
                                "type": "",
                                "value": "0xa0"
                              }
                            ],
                            "functionName": {
                              "name": "add",
                              "nodeType": "YulIdentifier",
                              "src": "3711:3:4"
                            },
                            "nodeType": "YulFunctionCall",
                            "src": "3711:16:4"
                          }
                        ],
                        "functionName": {
                          "name": "mload",
                          "nodeType": "YulIdentifier",
                          "src": "3705:5:4"
                        },
                        "nodeType": "YulFunctionCall",
                        "src": "3705:23:4"
                      },
                      "variables": [
                        {
                          "name": "memberValue0",
                          "nodeType": "YulTypedName",
                          "src": "3689:12:4",
                          "type": ""
                        }
                      ]
                    },
                    {
                      "expression": {
                        "arguments": [
                          {
                            "name": "memberValue0",
                            "nodeType": "YulIdentifier",
                            "src": "3775:12:4"
                          },
                          {
                            "arguments": [
                              {
                                "name": "pos",
                                "nodeType": "YulIdentifier",
                                "src": "3793:3:4"
                              },
                              {
                                "kind": "number",
                                "nodeType": "YulLiteral",
                                "src": "3798:4:4",
                                "type": "",
                                "value": "0xa0"
                              }
                            ],
                            "functionName": {
                              "name": "add",
                              "nodeType": "YulIdentifier",
                              "src": "3789:3:4"
                            },
                            "nodeType": "YulFunctionCall",
                            "src": "3789:14:4"
                          }
                        ],
                        "functionName": {
                          "name": "abi_encode_t_uint256_to_t_uint256",
                          "nodeType": "YulIdentifier",
                          "src": "3741:33:4"
                        },
                        "nodeType": "YulFunctionCall",
                        "src": "3741:63:4"
                      },
                      "nodeType": "YulExpressionStatement",
                      "src": "3741:63:4"
                    }
                  ]
                },
                {
                  "nodeType": "YulBlock",
                  "src": "3824:264:4",
                  "statements": [
                    {
                      "nodeType": "YulVariableDeclaration",
                      "src": "3890:43:4",
                      "value": {
                        "arguments": [
                          {
                            "arguments": [
                              {
                                "name": "value",
                                "nodeType": "YulIdentifier",
                                "src": "3920:5:4"
                              },
                              {
                                "kind": "number",
                                "nodeType": "YulLiteral",
                                "src": "3927:4:4",
                                "type": "",
                                "value": "0xc0"
                              }
                            ],
                            "functionName": {
                              "name": "add",
                              "nodeType": "YulIdentifier",
                              "src": "3916:3:4"
                            },
                            "nodeType": "YulFunctionCall",
                            "src": "3916:16:4"
                          }
                        ],
                        "functionName": {
                          "name": "mload",
                          "nodeType": "YulIdentifier",
                          "src": "3910:5:4"
                        },
                        "nodeType": "YulFunctionCall",
                        "src": "3910:23:4"
                      },
                      "variables": [
                        {
                          "name": "memberValue0",
                          "nodeType": "YulTypedName",
                          "src": "3894:12:4",
                          "type": ""
                        }
                      ]
                    },
                    {
                      "expression": {
                        "arguments": [
                          {
                            "arguments": [
                              {
                                "name": "pos",
                                "nodeType": "YulIdentifier",
                                "src": "3958:3:4"
                              },
                              {
                                "kind": "number",
                                "nodeType": "YulLiteral",
                                "src": "3963:4:4",
                                "type": "",
                                "value": "0xc0"
                              }
                            ],
                            "functionName": {
                              "name": "add",
                              "nodeType": "YulIdentifier",
                              "src": "3954:3:4"
                            },
                            "nodeType": "YulFunctionCall",
                            "src": "3954:14:4"
                          },
                          {
                            "arguments": [
                              {
                                "name": "tail",
                                "nodeType": "YulIdentifier",
                                "src": "3974:4:4"
                              },
                              {
                                "name": "pos",
                                "nodeType": "YulIdentifier",
                                "src": "3980:3:4"
                              }
                            ],
                            "functionName": {
                              "name": "sub",
                              "nodeType": "YulIdentifier",
                              "src": "3970:3:4"
                            },
                            "nodeType": "YulFunctionCall",
                            "src": "3970:14:4"
                          }
                        ],
                        "functionName": {
                          "name": "mstore",
                          "nodeType": "YulIdentifier",
                          "src": "3947:6:4"
                        },
                        "nodeType": "YulFunctionCall",
                        "src": "3947:38:4"
                      },
                      "nodeType": "YulExpressionStatement",
                      "src": "3947:38:4"
                    },
                    {
                      "nodeType": "YulAssignment",
                      "src": "3998:79:4",
                      "value": {
                        "arguments": [
                          {
                            "name": "memberValue0",
                            "nodeType": "YulIdentifier",
                            "src": "4058:12:4"
                          },
                          {
                            "name": "tail",
                            "nodeType": "YulIdentifier",
                            "src": "4072:4:4"
                          }
                        ],
                        "functionName": {
                          "name": "abi_encode_t_bytes_memory_ptr_to_t_bytes_memory_ptr",
                          "nodeType": "YulIdentifier",
                          "src": "4006:51:4"
                        },
                        "nodeType": "YulFunctionCall",
                        "src": "4006:71:4"
                      },
                      "variableNames": [
                        {
                          "name": "tail",
                          "nodeType": "YulIdentifier",
                          "src": "3998:4:4"
                        }
                      ]
                    }
                  ]
                },
                {
                  "nodeType": "YulBlock",
                  "src": "4098:169:4",
                  "statements": [
                    {
                      "nodeType": "YulVariableDeclaration",
                      "src": "4138:43:4",
                      "value": {
                        "arguments": [
                          {
                            "arguments": [
                              {
                                "name": "value",
                                "nodeType": "YulIdentifier",
                                "src": "4168:5:4"
                              },
                              {
                                "kind": "number",
                                "nodeType": "YulLiteral",
                                "src": "4175:4:4",
                                "type": "",
                                "value": "0xe0"
                              }
                            ],
                            "functionName": {
                              "name": "add",
                              "nodeType": "YulIdentifier",
                              "src": "4164:3:4"
                            },
                            "nodeType": "YulFunctionCall",
                            "src": "4164:16:4"
                          }
                        ],
                        "functionName": {
                          "name": "mload",
                          "nodeType": "YulIdentifier",
                          "src": "4158:5:4"
                        },
                        "nodeType": "YulFunctionCall",
                        "src": "4158:23:4"
                      },
                      "variables": [
                        {
                          "name": "memberValue0",
                          "nodeType": "YulTypedName",
                          "src": "4142:12:4",
                          "type": ""
                        }
                      ]
                    },
                    {
                      "expression": {
                        "arguments": [
                          {
                            "name": "memberValue0",
                            "nodeType": "YulIdentifier",
                            "src": "4228:12:4"
                          },
                          {
                            "arguments": [
                              {
                                "name": "pos",
                                "nodeType": "YulIdentifier",
                                "src": "4246:3:4"
                              },
                              {
                                "kind": "number",
                                "nodeType": "YulLiteral",
                                "src": "4251:4:4",
                                "type": "",
                                "value": "0xe0"
                              }
                            ],
                            "functionName": {
                              "name": "add",
                              "nodeType": "YulIdentifier",
                              "src": "4242:3:4"
                            },
                            "nodeType": "YulFunctionCall",
                            "src": "4242:14:4"
                          }
                        ],
                        "functionName": {
                          "name": "abi_encode_t_uint256_to_t_uint256",
                          "nodeType": "YulIdentifier",
                          "src": "4194:33:4"
                        },
                        "nodeType": "YulFunctionCall",
                        "src": "4194:63:4"
                      },
                      "nodeType": "YulExpressionStatement",
                      "src": "4194:63:4"
                    }
                  ]
                },
                {
                  "nodeType": "YulAssignment",
                  "src": "4277:11:4",
                  "value": {
                    "name": "tail",
                    "nodeType": "YulIdentifier",
                    "src": "4284:4:4"
                  },
                  "variableNames": [
                    {
                      "name": "end",
                      "nodeType": "YulIdentifier",
                      "src": "4277:3:4"
                    }
                  ]
                }
              ]
            },
            "name": "abi_encode_t_struct$_TrustedEvent_$501_memory_ptr_to_t_struct$_TrustedEvent_$501_memory_ptr_fromStack",
            "nodeType": "YulFunctionDefinition",
            "parameters": [
              {
                "name": "value",
                "nodeType": "YulTypedName",
                "src": "2367:5:4",
                "type": ""
              },
              {
                "name": "pos",
                "nodeType": "YulTypedName",
                "src": "2374:3:4",
                "type": ""
              }
            ],
            "returnVariables": [
              {
                "name": "end",
                "nodeType": "YulTypedName",
                "src": "2383:3:4",
                "type": ""
              }
            ],
            "src": "2256:2038:4"
          },
          {
            "body": {
              "nodeType": "YulBlock",
              "src": "4456:233:4",
              "statements": [
                {
                  "nodeType": "YulAssignment",
                  "src": "4466:26:4",
                  "value": {
                    "arguments": [
                      {
                        "name": "headStart",
                        "nodeType": "YulIdentifier",
                        "src": "4478:9:4"
                      },
                      {
                        "kind": "number",
                        "nodeType": "YulLiteral",
                        "src": "4489:2:4",
                        "type": "",
                        "value": "32"
                      }
                    ],
                    "functionName": {
                      "name": "add",
                      "nodeType": "YulIdentifier",
                      "src": "4474:3:4"
                    },
                    "nodeType": "YulFunctionCall",
                    "src": "4474:18:4"
                  },
                  "variableNames": [
                    {
                      "name": "tail",
                      "nodeType": "YulIdentifier",
                      "src": "4466:4:4"
                    }
                  ]
                },
                {
                  "expression": {
                    "arguments": [
                      {
                        "arguments": [
                          {
                            "name": "headStart",
                            "nodeType": "YulIdentifier",
                            "src": "4513:9:4"
                          },
                          {
                            "kind": "number",
                            "nodeType": "YulLiteral",
                            "src": "4524:1:4",
                            "type": "",
                            "value": "0"
                          }
                        ],
                        "functionName": {
                          "name": "add",
                          "nodeType": "YulIdentifier",
                          "src": "4509:3:4"
                        },
                        "nodeType": "YulFunctionCall",
                        "src": "4509:17:4"
                      },
                      {
                        "arguments": [
                          {
                            "name": "tail",
                            "nodeType": "YulIdentifier",
                            "src": "4532:4:4"
                          },
                          {
                            "name": "headStart",
                            "nodeType": "YulIdentifier",
                            "src": "4538:9:4"
                          }
                        ],
                        "functionName": {
                          "name": "sub",
                          "nodeType": "YulIdentifier",
                          "src": "4528:3:4"
                        },
                        "nodeType": "YulFunctionCall",
                        "src": "4528:20:4"
                      }
                    ],
                    "functionName": {
                      "name": "mstore",
                      "nodeType": "YulIdentifier",
                      "src": "4502:6:4"
                    },
                    "nodeType": "YulFunctionCall",
                    "src": "4502:47:4"
                  },
                  "nodeType": "YulExpressionStatement",
                  "src": "4502:47:4"
                },
                {
                  "nodeType": "YulAssignment",
                  "src": "4558:124:4",
                  "value": {
                    "arguments": [
                      {
                        "name": "value0",
                        "nodeType": "YulIdentifier",
                        "src": "4668:6:4"
                      },
                      {
                        "name": "tail",
                        "nodeType": "YulIdentifier",
                        "src": "4677:4:4"
                      }
                    ],
                    "functionName": {
                      "name": "abi_encode_t_struct$_TrustedEvent_$501_memory_ptr_to_t_struct$_TrustedEvent_$501_memory_ptr_fromStack",
                      "nodeType": "YulIdentifier",
                      "src": "4566:101:4"
                    },
                    "nodeType": "YulFunctionCall",
                    "src": "4566:116:4"
                  },
                  "variableNames": [
                    {
                      "name": "tail",
                      "nodeType": "YulIdentifier",
                      "src": "4558:4:4"
                    }
                  ]
                }
              ]
            },
            "name": "abi_encode_tuple_t_struct$_TrustedEvent_$501_memory_ptr__to_t_struct$_TrustedEvent_$501_memory_ptr__fromStack_reversed",
            "nodeType": "YulFunctionDefinition",
            "parameters": [
              {
                "name": "headStart",
                "nodeType": "YulTypedName",
                "src": "4428:9:4",
                "type": ""
              },
              {
                "name": "value0",
                "nodeType": "YulTypedName",
                "src": "4440:6:4",
                "type": ""
              }
            ],
            "returnVariables": [
              {
                "name": "tail",
                "nodeType": "YulTypedName",
                "src": "4451:4:4",
                "type": ""
              }
            ],
            "src": "4300:389:4"
          },
          {
            "body": {
              "nodeType": "YulBlock",
              "src": "4740:81:4",
              "statements": [
                {
                  "nodeType": "YulAssignment",
                  "src": "4750:65:4",
                  "value": {
                    "arguments": [
                      {
                        "name": "value",
                        "nodeType": "YulIdentifier",
                        "src": "4765:5:4"
                      },
                      {
                        "kind": "number",
                        "nodeType": "YulLiteral",
                        "src": "4772:42:4",
                        "type": "",
                        "value": "0xffffffffffffffffffffffffffffffffffffffff"
                      }
                    ],
                    "functionName": {
                      "name": "and",
                      "nodeType": "YulIdentifier",
                      "src": "4761:3:4"
                    },
                    "nodeType": "YulFunctionCall",
                    "src": "4761:54:4"
                  },
                  "variableNames": [
                    {
                      "name": "cleaned",
                      "nodeType": "YulIdentifier",
                      "src": "4750:7:4"
                    }
                  ]
                }
              ]
            },
            "name": "cleanup_t_uint160",
            "nodeType": "YulFunctionDefinition",
            "parameters": [
              {
                "name": "value",
                "nodeType": "YulTypedName",
                "src": "4722:5:4",
                "type": ""
              }
            ],
            "returnVariables": [
              {
                "name": "cleaned",
                "nodeType": "YulTypedName",
                "src": "4732:7:4",
                "type": ""
              }
            ],
            "src": "4695:126:4"
          },
          {
            "body": {
              "nodeType": "YulBlock",
              "src": "4859:28:4",
              "statements": [
                {
                  "nodeType": "YulAssignment",
                  "src": "4869:12:4",
                  "value": {
                    "name": "value",
                    "nodeType": "YulIdentifier",
                    "src": "4876:5:4"
                  },
                  "variableNames": [
                    {
                      "name": "ret",
                      "nodeType": "YulIdentifier",
                      "src": "4869:3:4"
                    }
                  ]
                }
              ]
            },
            "name": "identity",
            "nodeType": "YulFunctionDefinition",
            "parameters": [
              {
                "name": "value",
                "nodeType": "YulTypedName",
                "src": "4845:5:4",
                "type": ""
              }
            ],
            "returnVariables": [
              {
                "name": "ret",
                "nodeType": "YulTypedName",
                "src": "4855:3:4",
                "type": ""
              }
            ],
            "src": "4827:60:4"
          },
          {
            "body": {
              "nodeType": "YulBlock",
              "src": "4953:82:4",
              "statements": [
                {
                  "nodeType": "YulAssignment",
                  "src": "4963:66:4",
                  "value": {
                    "arguments": [
                      {
                        "arguments": [
                          {
                            "arguments": [
                              {
                                "name": "value",
                                "nodeType": "YulIdentifier",
                                "src": "5021:5:4"
                              }
                            ],
                            "functionName": {
                              "name": "cleanup_t_uint160",
                              "nodeType": "YulIdentifier",
                              "src": "5003:17:4"
                            },
                            "nodeType": "YulFunctionCall",
                            "src": "5003:24:4"
                          }
                        ],
                        "functionName": {
                          "name": "identity",
                          "nodeType": "YulIdentifier",
                          "src": "4994:8:4"
                        },
                        "nodeType": "YulFunctionCall",
                        "src": "4994:34:4"
                      }
                    ],
                    "functionName": {
                      "name": "cleanup_t_uint160",
                      "nodeType": "YulIdentifier",
                      "src": "4976:17:4"
                    },
                    "nodeType": "YulFunctionCall",
                    "src": "4976:53:4"
                  },
                  "variableNames": [
                    {
                      "name": "converted",
                      "nodeType": "YulIdentifier",
                      "src": "4963:9:4"
                    }
                  ]
                }
              ]
            },
            "name": "convert_t_uint160_to_t_uint160",
            "nodeType": "YulFunctionDefinition",
            "parameters": [
              {
                "name": "value",
                "nodeType": "YulTypedName",
                "src": "4933:5:4",
                "type": ""
              }
            ],
            "returnVariables": [
              {
                "name": "converted",
                "nodeType": "YulTypedName",
                "src": "4943:9:4",
                "type": ""
              }
            ],
            "src": "4893:142:4"
          },
          {
            "body": {
              "nodeType": "YulBlock",
              "src": "5101:66:4",
              "statements": [
                {
                  "nodeType": "YulAssignment",
                  "src": "5111:50:4",
                  "value": {
                    "arguments": [
                      {
                        "name": "value",
                        "nodeType": "YulIdentifier",
                        "src": "5155:5:4"
                      }
                    ],
                    "functionName": {
                      "name": "convert_t_uint160_to_t_uint160",
                      "nodeType": "YulIdentifier",
                      "src": "5124:30:4"
                    },
                    "nodeType": "YulFunctionCall",
                    "src": "5124:37:4"
                  },
                  "variableNames": [
                    {
                      "name": "converted",
                      "nodeType": "YulIdentifier",
                      "src": "5111:9:4"
                    }
                  ]
                }
              ]
            },
            "name": "convert_t_uint160_to_t_address",
            "nodeType": "YulFunctionDefinition",
            "parameters": [
              {
                "name": "value",
                "nodeType": "YulTypedName",
                "src": "5081:5:4",
                "type": ""
              }
            ],
            "returnVariables": [
              {
                "name": "converted",
                "nodeType": "YulTypedName",
                "src": "5091:9:4",
                "type": ""
              }
            ],
            "src": "5041:126:4"
          },
          {
            "body": {
              "nodeType": "YulBlock",
              "src": "5253:66:4",
              "statements": [
                {
                  "nodeType": "YulAssignment",
                  "src": "5263:50:4",
                  "value": {
                    "arguments": [
                      {
                        "name": "value",
                        "nodeType": "YulIdentifier",
                        "src": "5307:5:4"
                      }
                    ],
                    "functionName": {
                      "name": "convert_t_uint160_to_t_address",
                      "nodeType": "YulIdentifier",
                      "src": "5276:30:4"
                    },
                    "nodeType": "YulFunctionCall",
                    "src": "5276:37:4"
                  },
                  "variableNames": [
                    {
                      "name": "converted",
                      "nodeType": "YulIdentifier",
                      "src": "5263:9:4"
                    }
                  ]
                }
              ]
            },
            "name": "convert_t_contract$_Registration_$222_to_t_address",
            "nodeType": "YulFunctionDefinition",
            "parameters": [
              {
                "name": "value",
                "nodeType": "YulTypedName",
                "src": "5233:5:4",
                "type": ""
              }
            ],
            "returnVariables": [
              {
                "name": "converted",
                "nodeType": "YulTypedName",
                "src": "5243:9:4",
                "type": ""
              }
            ],
            "src": "5173:146:4"
          },
          {
            "body": {
              "nodeType": "YulBlock",
              "src": "5410:86:4",
              "statements": [
                {
                  "expression": {
                    "arguments": [
                      {
                        "name": "pos",
                        "nodeType": "YulIdentifier",
                        "src": "5427:3:4"
                      },
                      {
                        "arguments": [
                          {
                            "name": "value",
                            "nodeType": "YulIdentifier",
                            "src": "5483:5:4"
                          }
                        ],
                        "functionName": {
                          "name": "convert_t_contract$_Registration_$222_to_t_address",
                          "nodeType": "YulIdentifier",
                          "src": "5432:50:4"
                        },
                        "nodeType": "YulFunctionCall",
                        "src": "5432:57:4"
                      }
                    ],
                    "functionName": {
                      "name": "mstore",
                      "nodeType": "YulIdentifier",
                      "src": "5420:6:4"
                    },
                    "nodeType": "YulFunctionCall",
                    "src": "5420:70:4"
                  },
                  "nodeType": "YulExpressionStatement",
                  "src": "5420:70:4"
                }
              ]
            },
            "name": "abi_encode_t_contract$_Registration_$222_to_t_address_fromStack",
            "nodeType": "YulFunctionDefinition",
            "parameters": [
              {
                "name": "value",
                "nodeType": "YulTypedName",
                "src": "5398:5:4",
                "type": ""
              },
              {
                "name": "pos",
                "nodeType": "YulTypedName",
                "src": "5405:3:4",
                "type": ""
              }
            ],
            "src": "5325:171:4"
          },
          {
            "body": {
              "nodeType": "YulBlock",
              "src": "5620:144:4",
              "statements": [
                {
                  "nodeType": "YulAssignment",
                  "src": "5630:26:4",
                  "value": {
                    "arguments": [
                      {
                        "name": "headStart",
                        "nodeType": "YulIdentifier",
                        "src": "5642:9:4"
                      },
                      {
                        "kind": "number",
                        "nodeType": "YulLiteral",
                        "src": "5653:2:4",
                        "type": "",
                        "value": "32"
                      }
                    ],
                    "functionName": {
                      "name": "add",
                      "nodeType": "YulIdentifier",
                      "src": "5638:3:4"
                    },
                    "nodeType": "YulFunctionCall",
                    "src": "5638:18:4"
                  },
                  "variableNames": [
                    {
                      "name": "tail",
                      "nodeType": "YulIdentifier",
                      "src": "5630:4:4"
                    }
                  ]
                },
                {
                  "expression": {
                    "arguments": [
                      {
                        "name": "value0",
                        "nodeType": "YulIdentifier",
                        "src": "5730:6:4"
                      },
                      {
                        "arguments": [
                          {
                            "name": "headStart",
                            "nodeType": "YulIdentifier",
                            "src": "5743:9:4"
                          },
                          {
                            "kind": "number",
                            "nodeType": "YulLiteral",
                            "src": "5754:1:4",
                            "type": "",
                            "value": "0"
                          }
                        ],
                        "functionName": {
                          "name": "add",
                          "nodeType": "YulIdentifier",
                          "src": "5739:3:4"
                        },
                        "nodeType": "YulFunctionCall",
                        "src": "5739:17:4"
                      }
                    ],
                    "functionName": {
                      "name": "abi_encode_t_contract$_Registration_$222_to_t_address_fromStack",
                      "nodeType": "YulIdentifier",
                      "src": "5666:63:4"
                    },
                    "nodeType": "YulFunctionCall",
                    "src": "5666:91:4"
                  },
                  "nodeType": "YulExpressionStatement",
                  "src": "5666:91:4"
                }
              ]
            },
            "name": "abi_encode_tuple_t_contract$_Registration_$222__to_t_address__fromStack_reversed",
            "nodeType": "YulFunctionDefinition",
            "parameters": [
              {
                "name": "headStart",
                "nodeType": "YulTypedName",
                "src": "5592:9:4",
                "type": ""
              },
              {
                "name": "value0",
                "nodeType": "YulTypedName",
                "src": "5604:6:4",
                "type": ""
              }
            ],
            "returnVariables": [
              {
                "name": "tail",
                "nodeType": "YulTypedName",
                "src": "5615:4:4",
                "type": ""
              }
            ],
            "src": "5502:262:4"
          },
          {
            "body": {
              "nodeType": "YulBlock",
              "src": "5815:51:4",
              "statements": [
                {
                  "nodeType": "YulAssignment",
                  "src": "5825:35:4",
                  "value": {
                    "arguments": [
                      {
                        "name": "value",
                        "nodeType": "YulIdentifier",
                        "src": "5854:5:4"
                      }
                    ],
                    "functionName": {
                      "name": "cleanup_t_uint160",
                      "nodeType": "YulIdentifier",
                      "src": "5836:17:4"
                    },
                    "nodeType": "YulFunctionCall",
                    "src": "5836:24:4"
                  },
                  "variableNames": [
                    {
                      "name": "cleaned",
                      "nodeType": "YulIdentifier",
                      "src": "5825:7:4"
                    }
                  ]
                }
              ]
            },
            "name": "cleanup_t_address",
            "nodeType": "YulFunctionDefinition",
            "parameters": [
              {
                "name": "value",
                "nodeType": "YulTypedName",
                "src": "5797:5:4",
                "type": ""
              }
            ],
            "returnVariables": [
              {
                "name": "cleaned",
                "nodeType": "YulTypedName",
                "src": "5807:7:4",
                "type": ""
              }
            ],
            "src": "5770:96:4"
          },
          {
            "body": {
              "nodeType": "YulBlock",
              "src": "5937:53:4",
              "statements": [
                {
                  "expression": {
                    "arguments": [
                      {
                        "name": "pos",
                        "nodeType": "YulIdentifier",
                        "src": "5954:3:4"
                      },
                      {
                        "arguments": [
                          {
                            "name": "value",
                            "nodeType": "YulIdentifier",
                            "src": "5977:5:4"
                          }
                        ],
                        "functionName": {
                          "name": "cleanup_t_address",
                          "nodeType": "YulIdentifier",
                          "src": "5959:17:4"
                        },
                        "nodeType": "YulFunctionCall",
                        "src": "5959:24:4"
                      }
                    ],
                    "functionName": {
                      "name": "mstore",
                      "nodeType": "YulIdentifier",
                      "src": "5947:6:4"
                    },
                    "nodeType": "YulFunctionCall",
                    "src": "5947:37:4"
                  },
                  "nodeType": "YulExpressionStatement",
                  "src": "5947:37:4"
                }
              ]
            },
            "name": "abi_encode_t_address_to_t_address_fromStack",
            "nodeType": "YulFunctionDefinition",
            "parameters": [
              {
                "name": "value",
                "nodeType": "YulTypedName",
                "src": "5925:5:4",
                "type": ""
              },
              {
                "name": "pos",
                "nodeType": "YulTypedName",
                "src": "5932:3:4",
                "type": ""
              }
            ],
            "src": "5872:118:4"
          },
          {
            "body": {
              "nodeType": "YulBlock",
              "src": "6094:124:4",
              "statements": [
                {
                  "nodeType": "YulAssignment",
                  "src": "6104:26:4",
                  "value": {
                    "arguments": [
                      {
                        "name": "headStart",
                        "nodeType": "YulIdentifier",
                        "src": "6116:9:4"
                      },
                      {
                        "kind": "number",
                        "nodeType": "YulLiteral",
                        "src": "6127:2:4",
                        "type": "",
                        "value": "32"
                      }
                    ],
                    "functionName": {
                      "name": "add",
                      "nodeType": "YulIdentifier",
                      "src": "6112:3:4"
                    },
                    "nodeType": "YulFunctionCall",
                    "src": "6112:18:4"
                  },
                  "variableNames": [
                    {
                      "name": "tail",
                      "nodeType": "YulIdentifier",
                      "src": "6104:4:4"
                    }
                  ]
                },
                {
                  "expression": {
                    "arguments": [
                      {
                        "name": "value0",
                        "nodeType": "YulIdentifier",
                        "src": "6184:6:4"
                      },
                      {
                        "arguments": [
                          {
                            "name": "headStart",
                            "nodeType": "YulIdentifier",
                            "src": "6197:9:4"
                          },
                          {
                            "kind": "number",
                            "nodeType": "YulLiteral",
                            "src": "6208:1:4",
                            "type": "",
                            "value": "0"
                          }
                        ],
                        "functionName": {
                          "name": "add",
                          "nodeType": "YulIdentifier",
                          "src": "6193:3:4"
                        },
                        "nodeType": "YulFunctionCall",
                        "src": "6193:17:4"
                      }
                    ],
                    "functionName": {
                      "name": "abi_encode_t_address_to_t_address_fromStack",
                      "nodeType": "YulIdentifier",
                      "src": "6140:43:4"
                    },
                    "nodeType": "YulFunctionCall",
                    "src": "6140:71:4"
                  },
                  "nodeType": "YulExpressionStatement",
                  "src": "6140:71:4"
                }
              ]
            },
            "name": "abi_encode_tuple_t_address__to_t_address__fromStack_reversed",
            "nodeType": "YulFunctionDefinition",
            "parameters": [
              {
                "name": "headStart",
                "nodeType": "YulTypedName",
                "src": "6066:9:4",
                "type": ""
              },
              {
                "name": "value0",
                "nodeType": "YulTypedName",
                "src": "6078:6:4",
                "type": ""
              }
            ],
            "returnVariables": [
              {
                "name": "tail",
                "nodeType": "YulTypedName",
                "src": "6089:4:4",
                "type": ""
              }
            ],
            "src": "5996:222:4"
          },
          {
            "body": {
              "nodeType": "YulBlock",
              "src": "6298:40:4",
              "statements": [
                {
                  "nodeType": "YulAssignment",
                  "src": "6309:22:4",
                  "value": {
                    "arguments": [
                      {
                        "name": "value",
                        "nodeType": "YulIdentifier",
                        "src": "6325:5:4"
                      }
                    ],
                    "functionName": {
                      "name": "mload",
                      "nodeType": "YulIdentifier",
                      "src": "6319:5:4"
                    },
                    "nodeType": "YulFunctionCall",
                    "src": "6319:12:4"
                  },
                  "variableNames": [
                    {
                      "name": "length",
                      "nodeType": "YulIdentifier",
                      "src": "6309:6:4"
                    }
                  ]
                }
              ]
            },
            "name": "array_length_t_array$_t_uint256_$dyn_memory_ptr",
            "nodeType": "YulFunctionDefinition",
            "parameters": [
              {
                "name": "value",
                "nodeType": "YulTypedName",
                "src": "6281:5:4",
                "type": ""
              }
            ],
            "returnVariables": [
              {
                "name": "length",
                "nodeType": "YulTypedName",
                "src": "6291:6:4",
                "type": ""
              }
            ],
            "src": "6224:114:4"
          },
          {
            "body": {
              "nodeType": "YulBlock",
              "src": "6455:73:4",
              "statements": [
                {
                  "expression": {
                    "arguments": [
                      {
                        "name": "pos",
                        "nodeType": "YulIdentifier",
                        "src": "6472:3:4"
                      },
                      {
                        "name": "length",
                        "nodeType": "YulIdentifier",
                        "src": "6477:6:4"
                      }
                    ],
                    "functionName": {
                      "name": "mstore",
                      "nodeType": "YulIdentifier",
                      "src": "6465:6:4"
                    },
                    "nodeType": "YulFunctionCall",
                    "src": "6465:19:4"
                  },
                  "nodeType": "YulExpressionStatement",
                  "src": "6465:19:4"
                },
                {
                  "nodeType": "YulAssignment",
                  "src": "6493:29:4",
                  "value": {
                    "arguments": [
                      {
                        "name": "pos",
                        "nodeType": "YulIdentifier",
                        "src": "6512:3:4"
                      },
                      {
                        "kind": "number",
                        "nodeType": "YulLiteral",
                        "src": "6517:4:4",
                        "type": "",
                        "value": "0x20"
                      }
                    ],
                    "functionName": {
                      "name": "add",
                      "nodeType": "YulIdentifier",
                      "src": "6508:3:4"
                    },
                    "nodeType": "YulFunctionCall",
                    "src": "6508:14:4"
                  },
                  "variableNames": [
                    {
                      "name": "updated_pos",
                      "nodeType": "YulIdentifier",
                      "src": "6493:11:4"
                    }
                  ]
                }
              ]
            },
            "name": "array_storeLengthForEncoding_t_array$_t_uint256_$dyn_memory_ptr_fromStack",
            "nodeType": "YulFunctionDefinition",
            "parameters": [
              {
                "name": "pos",
                "nodeType": "YulTypedName",
                "src": "6427:3:4",
                "type": ""
              },
              {
                "name": "length",
                "nodeType": "YulTypedName",
                "src": "6432:6:4",
                "type": ""
              }
            ],
            "returnVariables": [
              {
                "name": "updated_pos",
                "nodeType": "YulTypedName",
                "src": "6443:11:4",
                "type": ""
              }
            ],
            "src": "6344:184:4"
          },
          {
            "body": {
              "nodeType": "YulBlock",
              "src": "6606:60:4",
              "statements": [
                {
                  "nodeType": "YulAssignment",
                  "src": "6616:11:4",
                  "value": {
                    "name": "ptr",
                    "nodeType": "YulIdentifier",
                    "src": "6624:3:4"
                  },
                  "variableNames": [
                    {
                      "name": "data",
                      "nodeType": "YulIdentifier",
                      "src": "6616:4:4"
                    }
                  ]
                },
                {
                  "nodeType": "YulAssignment",
                  "src": "6637:22:4",
                  "value": {
                    "arguments": [
                      {
                        "name": "ptr",
                        "nodeType": "YulIdentifier",
                        "src": "6649:3:4"
                      },
                      {
                        "kind": "number",
                        "nodeType": "YulLiteral",
                        "src": "6654:4:4",
                        "type": "",
                        "value": "0x20"
                      }
                    ],
                    "functionName": {
                      "name": "add",
                      "nodeType": "YulIdentifier",
                      "src": "6645:3:4"
                    },
                    "nodeType": "YulFunctionCall",
                    "src": "6645:14:4"
                  },
                  "variableNames": [
                    {
                      "name": "data",
                      "nodeType": "YulIdentifier",
                      "src": "6637:4:4"
                    }
                  ]
                }
              ]
            },
            "name": "array_dataslot_t_array$_t_uint256_$dyn_memory_ptr",
            "nodeType": "YulFunctionDefinition",
            "parameters": [
              {
                "name": "ptr",
                "nodeType": "YulTypedName",
                "src": "6593:3:4",
                "type": ""
              }
            ],
            "returnVariables": [
              {
                "name": "data",
                "nodeType": "YulTypedName",
                "src": "6601:4:4",
                "type": ""
              }
            ],
            "src": "6534:132:4"
          },
          {
            "body": {
              "nodeType": "YulBlock",
              "src": "6752:99:4",
              "statements": [
                {
                  "expression": {
                    "arguments": [
                      {
                        "name": "value0",
                        "nodeType": "YulIdentifier",
                        "src": "6796:6:4"
                      },
                      {
                        "name": "pos",
                        "nodeType": "YulIdentifier",
                        "src": "6804:3:4"
                      }
                    ],
                    "functionName": {
                      "name": "abi_encode_t_uint256_to_t_uint256",
                      "nodeType": "YulIdentifier",
                      "src": "6762:33:4"
                    },
                    "nodeType": "YulFunctionCall",
                    "src": "6762:46:4"
                  },
                  "nodeType": "YulExpressionStatement",
                  "src": "6762:46:4"
                },
                {
                  "nodeType": "YulAssignment",
                  "src": "6817:28:4",
                  "value": {
                    "arguments": [
                      {
                        "name": "pos",
                        "nodeType": "YulIdentifier",
                        "src": "6835:3:4"
                      },
                      {
                        "kind": "number",
                        "nodeType": "YulLiteral",
                        "src": "6840:4:4",
                        "type": "",
                        "value": "0x20"
                      }
                    ],
                    "functionName": {
                      "name": "add",
                      "nodeType": "YulIdentifier",
                      "src": "6831:3:4"
                    },
                    "nodeType": "YulFunctionCall",
                    "src": "6831:14:4"
                  },
                  "variableNames": [
                    {
                      "name": "updatedPos",
                      "nodeType": "YulIdentifier",
                      "src": "6817:10:4"
                    }
                  ]
                }
              ]
            },
            "name": "abi_encodeUpdatedPos_t_uint256_to_t_uint256",
            "nodeType": "YulFunctionDefinition",
            "parameters": [
              {
                "name": "value0",
                "nodeType": "YulTypedName",
                "src": "6725:6:4",
                "type": ""
              },
              {
                "name": "pos",
                "nodeType": "YulTypedName",
                "src": "6733:3:4",
                "type": ""
              }
            ],
            "returnVariables": [
              {
                "name": "updatedPos",
                "nodeType": "YulTypedName",
                "src": "6741:10:4",
                "type": ""
              }
            ],
            "src": "6672:179:4"
          },
          {
            "body": {
              "nodeType": "YulBlock",
              "src": "6932:38:4",
              "statements": [
                {
                  "nodeType": "YulAssignment",
                  "src": "6942:22:4",
                  "value": {
                    "arguments": [
                      {
                        "name": "ptr",
                        "nodeType": "YulIdentifier",
                        "src": "6954:3:4"
                      },
                      {
                        "kind": "number",
                        "nodeType": "YulLiteral",
                        "src": "6959:4:4",
                        "type": "",
                        "value": "0x20"
                      }
                    ],
                    "functionName": {
                      "name": "add",
                      "nodeType": "YulIdentifier",
                      "src": "6950:3:4"
                    },
                    "nodeType": "YulFunctionCall",
                    "src": "6950:14:4"
                  },
                  "variableNames": [
                    {
                      "name": "next",
                      "nodeType": "YulIdentifier",
                      "src": "6942:4:4"
                    }
                  ]
                }
              ]
            },
            "name": "array_nextElement_t_array$_t_uint256_$dyn_memory_ptr",
            "nodeType": "YulFunctionDefinition",
            "parameters": [
              {
                "name": "ptr",
                "nodeType": "YulTypedName",
                "src": "6919:3:4",
                "type": ""
              }
            ],
            "returnVariables": [
              {
                "name": "next",
                "nodeType": "YulTypedName",
                "src": "6927:4:4",
                "type": ""
              }
            ],
            "src": "6857:113:4"
          },
          {
            "body": {
              "nodeType": "YulBlock",
              "src": "7130:608:4",
              "statements": [
                {
                  "nodeType": "YulVariableDeclaration",
                  "src": "7140:68:4",
                  "value": {
                    "arguments": [
                      {
                        "name": "value",
                        "nodeType": "YulIdentifier",
                        "src": "7202:5:4"
                      }
                    ],
                    "functionName": {
                      "name": "array_length_t_array$_t_uint256_$dyn_memory_ptr",
                      "nodeType": "YulIdentifier",
                      "src": "7154:47:4"
                    },
                    "nodeType": "YulFunctionCall",
                    "src": "7154:54:4"
                  },
                  "variables": [
                    {
                      "name": "length",
                      "nodeType": "YulTypedName",
                      "src": "7144:6:4",
                      "type": ""
                    }
                  ]
                },
                {
                  "nodeType": "YulAssignment",
                  "src": "7217:93:4",
                  "value": {
                    "arguments": [
                      {
                        "name": "pos",
                        "nodeType": "YulIdentifier",
                        "src": "7298:3:4"
                      },
                      {
                        "name": "length",
                        "nodeType": "YulIdentifier",
                        "src": "7303:6:4"
                      }
                    ],
                    "functionName": {
                      "name": "array_storeLengthForEncoding_t_array$_t_uint256_$dyn_memory_ptr_fromStack",
                      "nodeType": "YulIdentifier",
                      "src": "7224:73:4"
                    },
                    "nodeType": "YulFunctionCall",
                    "src": "7224:86:4"
                  },
                  "variableNames": [
                    {
                      "name": "pos",
                      "nodeType": "YulIdentifier",
                      "src": "7217:3:4"
                    }
                  ]
                },
                {
                  "nodeType": "YulVariableDeclaration",
                  "src": "7319:71:4",
                  "value": {
                    "arguments": [
                      {
                        "name": "value",
                        "nodeType": "YulIdentifier",
                        "src": "7384:5:4"
                      }
                    ],
                    "functionName": {
                      "name": "array_dataslot_t_array$_t_uint256_$dyn_memory_ptr",
                      "nodeType": "YulIdentifier",
                      "src": "7334:49:4"
                    },
                    "nodeType": "YulFunctionCall",
                    "src": "7334:56:4"
                  },
                  "variables": [
                    {
                      "name": "baseRef",
                      "nodeType": "YulTypedName",
                      "src": "7323:7:4",
                      "type": ""
                    }
                  ]
                },
                {
                  "nodeType": "YulVariableDeclaration",
                  "src": "7399:21:4",
                  "value": {
                    "name": "baseRef",
                    "nodeType": "YulIdentifier",
                    "src": "7413:7:4"
                  },
                  "variables": [
                    {
                      "name": "srcPtr",
                      "nodeType": "YulTypedName",
                      "src": "7403:6:4",
                      "type": ""
                    }
                  ]
                },
                {
                  "body": {
                    "nodeType": "YulBlock",
                    "src": "7489:224:4",
                    "statements": [
                      {
                        "nodeType": "YulVariableDeclaration",
                        "src": "7503:34:4",
                        "value": {
                          "arguments": [
                            {
                              "name": "srcPtr",
                              "nodeType": "YulIdentifier",
                              "src": "7530:6:4"
                            }
                          ],
                          "functionName": {
                            "name": "mload",
                            "nodeType": "YulIdentifier",
                            "src": "7524:5:4"
                          },
                          "nodeType": "YulFunctionCall",
                          "src": "7524:13:4"
                        },
                        "variables": [
                          {
                            "name": "elementValue0",
                            "nodeType": "YulTypedName",
                            "src": "7507:13:4",
                            "type": ""
                          }
                        ]
                      },
                      {
                        "nodeType": "YulAssignment",
                        "src": "7550:70:4",
                        "value": {
                          "arguments": [
                            {
                              "name": "elementValue0",
                              "nodeType": "YulIdentifier",
                              "src": "7601:13:4"
                            },
                            {
                              "name": "pos",
                              "nodeType": "YulIdentifier",
                              "src": "7616:3:4"
                            }
                          ],
                          "functionName": {
                            "name": "abi_encodeUpdatedPos_t_uint256_to_t_uint256",
                            "nodeType": "YulIdentifier",
                            "src": "7557:43:4"
                          },
                          "nodeType": "YulFunctionCall",
                          "src": "7557:63:4"
                        },
                        "variableNames": [
                          {
                            "name": "pos",
                            "nodeType": "YulIdentifier",
                            "src": "7550:3:4"
                          }
                        ]
                      },
                      {
                        "nodeType": "YulAssignment",
                        "src": "7633:70:4",
                        "value": {
                          "arguments": [
                            {
                              "name": "srcPtr",
                              "nodeType": "YulIdentifier",
                              "src": "7696:6:4"
                            }
                          ],
                          "functionName": {
                            "name": "array_nextElement_t_array$_t_uint256_$dyn_memory_ptr",
                            "nodeType": "YulIdentifier",
                            "src": "7643:52:4"
                          },
                          "nodeType": "YulFunctionCall",
                          "src": "7643:60:4"
                        },
                        "variableNames": [
                          {
                            "name": "srcPtr",
                            "nodeType": "YulIdentifier",
                            "src": "7633:6:4"
                          }
                        ]
                      }
                    ]
                  },
                  "condition": {
                    "arguments": [
                      {
                        "name": "i",
                        "nodeType": "YulIdentifier",
                        "src": "7451:1:4"
                      },
                      {
                        "name": "length",
                        "nodeType": "YulIdentifier",
                        "src": "7454:6:4"
                      }
                    ],
                    "functionName": {
                      "name": "lt",
                      "nodeType": "YulIdentifier",
                      "src": "7448:2:4"
                    },
                    "nodeType": "YulFunctionCall",
                    "src": "7448:13:4"
                  },
                  "nodeType": "YulForLoop",
                  "post": {
                    "nodeType": "YulBlock",
                    "src": "7462:18:4",
                    "statements": [
                      {
                        "nodeType": "YulAssignment",
                        "src": "7464:14:4",
                        "value": {
                          "arguments": [
                            {
                              "name": "i",
                              "nodeType": "YulIdentifier",
                              "src": "7473:1:4"
                            },
                            {
                              "kind": "number",
                              "nodeType": "YulLiteral",
                              "src": "7476:1:4",
                              "type": "",
                              "value": "1"
                            }
                          ],
                          "functionName": {
                            "name": "add",
                            "nodeType": "YulIdentifier",
                            "src": "7469:3:4"
                          },
                          "nodeType": "YulFunctionCall",
                          "src": "7469:9:4"
                        },
                        "variableNames": [
                          {
                            "name": "i",
                            "nodeType": "YulIdentifier",
                            "src": "7464:1:4"
                          }
                        ]
                      }
                    ]
                  },
                  "pre": {
                    "nodeType": "YulBlock",
                    "src": "7433:14:4",
                    "statements": [
                      {
                        "nodeType": "YulVariableDeclaration",
                        "src": "7435:10:4",
                        "value": {
                          "kind": "number",
                          "nodeType": "YulLiteral",
                          "src": "7444:1:4",
                          "type": "",
                          "value": "0"
                        },
                        "variables": [
                          {
                            "name": "i",
                            "nodeType": "YulTypedName",
                            "src": "7439:1:4",
                            "type": ""
                          }
                        ]
                      }
                    ]
                  },
                  "src": "7429:284:4"
                },
                {
                  "nodeType": "YulAssignment",
                  "src": "7722:10:4",
                  "value": {
                    "name": "pos",
                    "nodeType": "YulIdentifier",
                    "src": "7729:3:4"
                  },
                  "variableNames": [
                    {
                      "name": "end",
                      "nodeType": "YulIdentifier",
                      "src": "7722:3:4"
                    }
                  ]
                }
              ]
            },
            "name": "abi_encode_t_array$_t_uint256_$dyn_memory_ptr_to_t_array$_t_uint256_$dyn_memory_ptr_fromStack",
            "nodeType": "YulFunctionDefinition",
            "parameters": [
              {
                "name": "value",
                "nodeType": "YulTypedName",
                "src": "7109:5:4",
                "type": ""
              },
              {
                "name": "pos",
                "nodeType": "YulTypedName",
                "src": "7116:3:4",
                "type": ""
              }
            ],
            "returnVariables": [
              {
                "name": "end",
                "nodeType": "YulTypedName",
                "src": "7125:3:4",
                "type": ""
              }
            ],
            "src": "7006:732:4"
          },
          {
            "body": {
              "nodeType": "YulBlock",
              "src": "7847:40:4",
              "statements": [
                {
                  "nodeType": "YulAssignment",
                  "src": "7858:22:4",
                  "value": {
                    "arguments": [
                      {
                        "name": "value",
                        "nodeType": "YulIdentifier",
                        "src": "7874:5:4"
                      }
                    ],
                    "functionName": {
                      "name": "mload",
                      "nodeType": "YulIdentifier",
                      "src": "7868:5:4"
                    },
                    "nodeType": "YulFunctionCall",
                    "src": "7868:12:4"
                  },
                  "variableNames": [
                    {
                      "name": "length",
                      "nodeType": "YulIdentifier",
                      "src": "7858:6:4"
                    }
                  ]
                }
              ]
            },
            "name": "array_length_t_array$_t_struct$_TrustedEvent_$501_memory_ptr_$dyn_memory_ptr",
            "nodeType": "YulFunctionDefinition",
            "parameters": [
              {
                "name": "value",
                "nodeType": "YulTypedName",
                "src": "7830:5:4",
                "type": ""
              }
            ],
            "returnVariables": [
              {
                "name": "length",
                "nodeType": "YulTypedName",
                "src": "7840:6:4",
                "type": ""
              }
            ],
            "src": "7744:143:4"
          },
          {
            "body": {
              "nodeType": "YulBlock",
              "src": "8033:73:4",
              "statements": [
                {
                  "expression": {
                    "arguments": [
                      {
                        "name": "pos",
                        "nodeType": "YulIdentifier",
                        "src": "8050:3:4"
                      },
                      {
                        "name": "length",
                        "nodeType": "YulIdentifier",
                        "src": "8055:6:4"
                      }
                    ],
                    "functionName": {
                      "name": "mstore",
                      "nodeType": "YulIdentifier",
                      "src": "8043:6:4"
                    },
                    "nodeType": "YulFunctionCall",
                    "src": "8043:19:4"
                  },
                  "nodeType": "YulExpressionStatement",
                  "src": "8043:19:4"
                },
                {
                  "nodeType": "YulAssignment",
                  "src": "8071:29:4",
                  "value": {
                    "arguments": [
                      {
                        "name": "pos",
                        "nodeType": "YulIdentifier",
                        "src": "8090:3:4"
                      },
                      {
                        "kind": "number",
                        "nodeType": "YulLiteral",
                        "src": "8095:4:4",
                        "type": "",
                        "value": "0x20"
                      }
                    ],
                    "functionName": {
                      "name": "add",
                      "nodeType": "YulIdentifier",
                      "src": "8086:3:4"
                    },
                    "nodeType": "YulFunctionCall",
                    "src": "8086:14:4"
                  },
                  "variableNames": [
                    {
                      "name": "updated_pos",
                      "nodeType": "YulIdentifier",
                      "src": "8071:11:4"
                    }
                  ]
                }
              ]
            },
            "name": "array_storeLengthForEncoding_t_array$_t_struct$_TrustedEvent_$501_memory_ptr_$dyn_memory_ptr_fromStack",
            "nodeType": "YulFunctionDefinition",
            "parameters": [
              {
                "name": "pos",
                "nodeType": "YulTypedName",
                "src": "8005:3:4",
                "type": ""
              },
              {
                "name": "length",
                "nodeType": "YulTypedName",
                "src": "8010:6:4",
                "type": ""
              }
            ],
            "returnVariables": [
              {
                "name": "updated_pos",
                "nodeType": "YulTypedName",
                "src": "8021:11:4",
                "type": ""
              }
            ],
            "src": "7893:213:4"
          },
          {
            "body": {
              "nodeType": "YulBlock",
              "src": "8213:60:4",
              "statements": [
                {
                  "nodeType": "YulAssignment",
                  "src": "8223:11:4",
                  "value": {
                    "name": "ptr",
                    "nodeType": "YulIdentifier",
                    "src": "8231:3:4"
                  },
                  "variableNames": [
                    {
                      "name": "data",
                      "nodeType": "YulIdentifier",
                      "src": "8223:4:4"
                    }
                  ]
                },
                {
                  "nodeType": "YulAssignment",
                  "src": "8244:22:4",
                  "value": {
                    "arguments": [
                      {
                        "name": "ptr",
                        "nodeType": "YulIdentifier",
                        "src": "8256:3:4"
                      },
                      {
                        "kind": "number",
                        "nodeType": "YulLiteral",
                        "src": "8261:4:4",
                        "type": "",
                        "value": "0x20"
                      }
                    ],
                    "functionName": {
                      "name": "add",
                      "nodeType": "YulIdentifier",
                      "src": "8252:3:4"
                    },
                    "nodeType": "YulFunctionCall",
                    "src": "8252:14:4"
                  },
                  "variableNames": [
                    {
                      "name": "data",
                      "nodeType": "YulIdentifier",
                      "src": "8244:4:4"
                    }
                  ]
                }
              ]
            },
            "name": "array_dataslot_t_array$_t_struct$_TrustedEvent_$501_memory_ptr_$dyn_memory_ptr",
            "nodeType": "YulFunctionDefinition",
            "parameters": [
              {
                "name": "ptr",
                "nodeType": "YulTypedName",
                "src": "8200:3:4",
                "type": ""
              }
            ],
            "returnVariables": [
              {
                "name": "data",
                "nodeType": "YulTypedName",
                "src": "8208:4:4",
                "type": ""
              }
            ],
            "src": "8112:161:4"
          },
          {
            "body": {
              "nodeType": "YulBlock",
              "src": "8483:1906:4",
              "statements": [
                {
                  "nodeType": "YulVariableDeclaration",
                  "src": "8493:28:4",
                  "value": {
                    "arguments": [
                      {
                        "name": "pos",
                        "nodeType": "YulIdentifier",
                        "src": "8509:3:4"
                      },
                      {
                        "kind": "number",
                        "nodeType": "YulLiteral",
                        "src": "8514:6:4",
                        "type": "",
                        "value": "0x0100"
                      }
                    ],
                    "functionName": {
                      "name": "add",
                      "nodeType": "YulIdentifier",
                      "src": "8505:3:4"
                    },
                    "nodeType": "YulFunctionCall",
                    "src": "8505:16:4"
                  },
                  "variables": [
                    {
                      "name": "tail",
                      "nodeType": "YulTypedName",
                      "src": "8497:4:4",
                      "type": ""
                    }
                  ]
                },
                {
                  "nodeType": "YulBlock",
                  "src": "8531:171:4",
                  "statements": [
                    {
                      "nodeType": "YulVariableDeclaration",
                      "src": "8573:43:4",
                      "value": {
                        "arguments": [
                          {
                            "arguments": [
                              {
                                "name": "value",
                                "nodeType": "YulIdentifier",
                                "src": "8603:5:4"
                              },
                              {
                                "kind": "number",
                                "nodeType": "YulLiteral",
                                "src": "8610:4:4",
                                "type": "",
                                "value": "0x00"
                              }
                            ],
                            "functionName": {
                              "name": "add",
                              "nodeType": "YulIdentifier",
                              "src": "8599:3:4"
                            },
                            "nodeType": "YulFunctionCall",
                            "src": "8599:16:4"
                          }
                        ],
                        "functionName": {
                          "name": "mload",
                          "nodeType": "YulIdentifier",
                          "src": "8593:5:4"
                        },
                        "nodeType": "YulFunctionCall",
                        "src": "8593:23:4"
                      },
                      "variables": [
                        {
                          "name": "memberValue0",
                          "nodeType": "YulTypedName",
                          "src": "8577:12:4",
                          "type": ""
                        }
                      ]
                    },
                    {
                      "expression": {
                        "arguments": [
                          {
                            "name": "memberValue0",
                            "nodeType": "YulIdentifier",
                            "src": "8663:12:4"
                          },
                          {
                            "arguments": [
                              {
                                "name": "pos",
                                "nodeType": "YulIdentifier",
                                "src": "8681:3:4"
                              },
                              {
                                "kind": "number",
                                "nodeType": "YulLiteral",
                                "src": "8686:4:4",
                                "type": "",
                                "value": "0x00"
                              }
                            ],
                            "functionName": {
                              "name": "add",
                              "nodeType": "YulIdentifier",
                              "src": "8677:3:4"
                            },
                            "nodeType": "YulFunctionCall",
                            "src": "8677:14:4"
                          }
                        ],
                        "functionName": {
                          "name": "abi_encode_t_uint256_to_t_uint256",
                          "nodeType": "YulIdentifier",
                          "src": "8629:33:4"
                        },
                        "nodeType": "YulFunctionCall",
                        "src": "8629:63:4"
                      },
                      "nodeType": "YulExpressionStatement",
                      "src": "8629:63:4"
                    }
                  ]
                },
                {
                  "nodeType": "YulBlock",
                  "src": "8712:239:4",
                  "statements": [
                    {
                      "nodeType": "YulVariableDeclaration",
                      "src": "8753:43:4",
                      "value": {
                        "arguments": [
                          {
                            "arguments": [
                              {
                                "name": "value",
                                "nodeType": "YulIdentifier",
                                "src": "8783:5:4"
                              },
                              {
                                "kind": "number",
                                "nodeType": "YulLiteral",
                                "src": "8790:4:4",
                                "type": "",
                                "value": "0x20"
                              }
                            ],
                            "functionName": {
                              "name": "add",
                              "nodeType": "YulIdentifier",
                              "src": "8779:3:4"
                            },
                            "nodeType": "YulFunctionCall",
                            "src": "8779:16:4"
                          }
                        ],
                        "functionName": {
                          "name": "mload",
                          "nodeType": "YulIdentifier",
                          "src": "8773:5:4"
                        },
                        "nodeType": "YulFunctionCall",
                        "src": "8773:23:4"
                      },
                      "variables": [
                        {
                          "name": "memberValue0",
                          "nodeType": "YulTypedName",
                          "src": "8757:12:4",
                          "type": ""
                        }
                      ]
                    },
                    {
                      "expression": {
                        "arguments": [
                          {
                            "arguments": [
                              {
                                "name": "pos",
                                "nodeType": "YulIdentifier",
                                "src": "8821:3:4"
                              },
                              {
                                "kind": "number",
                                "nodeType": "YulLiteral",
                                "src": "8826:4:4",
                                "type": "",
                                "value": "0x20"
                              }
                            ],
                            "functionName": {
                              "name": "add",
                              "nodeType": "YulIdentifier",
                              "src": "8817:3:4"
                            },
                            "nodeType": "YulFunctionCall",
                            "src": "8817:14:4"
                          },
                          {
                            "arguments": [
                              {
                                "name": "tail",
                                "nodeType": "YulIdentifier",
                                "src": "8837:4:4"
                              },
                              {
                                "name": "pos",
                                "nodeType": "YulIdentifier",
                                "src": "8843:3:4"
                              }
                            ],
                            "functionName": {
                              "name": "sub",
                              "nodeType": "YulIdentifier",
                              "src": "8833:3:4"
                            },
                            "nodeType": "YulFunctionCall",
                            "src": "8833:14:4"
                          }
                        ],
                        "functionName": {
                          "name": "mstore",
                          "nodeType": "YulIdentifier",
                          "src": "8810:6:4"
                        },
                        "nodeType": "YulFunctionCall",
                        "src": "8810:38:4"
                      },
                      "nodeType": "YulExpressionStatement",
                      "src": "8810:38:4"
                    },
                    {
                      "nodeType": "YulAssignment",
                      "src": "8861:79:4",
                      "value": {
                        "arguments": [
                          {
                            "name": "memberValue0",
                            "nodeType": "YulIdentifier",
                            "src": "8921:12:4"
                          },
                          {
                            "name": "tail",
                            "nodeType": "YulIdentifier",
                            "src": "8935:4:4"
                          }
                        ],
                        "functionName": {
                          "name": "abi_encode_t_bytes_memory_ptr_to_t_bytes_memory_ptr",
                          "nodeType": "YulIdentifier",
                          "src": "8869:51:4"
                        },
                        "nodeType": "YulFunctionCall",
                        "src": "8869:71:4"
                      },
                      "variableNames": [
                        {
                          "name": "tail",
                          "nodeType": "YulIdentifier",
                          "src": "8861:4:4"
                        }
                      ]
                    }
                  ]
                },
                {
                  "nodeType": "YulBlock",
                  "src": "8961:242:4",
                  "statements": [
                    {
                      "nodeType": "YulVariableDeclaration",
                      "src": "9005:43:4",
                      "value": {
                        "arguments": [
                          {
                            "arguments": [
                              {
                                "name": "value",
                                "nodeType": "YulIdentifier",
                                "src": "9035:5:4"
                              },
                              {
                                "kind": "number",
                                "nodeType": "YulLiteral",
                                "src": "9042:4:4",
                                "type": "",
                                "value": "0x40"
                              }
                            ],
                            "functionName": {
                              "name": "add",
                              "nodeType": "YulIdentifier",
                              "src": "9031:3:4"
                            },
                            "nodeType": "YulFunctionCall",
                            "src": "9031:16:4"
                          }
                        ],
                        "functionName": {
                          "name": "mload",
                          "nodeType": "YulIdentifier",
                          "src": "9025:5:4"
                        },
                        "nodeType": "YulFunctionCall",
                        "src": "9025:23:4"
                      },
                      "variables": [
                        {
                          "name": "memberValue0",
                          "nodeType": "YulTypedName",
                          "src": "9009:12:4",
                          "type": ""
                        }
                      ]
                    },
                    {
                      "expression": {
                        "arguments": [
                          {
                            "arguments": [
                              {
                                "name": "pos",
                                "nodeType": "YulIdentifier",
                                "src": "9073:3:4"
                              },
                              {
                                "kind": "number",
                                "nodeType": "YulLiteral",
                                "src": "9078:4:4",
                                "type": "",
                                "value": "0x40"
                              }
                            ],
                            "functionName": {
                              "name": "add",
                              "nodeType": "YulIdentifier",
                              "src": "9069:3:4"
                            },
                            "nodeType": "YulFunctionCall",
                            "src": "9069:14:4"
                          },
                          {
                            "arguments": [
                              {
                                "name": "tail",
                                "nodeType": "YulIdentifier",
                                "src": "9089:4:4"
                              },
                              {
                                "name": "pos",
                                "nodeType": "YulIdentifier",
                                "src": "9095:3:4"
                              }
                            ],
                            "functionName": {
                              "name": "sub",
                              "nodeType": "YulIdentifier",
                              "src": "9085:3:4"
                            },
                            "nodeType": "YulFunctionCall",
                            "src": "9085:14:4"
                          }
                        ],
                        "functionName": {
                          "name": "mstore",
                          "nodeType": "YulIdentifier",
                          "src": "9062:6:4"
                        },
                        "nodeType": "YulFunctionCall",
                        "src": "9062:38:4"
                      },
                      "nodeType": "YulExpressionStatement",
                      "src": "9062:38:4"
                    },
                    {
                      "nodeType": "YulAssignment",
                      "src": "9113:79:4",
                      "value": {
                        "arguments": [
                          {
                            "name": "memberValue0",
                            "nodeType": "YulIdentifier",
                            "src": "9173:12:4"
                          },
                          {
                            "name": "tail",
                            "nodeType": "YulIdentifier",
                            "src": "9187:4:4"
                          }
                        ],
                        "functionName": {
                          "name": "abi_encode_t_bytes_memory_ptr_to_t_bytes_memory_ptr",
                          "nodeType": "YulIdentifier",
                          "src": "9121:51:4"
                        },
                        "nodeType": "YulFunctionCall",
                        "src": "9121:71:4"
                      },
                      "variableNames": [
                        {
                          "name": "tail",
                          "nodeType": "YulIdentifier",
                          "src": "9113:4:4"
                        }
                      ]
                    }
                  ]
                },
                {
                  "nodeType": "YulBlock",
                  "src": "9213:240:4",
                  "statements": [
                    {
                      "nodeType": "YulVariableDeclaration",
                      "src": "9255:43:4",
                      "value": {
                        "arguments": [
                          {
                            "arguments": [
                              {
                                "name": "value",
                                "nodeType": "YulIdentifier",
                                "src": "9285:5:4"
                              },
                              {
                                "kind": "number",
                                "nodeType": "YulLiteral",
                                "src": "9292:4:4",
                                "type": "",
                                "value": "0x60"
                              }
                            ],
                            "functionName": {
                              "name": "add",
                              "nodeType": "YulIdentifier",
                              "src": "9281:3:4"
                            },
                            "nodeType": "YulFunctionCall",
                            "src": "9281:16:4"
                          }
                        ],
                        "functionName": {
                          "name": "mload",
                          "nodeType": "YulIdentifier",
                          "src": "9275:5:4"
                        },
                        "nodeType": "YulFunctionCall",
                        "src": "9275:23:4"
                      },
                      "variables": [
                        {
                          "name": "memberValue0",
                          "nodeType": "YulTypedName",
                          "src": "9259:12:4",
                          "type": ""
                        }
                      ]
                    },
                    {
                      "expression": {
                        "arguments": [
                          {
                            "arguments": [
                              {
                                "name": "pos",
                                "nodeType": "YulIdentifier",
                                "src": "9323:3:4"
                              },
                              {
                                "kind": "number",
                                "nodeType": "YulLiteral",
                                "src": "9328:4:4",
                                "type": "",
                                "value": "0x60"
                              }
                            ],
                            "functionName": {
                              "name": "add",
                              "nodeType": "YulIdentifier",
                              "src": "9319:3:4"
                            },
                            "nodeType": "YulFunctionCall",
                            "src": "9319:14:4"
                          },
                          {
                            "arguments": [
                              {
                                "name": "tail",
                                "nodeType": "YulIdentifier",
                                "src": "9339:4:4"
                              },
                              {
                                "name": "pos",
                                "nodeType": "YulIdentifier",
                                "src": "9345:3:4"
                              }
                            ],
                            "functionName": {
                              "name": "sub",
                              "nodeType": "YulIdentifier",
                              "src": "9335:3:4"
                            },
                            "nodeType": "YulFunctionCall",
                            "src": "9335:14:4"
                          }
                        ],
                        "functionName": {
                          "name": "mstore",
                          "nodeType": "YulIdentifier",
                          "src": "9312:6:4"
                        },
                        "nodeType": "YulFunctionCall",
                        "src": "9312:38:4"
                      },
                      "nodeType": "YulExpressionStatement",
                      "src": "9312:38:4"
                    },
                    {
                      "nodeType": "YulAssignment",
                      "src": "9363:79:4",
                      "value": {
                        "arguments": [
                          {
                            "name": "memberValue0",
                            "nodeType": "YulIdentifier",
                            "src": "9423:12:4"
                          },
                          {
                            "name": "tail",
                            "nodeType": "YulIdentifier",
                            "src": "9437:4:4"
                          }
                        ],
                        "functionName": {
                          "name": "abi_encode_t_bytes_memory_ptr_to_t_bytes_memory_ptr",
                          "nodeType": "YulIdentifier",
                          "src": "9371:51:4"
                        },
                        "nodeType": "YulFunctionCall",
                        "src": "9371:71:4"
                      },
                      "variableNames": [
                        {
                          "name": "tail",
                          "nodeType": "YulIdentifier",
                          "src": "9363:4:4"
                        }
                      ]
                    }
                  ]
                },
                {
                  "nodeType": "YulBlock",
                  "src": "9463:253:4",
                  "statements": [
                    {
                      "nodeType": "YulVariableDeclaration",
                      "src": "9518:43:4",
                      "value": {
                        "arguments": [
                          {
                            "arguments": [
                              {
                                "name": "value",
                                "nodeType": "YulIdentifier",
                                "src": "9548:5:4"
                              },
                              {
                                "kind": "number",
                                "nodeType": "YulLiteral",
                                "src": "9555:4:4",
                                "type": "",
                                "value": "0x80"
                              }
                            ],
                            "functionName": {
                              "name": "add",
                              "nodeType": "YulIdentifier",
                              "src": "9544:3:4"
                            },
                            "nodeType": "YulFunctionCall",
                            "src": "9544:16:4"
                          }
                        ],
                        "functionName": {
                          "name": "mload",
                          "nodeType": "YulIdentifier",
                          "src": "9538:5:4"
                        },
                        "nodeType": "YulFunctionCall",
                        "src": "9538:23:4"
                      },
                      "variables": [
                        {
                          "name": "memberValue0",
                          "nodeType": "YulTypedName",
                          "src": "9522:12:4",
                          "type": ""
                        }
                      ]
                    },
                    {
                      "expression": {
                        "arguments": [
                          {
                            "arguments": [
                              {
                                "name": "pos",
                                "nodeType": "YulIdentifier",
                                "src": "9586:3:4"
                              },
                              {
                                "kind": "number",
                                "nodeType": "YulLiteral",
                                "src": "9591:4:4",
                                "type": "",
                                "value": "0x80"
                              }
                            ],
                            "functionName": {
                              "name": "add",
                              "nodeType": "YulIdentifier",
                              "src": "9582:3:4"
                            },
                            "nodeType": "YulFunctionCall",
                            "src": "9582:14:4"
                          },
                          {
                            "arguments": [
                              {
                                "name": "tail",
                                "nodeType": "YulIdentifier",
                                "src": "9602:4:4"
                              },
                              {
                                "name": "pos",
                                "nodeType": "YulIdentifier",
                                "src": "9608:3:4"
                              }
                            ],
                            "functionName": {
                              "name": "sub",
                              "nodeType": "YulIdentifier",
                              "src": "9598:3:4"
                            },
                            "nodeType": "YulFunctionCall",
                            "src": "9598:14:4"
                          }
                        ],
                        "functionName": {
                          "name": "mstore",
                          "nodeType": "YulIdentifier",
                          "src": "9575:6:4"
                        },
                        "nodeType": "YulFunctionCall",
                        "src": "9575:38:4"
                      },
                      "nodeType": "YulExpressionStatement",
                      "src": "9575:38:4"
                    },
                    {
                      "nodeType": "YulAssignment",
                      "src": "9626:79:4",
                      "value": {
                        "arguments": [
                          {
                            "name": "memberValue0",
                            "nodeType": "YulIdentifier",
                            "src": "9686:12:4"
                          },
                          {
                            "name": "tail",
                            "nodeType": "YulIdentifier",
                            "src": "9700:4:4"
                          }
                        ],
                        "functionName": {
                          "name": "abi_encode_t_bytes_memory_ptr_to_t_bytes_memory_ptr",
                          "nodeType": "YulIdentifier",
                          "src": "9634:51:4"
                        },
                        "nodeType": "YulFunctionCall",
                        "src": "9634:71:4"
                      },
                      "variableNames": [
                        {
                          "name": "tail",
                          "nodeType": "YulIdentifier",
                          "src": "9626:4:4"
                        }
                      ]
                    }
                  ]
                },
                {
                  "nodeType": "YulBlock",
                  "src": "9726:183:4",
                  "statements": [
                    {
                      "nodeType": "YulVariableDeclaration",
                      "src": "9780:43:4",
                      "value": {
                        "arguments": [
                          {
                            "arguments": [
                              {
                                "name": "value",
                                "nodeType": "YulIdentifier",
                                "src": "9810:5:4"
                              },
                              {
                                "kind": "number",
                                "nodeType": "YulLiteral",
                                "src": "9817:4:4",
                                "type": "",
                                "value": "0xa0"
                              }
                            ],
                            "functionName": {
                              "name": "add",
                              "nodeType": "YulIdentifier",
                              "src": "9806:3:4"
                            },
                            "nodeType": "YulFunctionCall",
                            "src": "9806:16:4"
                          }
                        ],
                        "functionName": {
                          "name": "mload",
                          "nodeType": "YulIdentifier",
                          "src": "9800:5:4"
                        },
                        "nodeType": "YulFunctionCall",
                        "src": "9800:23:4"
                      },
                      "variables": [
                        {
                          "name": "memberValue0",
                          "nodeType": "YulTypedName",
                          "src": "9784:12:4",
                          "type": ""
                        }
                      ]
                    },
                    {
                      "expression": {
                        "arguments": [
                          {
                            "name": "memberValue0",
                            "nodeType": "YulIdentifier",
                            "src": "9870:12:4"
                          },
                          {
                            "arguments": [
                              {
                                "name": "pos",
                                "nodeType": "YulIdentifier",
                                "src": "9888:3:4"
                              },
                              {
                                "kind": "number",
                                "nodeType": "YulLiteral",
                                "src": "9893:4:4",
                                "type": "",
                                "value": "0xa0"
                              }
                            ],
                            "functionName": {
                              "name": "add",
                              "nodeType": "YulIdentifier",
                              "src": "9884:3:4"
                            },
                            "nodeType": "YulFunctionCall",
                            "src": "9884:14:4"
                          }
                        ],
                        "functionName": {
                          "name": "abi_encode_t_uint256_to_t_uint256",
                          "nodeType": "YulIdentifier",
                          "src": "9836:33:4"
                        },
                        "nodeType": "YulFunctionCall",
                        "src": "9836:63:4"
                      },
                      "nodeType": "YulExpressionStatement",
                      "src": "9836:63:4"
                    }
                  ]
                },
                {
                  "nodeType": "YulBlock",
                  "src": "9919:264:4",
                  "statements": [
                    {
                      "nodeType": "YulVariableDeclaration",
                      "src": "9985:43:4",
                      "value": {
                        "arguments": [
                          {
                            "arguments": [
                              {
                                "name": "value",
                                "nodeType": "YulIdentifier",
                                "src": "10015:5:4"
                              },
                              {
                                "kind": "number",
                                "nodeType": "YulLiteral",
                                "src": "10022:4:4",
                                "type": "",
                                "value": "0xc0"
                              }
                            ],
                            "functionName": {
                              "name": "add",
                              "nodeType": "YulIdentifier",
                              "src": "10011:3:4"
                            },
                            "nodeType": "YulFunctionCall",
                            "src": "10011:16:4"
                          }
                        ],
                        "functionName": {
                          "name": "mload",
                          "nodeType": "YulIdentifier",
                          "src": "10005:5:4"
                        },
                        "nodeType": "YulFunctionCall",
                        "src": "10005:23:4"
                      },
                      "variables": [
                        {
                          "name": "memberValue0",
                          "nodeType": "YulTypedName",
                          "src": "9989:12:4",
                          "type": ""
                        }
                      ]
                    },
                    {
                      "expression": {
                        "arguments": [
                          {
                            "arguments": [
                              {
                                "name": "pos",
                                "nodeType": "YulIdentifier",
                                "src": "10053:3:4"
                              },
                              {
                                "kind": "number",
                                "nodeType": "YulLiteral",
                                "src": "10058:4:4",
                                "type": "",
                                "value": "0xc0"
                              }
                            ],
                            "functionName": {
                              "name": "add",
                              "nodeType": "YulIdentifier",
                              "src": "10049:3:4"
                            },
                            "nodeType": "YulFunctionCall",
                            "src": "10049:14:4"
                          },
                          {
                            "arguments": [
                              {
                                "name": "tail",
                                "nodeType": "YulIdentifier",
                                "src": "10069:4:4"
                              },
                              {
                                "name": "pos",
                                "nodeType": "YulIdentifier",
                                "src": "10075:3:4"
                              }
                            ],
                            "functionName": {
                              "name": "sub",
                              "nodeType": "YulIdentifier",
                              "src": "10065:3:4"
                            },
                            "nodeType": "YulFunctionCall",
                            "src": "10065:14:4"
                          }
                        ],
                        "functionName": {
                          "name": "mstore",
                          "nodeType": "YulIdentifier",
                          "src": "10042:6:4"
                        },
                        "nodeType": "YulFunctionCall",
                        "src": "10042:38:4"
                      },
                      "nodeType": "YulExpressionStatement",
                      "src": "10042:38:4"
                    },
                    {
                      "nodeType": "YulAssignment",
                      "src": "10093:79:4",
                      "value": {
                        "arguments": [
                          {
                            "name": "memberValue0",
                            "nodeType": "YulIdentifier",
                            "src": "10153:12:4"
                          },
                          {
                            "name": "tail",
                            "nodeType": "YulIdentifier",
                            "src": "10167:4:4"
                          }
                        ],
                        "functionName": {
                          "name": "abi_encode_t_bytes_memory_ptr_to_t_bytes_memory_ptr",
                          "nodeType": "YulIdentifier",
                          "src": "10101:51:4"
                        },
                        "nodeType": "YulFunctionCall",
                        "src": "10101:71:4"
                      },
                      "variableNames": [
                        {
                          "name": "tail",
                          "nodeType": "YulIdentifier",
                          "src": "10093:4:4"
                        }
                      ]
                    }
                  ]
                },
                {
                  "nodeType": "YulBlock",
                  "src": "10193:169:4",
                  "statements": [
                    {
                      "nodeType": "YulVariableDeclaration",
                      "src": "10233:43:4",
                      "value": {
                        "arguments": [
                          {
                            "arguments": [
                              {
                                "name": "value",
                                "nodeType": "YulIdentifier",
                                "src": "10263:5:4"
                              },
                              {
                                "kind": "number",
                                "nodeType": "YulLiteral",
                                "src": "10270:4:4",
                                "type": "",
                                "value": "0xe0"
                              }
                            ],
                            "functionName": {
                              "name": "add",
                              "nodeType": "YulIdentifier",
                              "src": "10259:3:4"
                            },
                            "nodeType": "YulFunctionCall",
                            "src": "10259:16:4"
                          }
                        ],
                        "functionName": {
                          "name": "mload",
                          "nodeType": "YulIdentifier",
                          "src": "10253:5:4"
                        },
                        "nodeType": "YulFunctionCall",
                        "src": "10253:23:4"
                      },
                      "variables": [
                        {
                          "name": "memberValue0",
                          "nodeType": "YulTypedName",
                          "src": "10237:12:4",
                          "type": ""
                        }
                      ]
                    },
                    {
                      "expression": {
                        "arguments": [
                          {
                            "name": "memberValue0",
                            "nodeType": "YulIdentifier",
                            "src": "10323:12:4"
                          },
                          {
                            "arguments": [
                              {
                                "name": "pos",
                                "nodeType": "YulIdentifier",
                                "src": "10341:3:4"
                              },
                              {
                                "kind": "number",
                                "nodeType": "YulLiteral",
                                "src": "10346:4:4",
                                "type": "",
                                "value": "0xe0"
                              }
                            ],
                            "functionName": {
                              "name": "add",
                              "nodeType": "YulIdentifier",
                              "src": "10337:3:4"
                            },
                            "nodeType": "YulFunctionCall",
                            "src": "10337:14:4"
                          }
                        ],
                        "functionName": {
                          "name": "abi_encode_t_uint256_to_t_uint256",
                          "nodeType": "YulIdentifier",
                          "src": "10289:33:4"
                        },
                        "nodeType": "YulFunctionCall",
                        "src": "10289:63:4"
                      },
                      "nodeType": "YulExpressionStatement",
                      "src": "10289:63:4"
                    }
                  ]
                },
                {
                  "nodeType": "YulAssignment",
                  "src": "10372:11:4",
                  "value": {
                    "name": "tail",
                    "nodeType": "YulIdentifier",
                    "src": "10379:4:4"
                  },
                  "variableNames": [
                    {
                      "name": "end",
                      "nodeType": "YulIdentifier",
                      "src": "10372:3:4"
                    }
                  ]
                }
              ]
            },
            "name": "abi_encode_t_struct$_TrustedEvent_$501_memory_ptr_to_t_struct$_TrustedEvent_$501_memory_ptr",
            "nodeType": "YulFunctionDefinition",
            "parameters": [
              {
                "name": "value",
                "nodeType": "YulTypedName",
                "src": "8462:5:4",
                "type": ""
              },
              {
                "name": "pos",
                "nodeType": "YulTypedName",
                "src": "8469:3:4",
                "type": ""
              }
            ],
            "returnVariables": [
              {
                "name": "end",
                "nodeType": "YulTypedName",
                "src": "8478:3:4",
                "type": ""
              }
            ],
            "src": "8361:2028:4"
          },
          {
            "body": {
              "nodeType": "YulBlock",
              "src": "10533:134:4",
              "statements": [
                {
                  "nodeType": "YulAssignment",
                  "src": "10543:118:4",
                  "value": {
                    "arguments": [
                      {
                        "name": "value0",
                        "nodeType": "YulIdentifier",
                        "src": "10649:6:4"
                      },
                      {
                        "name": "pos",
                        "nodeType": "YulIdentifier",
                        "src": "10657:3:4"
                      }
                    ],
                    "functionName": {
                      "name": "abi_encode_t_struct$_TrustedEvent_$501_memory_ptr_to_t_struct$_TrustedEvent_$501_memory_ptr",
                      "nodeType": "YulIdentifier",
                      "src": "10557:91:4"
                    },
                    "nodeType": "YulFunctionCall",
                    "src": "10557:104:4"
                  },
                  "variableNames": [
                    {
                      "name": "updatedPos",
                      "nodeType": "YulIdentifier",
                      "src": "10543:10:4"
                    }
                  ]
                }
              ]
            },
            "name": "abi_encodeUpdatedPos_t_struct$_TrustedEvent_$501_memory_ptr_to_t_struct$_TrustedEvent_$501_memory_ptr",
            "nodeType": "YulFunctionDefinition",
            "parameters": [
              {
                "name": "value0",
                "nodeType": "YulTypedName",
                "src": "10506:6:4",
                "type": ""
              },
              {
                "name": "pos",
                "nodeType": "YulTypedName",
                "src": "10514:3:4",
                "type": ""
              }
            ],
            "returnVariables": [
              {
                "name": "updatedPos",
                "nodeType": "YulTypedName",
                "src": "10522:10:4",
                "type": ""
              }
            ],
            "src": "10395:272:4"
          },
          {
            "body": {
              "nodeType": "YulBlock",
              "src": "10777:38:4",
              "statements": [
                {
                  "nodeType": "YulAssignment",
                  "src": "10787:22:4",
                  "value": {
                    "arguments": [
                      {
                        "name": "ptr",
                        "nodeType": "YulIdentifier",
                        "src": "10799:3:4"
                      },
                      {
                        "kind": "number",
                        "nodeType": "YulLiteral",
                        "src": "10804:4:4",
                        "type": "",
                        "value": "0x20"
                      }
                    ],
                    "functionName": {
                      "name": "add",
                      "nodeType": "YulIdentifier",
                      "src": "10795:3:4"
                    },
                    "nodeType": "YulFunctionCall",
                    "src": "10795:14:4"
                  },
                  "variableNames": [
                    {
                      "name": "next",
                      "nodeType": "YulIdentifier",
                      "src": "10787:4:4"
                    }
                  ]
                }
              ]
            },
            "name": "array_nextElement_t_array$_t_struct$_TrustedEvent_$501_memory_ptr_$dyn_memory_ptr",
            "nodeType": "YulFunctionDefinition",
            "parameters": [
              {
                "name": "ptr",
                "nodeType": "YulTypedName",
                "src": "10764:3:4",
                "type": ""
              }
            ],
            "returnVariables": [
              {
                "name": "next",
                "nodeType": "YulTypedName",
                "src": "10772:4:4",
                "type": ""
              }
            ],
            "src": "10673:142:4"
          },
          {
            "body": {
              "nodeType": "YulBlock",
              "src": "11089:961:4",
              "statements": [
                {
                  "nodeType": "YulVariableDeclaration",
                  "src": "11099:97:4",
                  "value": {
                    "arguments": [
                      {
                        "name": "value",
                        "nodeType": "YulIdentifier",
                        "src": "11190:5:4"
                      }
                    ],
                    "functionName": {
                      "name": "array_length_t_array$_t_struct$_TrustedEvent_$501_memory_ptr_$dyn_memory_ptr",
                      "nodeType": "YulIdentifier",
                      "src": "11113:76:4"
                    },
                    "nodeType": "YulFunctionCall",
                    "src": "11113:83:4"
                  },
                  "variables": [
                    {
                      "name": "length",
                      "nodeType": "YulTypedName",
                      "src": "11103:6:4",
                      "type": ""
                    }
                  ]
                },
                {
                  "nodeType": "YulAssignment",
                  "src": "11205:122:4",
                  "value": {
                    "arguments": [
                      {
                        "name": "pos",
                        "nodeType": "YulIdentifier",
                        "src": "11315:3:4"
                      },
                      {
                        "name": "length",
                        "nodeType": "YulIdentifier",
                        "src": "11320:6:4"
                      }
                    ],
                    "functionName": {
                      "name": "array_storeLengthForEncoding_t_array$_t_struct$_TrustedEvent_$501_memory_ptr_$dyn_memory_ptr_fromStack",
                      "nodeType": "YulIdentifier",
                      "src": "11212:102:4"
                    },
                    "nodeType": "YulFunctionCall",
                    "src": "11212:115:4"
                  },
                  "variableNames": [
                    {
                      "name": "pos",
                      "nodeType": "YulIdentifier",
                      "src": "11205:3:4"
                    }
                  ]
                },
                {
                  "nodeType": "YulVariableDeclaration",
                  "src": "11336:20:4",
                  "value": {
                    "name": "pos",
                    "nodeType": "YulIdentifier",
                    "src": "11353:3:4"
                  },
                  "variables": [
                    {
                      "name": "headStart",
                      "nodeType": "YulTypedName",
                      "src": "11340:9:4",
                      "type": ""
                    }
                  ]
                },
                {
                  "nodeType": "YulVariableDeclaration",
                  "src": "11365:39:4",
                  "value": {
                    "arguments": [
                      {
                        "name": "pos",
                        "nodeType": "YulIdentifier",
                        "src": "11381:3:4"
                      },
                      {
                        "arguments": [
                          {
                            "name": "length",
                            "nodeType": "YulIdentifier",
                            "src": "11390:6:4"
                          },
                          {
                            "kind": "number",
                            "nodeType": "YulLiteral",
                            "src": "11398:4:4",
                            "type": "",
                            "value": "0x20"
                          }
                        ],
                        "functionName": {
                          "name": "mul",
                          "nodeType": "YulIdentifier",
                          "src": "11386:3:4"
                        },
                        "nodeType": "YulFunctionCall",
                        "src": "11386:17:4"
                      }
                    ],
                    "functionName": {
                      "name": "add",
                      "nodeType": "YulIdentifier",
                      "src": "11377:3:4"
                    },
                    "nodeType": "YulFunctionCall",
                    "src": "11377:27:4"
                  },
                  "variables": [
                    {
                      "name": "tail",
                      "nodeType": "YulTypedName",
                      "src": "11369:4:4",
                      "type": ""
                    }
                  ]
                },
                {
                  "nodeType": "YulVariableDeclaration",
                  "src": "11413:100:4",
                  "value": {
                    "arguments": [
                      {
                        "name": "value",
                        "nodeType": "YulIdentifier",
                        "src": "11507:5:4"
                      }
                    ],
                    "functionName": {
                      "name": "array_dataslot_t_array$_t_struct$_TrustedEvent_$501_memory_ptr_$dyn_memory_ptr",
                      "nodeType": "YulIdentifier",
                      "src": "11428:78:4"
                    },
                    "nodeType": "YulFunctionCall",
                    "src": "11428:85:4"
                  },
                  "variables": [
                    {
                      "name": "baseRef",
                      "nodeType": "YulTypedName",
                      "src": "11417:7:4",
                      "type": ""
                    }
                  ]
                },
                {
                  "nodeType": "YulVariableDeclaration",
                  "src": "11522:21:4",
                  "value": {
                    "name": "baseRef",
                    "nodeType": "YulIdentifier",
                    "src": "11536:7:4"
                  },
                  "variables": [
                    {
                      "name": "srcPtr",
                      "nodeType": "YulTypedName",
                      "src": "11526:6:4",
                      "type": ""
                    }
                  ]
                },
                {
                  "body": {
                    "nodeType": "YulBlock",
                    "src": "11612:393:4",
                    "statements": [
                      {
                        "expression": {
                          "arguments": [
                            {
                              "name": "pos",
                              "nodeType": "YulIdentifier",
                              "src": "11633:3:4"
                            },
                            {
                              "arguments": [
                                {
                                  "name": "tail",
                                  "nodeType": "YulIdentifier",
                                  "src": "11642:4:4"
                                },
                                {
                                  "name": "headStart",
                                  "nodeType": "YulIdentifier",
                                  "src": "11648:9:4"
                                }
                              ],
                              "functionName": {
                                "name": "sub",
                                "nodeType": "YulIdentifier",
                                "src": "11638:3:4"
                              },
                              "nodeType": "YulFunctionCall",
                              "src": "11638:20:4"
                            }
                          ],
                          "functionName": {
                            "name": "mstore",
                            "nodeType": "YulIdentifier",
                            "src": "11626:6:4"
                          },
                          "nodeType": "YulFunctionCall",
                          "src": "11626:33:4"
                        },
                        "nodeType": "YulExpressionStatement",
                        "src": "11626:33:4"
                      },
                      {
                        "nodeType": "YulVariableDeclaration",
                        "src": "11672:34:4",
                        "value": {
                          "arguments": [
                            {
                              "name": "srcPtr",
                              "nodeType": "YulIdentifier",
                              "src": "11699:6:4"
                            }
                          ],
                          "functionName": {
                            "name": "mload",
                            "nodeType": "YulIdentifier",
                            "src": "11693:5:4"
                          },
                          "nodeType": "YulFunctionCall",
                          "src": "11693:13:4"
                        },
                        "variables": [
                          {
                            "name": "elementValue0",
                            "nodeType": "YulTypedName",
                            "src": "11676:13:4",
                            "type": ""
                          }
                        ]
                      },
                      {
                        "nodeType": "YulAssignment",
                        "src": "11719:130:4",
                        "value": {
                          "arguments": [
                            {
                              "name": "elementValue0",
                              "nodeType": "YulIdentifier",
                              "src": "11829:13:4"
                            },
                            {
                              "name": "tail",
                              "nodeType": "YulIdentifier",
                              "src": "11844:4:4"
                            }
                          ],
                          "functionName": {
                            "name": "abi_encodeUpdatedPos_t_struct$_TrustedEvent_$501_memory_ptr_to_t_struct$_TrustedEvent_$501_memory_ptr",
                            "nodeType": "YulIdentifier",
                            "src": "11727:101:4"
                          },
                          "nodeType": "YulFunctionCall",
                          "src": "11727:122:4"
                        },
                        "variableNames": [
                          {
                            "name": "tail",
                            "nodeType": "YulIdentifier",
                            "src": "11719:4:4"
                          }
                        ]
                      },
                      {
                        "nodeType": "YulAssignment",
                        "src": "11862:99:4",
                        "value": {
                          "arguments": [
                            {
                              "name": "srcPtr",
                              "nodeType": "YulIdentifier",
                              "src": "11954:6:4"
                            }
                          ],
                          "functionName": {
                            "name": "array_nextElement_t_array$_t_struct$_TrustedEvent_$501_memory_ptr_$dyn_memory_ptr",
                            "nodeType": "YulIdentifier",
                            "src": "11872:81:4"
                          },
                          "nodeType": "YulFunctionCall",
                          "src": "11872:89:4"
                        },
                        "variableNames": [
                          {
                            "name": "srcPtr",
                            "nodeType": "YulIdentifier",
                            "src": "11862:6:4"
                          }
                        ]
                      },
                      {
                        "nodeType": "YulAssignment",
                        "src": "11974:21:4",
                        "value": {
                          "arguments": [
                            {
                              "name": "pos",
                              "nodeType": "YulIdentifier",
                              "src": "11985:3:4"
                            },
                            {
                              "kind": "number",
                              "nodeType": "YulLiteral",
                              "src": "11990:4:4",
                              "type": "",
                              "value": "0x20"
                            }
                          ],
                          "functionName": {
                            "name": "add",
                            "nodeType": "YulIdentifier",
                            "src": "11981:3:4"
                          },
                          "nodeType": "YulFunctionCall",
                          "src": "11981:14:4"
                        },
                        "variableNames": [
                          {
                            "name": "pos",
                            "nodeType": "YulIdentifier",
                            "src": "11974:3:4"
                          }
                        ]
                      }
                    ]
                  },
                  "condition": {
                    "arguments": [
                      {
                        "name": "i",
                        "nodeType": "YulIdentifier",
                        "src": "11574:1:4"
                      },
                      {
                        "name": "length",
                        "nodeType": "YulIdentifier",
                        "src": "11577:6:4"
                      }
                    ],
                    "functionName": {
                      "name": "lt",
                      "nodeType": "YulIdentifier",
                      "src": "11571:2:4"
                    },
                    "nodeType": "YulFunctionCall",
                    "src": "11571:13:4"
                  },
                  "nodeType": "YulForLoop",
                  "post": {
                    "nodeType": "YulBlock",
                    "src": "11585:18:4",
                    "statements": [
                      {
                        "nodeType": "YulAssignment",
                        "src": "11587:14:4",
                        "value": {
                          "arguments": [
                            {
                              "name": "i",
                              "nodeType": "YulIdentifier",
                              "src": "11596:1:4"
                            },
                            {
                              "kind": "number",
                              "nodeType": "YulLiteral",
                              "src": "11599:1:4",
                              "type": "",
                              "value": "1"
                            }
                          ],
                          "functionName": {
                            "name": "add",
                            "nodeType": "YulIdentifier",
                            "src": "11592:3:4"
                          },
                          "nodeType": "YulFunctionCall",
                          "src": "11592:9:4"
                        },
                        "variableNames": [
                          {
                            "name": "i",
                            "nodeType": "YulIdentifier",
                            "src": "11587:1:4"
                          }
                        ]
                      }
                    ]
                  },
                  "pre": {
                    "nodeType": "YulBlock",
                    "src": "11556:14:4",
                    "statements": [
                      {
                        "nodeType": "YulVariableDeclaration",
                        "src": "11558:10:4",
                        "value": {
                          "kind": "number",
                          "nodeType": "YulLiteral",
                          "src": "11567:1:4",
                          "type": "",
                          "value": "0"
                        },
                        "variables": [
                          {
                            "name": "i",
                            "nodeType": "YulTypedName",
                            "src": "11562:1:4",
                            "type": ""
                          }
                        ]
                      }
                    ]
                  },
                  "src": "11552:453:4"
                },
                {
                  "nodeType": "YulAssignment",
                  "src": "12014:11:4",
                  "value": {
                    "name": "tail",
                    "nodeType": "YulIdentifier",
                    "src": "12021:4:4"
                  },
                  "variableNames": [
                    {
                      "name": "pos",
                      "nodeType": "YulIdentifier",
                      "src": "12014:3:4"
                    }
                  ]
                },
                {
                  "nodeType": "YulAssignment",
                  "src": "12034:10:4",
                  "value": {
                    "name": "pos",
                    "nodeType": "YulIdentifier",
                    "src": "12041:3:4"
                  },
                  "variableNames": [
                    {
                      "name": "end",
                      "nodeType": "YulIdentifier",
                      "src": "12034:3:4"
                    }
                  ]
                }
              ]
            },
            "name": "abi_encode_t_array$_t_struct$_TrustedEvent_$501_memory_ptr_$dyn_memory_ptr_to_t_array$_t_struct$_TrustedEvent_$501_memory_ptr_$dyn_memory_ptr_fromStack",
            "nodeType": "YulFunctionDefinition",
            "parameters": [
              {
                "name": "value",
                "nodeType": "YulTypedName",
                "src": "11068:5:4",
                "type": ""
              },
              {
                "name": "pos",
                "nodeType": "YulTypedName",
                "src": "11075:3:4",
                "type": ""
              }
            ],
            "returnVariables": [
              {
                "name": "end",
                "nodeType": "YulTypedName",
                "src": "11084:3:4",
                "type": ""
              }
            ],
            "src": "10907:1143:4"
          },
          {
            "body": {
              "nodeType": "YulBlock",
              "src": "12340:466:4",
              "statements": [
                {
                  "nodeType": "YulAssignment",
                  "src": "12350:26:4",
                  "value": {
                    "arguments": [
                      {
                        "name": "headStart",
                        "nodeType": "YulIdentifier",
                        "src": "12362:9:4"
                      },
                      {
                        "kind": "number",
                        "nodeType": "YulLiteral",
                        "src": "12373:2:4",
                        "type": "",
                        "value": "64"
                      }
                    ],
                    "functionName": {
                      "name": "add",
                      "nodeType": "YulIdentifier",
                      "src": "12358:3:4"
                    },
                    "nodeType": "YulFunctionCall",
                    "src": "12358:18:4"
                  },
                  "variableNames": [
                    {
                      "name": "tail",
                      "nodeType": "YulIdentifier",
                      "src": "12350:4:4"
                    }
                  ]
                },
                {
                  "expression": {
                    "arguments": [
                      {
                        "arguments": [
                          {
                            "name": "headStart",
                            "nodeType": "YulIdentifier",
                            "src": "12397:9:4"
                          },
                          {
                            "kind": "number",
                            "nodeType": "YulLiteral",
                            "src": "12408:1:4",
                            "type": "",
                            "value": "0"
                          }
                        ],
                        "functionName": {
                          "name": "add",
                          "nodeType": "YulIdentifier",
                          "src": "12393:3:4"
                        },
                        "nodeType": "YulFunctionCall",
                        "src": "12393:17:4"
                      },
                      {
                        "arguments": [
                          {
                            "name": "tail",
                            "nodeType": "YulIdentifier",
                            "src": "12416:4:4"
                          },
                          {
                            "name": "headStart",
                            "nodeType": "YulIdentifier",
                            "src": "12422:9:4"
                          }
                        ],
                        "functionName": {
                          "name": "sub",
                          "nodeType": "YulIdentifier",
                          "src": "12412:3:4"
                        },
                        "nodeType": "YulFunctionCall",
                        "src": "12412:20:4"
                      }
                    ],
                    "functionName": {
                      "name": "mstore",
                      "nodeType": "YulIdentifier",
                      "src": "12386:6:4"
                    },
                    "nodeType": "YulFunctionCall",
                    "src": "12386:47:4"
                  },
                  "nodeType": "YulExpressionStatement",
                  "src": "12386:47:4"
                },
                {
                  "nodeType": "YulAssignment",
                  "src": "12442:116:4",
                  "value": {
                    "arguments": [
                      {
                        "name": "value0",
                        "nodeType": "YulIdentifier",
                        "src": "12544:6:4"
                      },
                      {
                        "name": "tail",
                        "nodeType": "YulIdentifier",
                        "src": "12553:4:4"
                      }
                    ],
                    "functionName": {
                      "name": "abi_encode_t_array$_t_uint256_$dyn_memory_ptr_to_t_array$_t_uint256_$dyn_memory_ptr_fromStack",
                      "nodeType": "YulIdentifier",
                      "src": "12450:93:4"
                    },
                    "nodeType": "YulFunctionCall",
                    "src": "12450:108:4"
                  },
                  "variableNames": [
                    {
                      "name": "tail",
                      "nodeType": "YulIdentifier",
                      "src": "12442:4:4"
                    }
                  ]
                },
                {
                  "expression": {
                    "arguments": [
                      {
                        "arguments": [
                          {
                            "name": "headStart",
                            "nodeType": "YulIdentifier",
                            "src": "12579:9:4"
                          },
                          {
                            "kind": "number",
                            "nodeType": "YulLiteral",
                            "src": "12590:2:4",
                            "type": "",
                            "value": "32"
                          }
                        ],
                        "functionName": {
                          "name": "add",
                          "nodeType": "YulIdentifier",
                          "src": "12575:3:4"
                        },
                        "nodeType": "YulFunctionCall",
                        "src": "12575:18:4"
                      },
                      {
                        "arguments": [
                          {
                            "name": "tail",
                            "nodeType": "YulIdentifier",
                            "src": "12599:4:4"
                          },
                          {
                            "name": "headStart",
                            "nodeType": "YulIdentifier",
                            "src": "12605:9:4"
                          }
                        ],
                        "functionName": {
                          "name": "sub",
                          "nodeType": "YulIdentifier",
                          "src": "12595:3:4"
                        },
                        "nodeType": "YulFunctionCall",
                        "src": "12595:20:4"
                      }
                    ],
                    "functionName": {
                      "name": "mstore",
                      "nodeType": "YulIdentifier",
                      "src": "12568:6:4"
                    },
                    "nodeType": "YulFunctionCall",
                    "src": "12568:48:4"
                  },
                  "nodeType": "YulExpressionStatement",
                  "src": "12568:48:4"
                },
                {
                  "nodeType": "YulAssignment",
                  "src": "12625:174:4",
                  "value": {
                    "arguments": [
                      {
                        "name": "value1",
                        "nodeType": "YulIdentifier",
                        "src": "12785:6:4"
                      },
                      {
                        "name": "tail",
                        "nodeType": "YulIdentifier",
                        "src": "12794:4:4"
                      }
                    ],
                    "functionName": {
                      "name": "abi_encode_t_array$_t_struct$_TrustedEvent_$501_memory_ptr_$dyn_memory_ptr_to_t_array$_t_struct$_TrustedEvent_$501_memory_ptr_$dyn_memory_ptr_fromStack",
                      "nodeType": "YulIdentifier",
                      "src": "12633:151:4"
                    },
                    "nodeType": "YulFunctionCall",
                    "src": "12633:166:4"
                  },
                  "variableNames": [
                    {
                      "name": "tail",
                      "nodeType": "YulIdentifier",
                      "src": "12625:4:4"
                    }
                  ]
                }
              ]
            },
            "name": "abi_encode_tuple_t_array$_t_uint256_$dyn_memory_ptr_t_array$_t_struct$_TrustedEvent_$501_memory_ptr_$dyn_memory_ptr__to_t_array$_t_uint256_$dyn_memory_ptr_t_array$_t_struct$_TrustedEvent_$501_memory_ptr_$dyn_memory_ptr__fromStack_reversed",
            "nodeType": "YulFunctionDefinition",
            "parameters": [
              {
                "name": "headStart",
                "nodeType": "YulTypedName",
                "src": "12304:9:4",
                "type": ""
              },
              {
                "name": "value1",
                "nodeType": "YulTypedName",
                "src": "12316:6:4",
                "type": ""
              },
              {
                "name": "value0",
                "nodeType": "YulTypedName",
                "src": "12324:6:4",
                "type": ""
              }
            ],
            "returnVariables": [
              {
                "name": "tail",
                "nodeType": "YulTypedName",
                "src": "12335:4:4",
                "type": ""
              }
            ],
            "src": "12056:750:4"
          },
          {
            "body": {
              "nodeType": "YulBlock",
              "src": "12901:28:4",
              "statements": [
                {
                  "expression": {
                    "arguments": [
                      {
                        "kind": "number",
                        "nodeType": "YulLiteral",
                        "src": "12918:1:4",
                        "type": "",
                        "value": "0"
                      },
                      {
                        "kind": "number",
                        "nodeType": "YulLiteral",
                        "src": "12921:1:4",
                        "type": "",
                        "value": "0"
                      }
                    ],
                    "functionName": {
                      "name": "revert",
                      "nodeType": "YulIdentifier",
                      "src": "12911:6:4"
                    },
                    "nodeType": "YulFunctionCall",
                    "src": "12911:12:4"
                  },
                  "nodeType": "YulExpressionStatement",
                  "src": "12911:12:4"
                }
              ]
            },
            "name": "revert_error_1b9f4a0a5773e33b91aa01db23bf8c55fce1411167c872835e7fa00a4f17d46d",
            "nodeType": "YulFunctionDefinition",
            "src": "12812:117:4"
          },
          {
            "body": {
              "nodeType": "YulBlock",
              "src": "13024:28:4",
              "statements": [
                {
                  "expression": {
                    "arguments": [
                      {
                        "kind": "number",
                        "nodeType": "YulLiteral",
                        "src": "13041:1:4",
                        "type": "",
                        "value": "0"
                      },
                      {
                        "kind": "number",
                        "nodeType": "YulLiteral",
                        "src": "13044:1:4",
                        "type": "",
                        "value": "0"
                      }
                    ],
                    "functionName": {
                      "name": "revert",
                      "nodeType": "YulIdentifier",
                      "src": "13034:6:4"
                    },
                    "nodeType": "YulFunctionCall",
                    "src": "13034:12:4"
                  },
                  "nodeType": "YulExpressionStatement",
                  "src": "13034:12:4"
                }
              ]
            },
            "name": "revert_error_987264b3b1d58a9c7f8255e93e81c77d86d6299019c33110a076957a3e06e2ae",
            "nodeType": "YulFunctionDefinition",
            "src": "12935:117:4"
          },
          {
            "body": {
              "nodeType": "YulBlock",
              "src": "13086:152:4",
              "statements": [
                {
                  "expression": {
                    "arguments": [
                      {
                        "kind": "number",
                        "nodeType": "YulLiteral",
                        "src": "13103:1:4",
                        "type": "",
                        "value": "0"
                      },
                      {
                        "kind": "number",
                        "nodeType": "YulLiteral",
                        "src": "13106:77:4",
                        "type": "",
                        "value": "35408467139433450592217433187231851964531694900788300625387963629091585785856"
                      }
                    ],
                    "functionName": {
                      "name": "mstore",
                      "nodeType": "YulIdentifier",
                      "src": "13096:6:4"
                    },
                    "nodeType": "YulFunctionCall",
                    "src": "13096:88:4"
                  },
                  "nodeType": "YulExpressionStatement",
                  "src": "13096:88:4"
                },
                {
                  "expression": {
                    "arguments": [
                      {
                        "kind": "number",
                        "nodeType": "YulLiteral",
                        "src": "13200:1:4",
                        "type": "",
                        "value": "4"
                      },
                      {
                        "kind": "number",
                        "nodeType": "YulLiteral",
                        "src": "13203:4:4",
                        "type": "",
                        "value": "0x41"
                      }
                    ],
                    "functionName": {
                      "name": "mstore",
                      "nodeType": "YulIdentifier",
                      "src": "13193:6:4"
                    },
                    "nodeType": "YulFunctionCall",
                    "src": "13193:15:4"
                  },
                  "nodeType": "YulExpressionStatement",
                  "src": "13193:15:4"
                },
                {
                  "expression": {
                    "arguments": [
                      {
                        "kind": "number",
                        "nodeType": "YulLiteral",
                        "src": "13224:1:4",
                        "type": "",
                        "value": "0"
                      },
                      {
                        "kind": "number",
                        "nodeType": "YulLiteral",
                        "src": "13227:4:4",
                        "type": "",
                        "value": "0x24"
                      }
                    ],
                    "functionName": {
                      "name": "revert",
                      "nodeType": "YulIdentifier",
                      "src": "13217:6:4"
                    },
                    "nodeType": "YulFunctionCall",
                    "src": "13217:15:4"
                  },
                  "nodeType": "YulExpressionStatement",
                  "src": "13217:15:4"
                }
              ]
            },
            "name": "panic_error_0x41",
            "nodeType": "YulFunctionDefinition",
            "src": "13058:180:4"
          },
          {
            "body": {
              "nodeType": "YulBlock",
              "src": "13287:238:4",
              "statements": [
                {
                  "nodeType": "YulVariableDeclaration",
                  "src": "13297:58:4",
                  "value": {
                    "arguments": [
                      {
                        "name": "memPtr",
                        "nodeType": "YulIdentifier",
                        "src": "13319:6:4"
                      },
                      {
                        "arguments": [
                          {
                            "name": "size",
                            "nodeType": "YulIdentifier",
                            "src": "13349:4:4"
                          }
                        ],
                        "functionName": {
                          "name": "round_up_to_mul_of_32",
                          "nodeType": "YulIdentifier",
                          "src": "13327:21:4"
                        },
                        "nodeType": "YulFunctionCall",
                        "src": "13327:27:4"
                      }
                    ],
                    "functionName": {
                      "name": "add",
                      "nodeType": "YulIdentifier",
                      "src": "13315:3:4"
                    },
                    "nodeType": "YulFunctionCall",
                    "src": "13315:40:4"
                  },
                  "variables": [
                    {
                      "name": "newFreePtr",
                      "nodeType": "YulTypedName",
                      "src": "13301:10:4",
                      "type": ""
                    }
                  ]
                },
                {
                  "body": {
                    "nodeType": "YulBlock",
                    "src": "13466:22:4",
                    "statements": [
                      {
                        "expression": {
                          "arguments": [],
                          "functionName": {
                            "name": "panic_error_0x41",
                            "nodeType": "YulIdentifier",
                            "src": "13468:16:4"
                          },
                          "nodeType": "YulFunctionCall",
                          "src": "13468:18:4"
                        },
                        "nodeType": "YulExpressionStatement",
                        "src": "13468:18:4"
                      }
                    ]
                  },
                  "condition": {
                    "arguments": [
                      {
                        "arguments": [
                          {
                            "name": "newFreePtr",
                            "nodeType": "YulIdentifier",
                            "src": "13409:10:4"
                          },
                          {
                            "kind": "number",
                            "nodeType": "YulLiteral",
                            "src": "13421:18:4",
                            "type": "",
                            "value": "0xffffffffffffffff"
                          }
                        ],
                        "functionName": {
                          "name": "gt",
                          "nodeType": "YulIdentifier",
                          "src": "13406:2:4"
                        },
                        "nodeType": "YulFunctionCall",
                        "src": "13406:34:4"
                      },
                      {
                        "arguments": [
                          {
                            "name": "newFreePtr",
                            "nodeType": "YulIdentifier",
                            "src": "13445:10:4"
                          },
                          {
                            "name": "memPtr",
                            "nodeType": "YulIdentifier",
                            "src": "13457:6:4"
                          }
                        ],
                        "functionName": {
                          "name": "lt",
                          "nodeType": "YulIdentifier",
                          "src": "13442:2:4"
                        },
                        "nodeType": "YulFunctionCall",
                        "src": "13442:22:4"
                      }
                    ],
                    "functionName": {
                      "name": "or",
                      "nodeType": "YulIdentifier",
                      "src": "13403:2:4"
                    },
                    "nodeType": "YulFunctionCall",
                    "src": "13403:62:4"
                  },
                  "nodeType": "YulIf",
                  "src": "13400:88:4"
                },
                {
                  "expression": {
                    "arguments": [
                      {
                        "kind": "number",
                        "nodeType": "YulLiteral",
                        "src": "13504:2:4",
                        "type": "",
                        "value": "64"
                      },
                      {
                        "name": "newFreePtr",
                        "nodeType": "YulIdentifier",
                        "src": "13508:10:4"
                      }
                    ],
                    "functionName": {
                      "name": "mstore",
                      "nodeType": "YulIdentifier",
                      "src": "13497:6:4"
                    },
                    "nodeType": "YulFunctionCall",
                    "src": "13497:22:4"
                  },
                  "nodeType": "YulExpressionStatement",
                  "src": "13497:22:4"
                }
              ]
            },
            "name": "finalize_allocation",
            "nodeType": "YulFunctionDefinition",
            "parameters": [
              {
                "name": "memPtr",
                "nodeType": "YulTypedName",
                "src": "13273:6:4",
                "type": ""
              },
              {
                "name": "size",
                "nodeType": "YulTypedName",
                "src": "13281:4:4",
                "type": ""
              }
            ],
            "src": "13244:281:4"
          },
          {
            "body": {
              "nodeType": "YulBlock",
              "src": "13572:88:4",
              "statements": [
                {
                  "nodeType": "YulAssignment",
                  "src": "13582:30:4",
                  "value": {
                    "arguments": [],
                    "functionName": {
                      "name": "allocate_unbounded",
                      "nodeType": "YulIdentifier",
                      "src": "13592:18:4"
                    },
                    "nodeType": "YulFunctionCall",
                    "src": "13592:20:4"
                  },
                  "variableNames": [
                    {
                      "name": "memPtr",
                      "nodeType": "YulIdentifier",
                      "src": "13582:6:4"
                    }
                  ]
                },
                {
                  "expression": {
                    "arguments": [
                      {
                        "name": "memPtr",
                        "nodeType": "YulIdentifier",
                        "src": "13641:6:4"
                      },
                      {
                        "name": "size",
                        "nodeType": "YulIdentifier",
                        "src": "13649:4:4"
                      }
                    ],
                    "functionName": {
                      "name": "finalize_allocation",
                      "nodeType": "YulIdentifier",
                      "src": "13621:19:4"
                    },
                    "nodeType": "YulFunctionCall",
                    "src": "13621:33:4"
                  },
                  "nodeType": "YulExpressionStatement",
                  "src": "13621:33:4"
                }
              ]
            },
            "name": "allocate_memory",
            "nodeType": "YulFunctionDefinition",
            "parameters": [
              {
                "name": "size",
                "nodeType": "YulTypedName",
                "src": "13556:4:4",
                "type": ""
              }
            ],
            "returnVariables": [
              {
                "name": "memPtr",
                "nodeType": "YulTypedName",
                "src": "13565:6:4",
                "type": ""
              }
            ],
            "src": "13531:129:4"
          },
          {
            "body": {
              "nodeType": "YulBlock",
              "src": "13732:241:4",
              "statements": [
                {
                  "body": {
                    "nodeType": "YulBlock",
                    "src": "13837:22:4",
                    "statements": [
                      {
                        "expression": {
                          "arguments": [],
                          "functionName": {
                            "name": "panic_error_0x41",
                            "nodeType": "YulIdentifier",
                            "src": "13839:16:4"
                          },
                          "nodeType": "YulFunctionCall",
                          "src": "13839:18:4"
                        },
                        "nodeType": "YulExpressionStatement",
                        "src": "13839:18:4"
                      }
                    ]
                  },
                  "condition": {
                    "arguments": [
                      {
                        "name": "length",
                        "nodeType": "YulIdentifier",
                        "src": "13809:6:4"
                      },
                      {
                        "kind": "number",
                        "nodeType": "YulLiteral",
                        "src": "13817:18:4",
                        "type": "",
                        "value": "0xffffffffffffffff"
                      }
                    ],
                    "functionName": {
                      "name": "gt",
                      "nodeType": "YulIdentifier",
                      "src": "13806:2:4"
                    },
                    "nodeType": "YulFunctionCall",
                    "src": "13806:30:4"
                  },
                  "nodeType": "YulIf",
                  "src": "13803:56:4"
                },
                {
                  "nodeType": "YulAssignment",
                  "src": "13869:37:4",
                  "value": {
                    "arguments": [
                      {
                        "name": "length",
                        "nodeType": "YulIdentifier",
                        "src": "13899:6:4"
                      }
                    ],
                    "functionName": {
                      "name": "round_up_to_mul_of_32",
                      "nodeType": "YulIdentifier",
                      "src": "13877:21:4"
                    },
                    "nodeType": "YulFunctionCall",
                    "src": "13877:29:4"
                  },
                  "variableNames": [
                    {
                      "name": "size",
                      "nodeType": "YulIdentifier",
                      "src": "13869:4:4"
                    }
                  ]
                },
                {
                  "nodeType": "YulAssignment",
                  "src": "13943:23:4",
                  "value": {
                    "arguments": [
                      {
                        "name": "size",
                        "nodeType": "YulIdentifier",
                        "src": "13955:4:4"
                      },
                      {
                        "kind": "number",
                        "nodeType": "YulLiteral",
                        "src": "13961:4:4",
                        "type": "",
                        "value": "0x20"
                      }
                    ],
                    "functionName": {
                      "name": "add",
                      "nodeType": "YulIdentifier",
                      "src": "13951:3:4"
                    },
                    "nodeType": "YulFunctionCall",
                    "src": "13951:15:4"
                  },
                  "variableNames": [
                    {
                      "name": "size",
                      "nodeType": "YulIdentifier",
                      "src": "13943:4:4"
                    }
                  ]
                }
              ]
            },
            "name": "array_allocation_size_t_bytes_memory_ptr",
            "nodeType": "YulFunctionDefinition",
            "parameters": [
              {
                "name": "length",
                "nodeType": "YulTypedName",
                "src": "13716:6:4",
                "type": ""
              }
            ],
            "returnVariables": [
              {
                "name": "size",
                "nodeType": "YulTypedName",
                "src": "13727:4:4",
                "type": ""
              }
            ],
            "src": "13666:307:4"
          },
          {
            "body": {
              "nodeType": "YulBlock",
              "src": "14030:103:4",
              "statements": [
                {
                  "expression": {
                    "arguments": [
                      {
                        "name": "dst",
                        "nodeType": "YulIdentifier",
                        "src": "14053:3:4"
                      },
                      {
                        "name": "src",
                        "nodeType": "YulIdentifier",
                        "src": "14058:3:4"
                      },
                      {
                        "name": "length",
                        "nodeType": "YulIdentifier",
                        "src": "14063:6:4"
                      }
                    ],
                    "functionName": {
                      "name": "calldatacopy",
                      "nodeType": "YulIdentifier",
                      "src": "14040:12:4"
                    },
                    "nodeType": "YulFunctionCall",
                    "src": "14040:30:4"
                  },
                  "nodeType": "YulExpressionStatement",
                  "src": "14040:30:4"
                },
                {
                  "expression": {
                    "arguments": [
                      {
                        "arguments": [
                          {
                            "name": "dst",
                            "nodeType": "YulIdentifier",
                            "src": "14111:3:4"
                          },
                          {
                            "name": "length",
                            "nodeType": "YulIdentifier",
                            "src": "14116:6:4"
                          }
                        ],
                        "functionName": {
                          "name": "add",
                          "nodeType": "YulIdentifier",
                          "src": "14107:3:4"
                        },
                        "nodeType": "YulFunctionCall",
                        "src": "14107:16:4"
                      },
                      {
                        "kind": "number",
                        "nodeType": "YulLiteral",
                        "src": "14125:1:4",
                        "type": "",
                        "value": "0"
                      }
                    ],
                    "functionName": {
                      "name": "mstore",
                      "nodeType": "YulIdentifier",
                      "src": "14100:6:4"
                    },
                    "nodeType": "YulFunctionCall",
                    "src": "14100:27:4"
                  },
                  "nodeType": "YulExpressionStatement",
                  "src": "14100:27:4"
                }
              ]
            },
            "name": "copy_calldata_to_memory",
            "nodeType": "YulFunctionDefinition",
            "parameters": [
              {
                "name": "src",
                "nodeType": "YulTypedName",
                "src": "14012:3:4",
                "type": ""
              },
              {
                "name": "dst",
                "nodeType": "YulTypedName",
                "src": "14017:3:4",
                "type": ""
              },
              {
                "name": "length",
                "nodeType": "YulTypedName",
                "src": "14022:6:4",
                "type": ""
              }
            ],
            "src": "13979:154:4"
          },
          {
            "body": {
              "nodeType": "YulBlock",
              "src": "14222:327:4",
              "statements": [
                {
                  "nodeType": "YulAssignment",
                  "src": "14232:74:4",
                  "value": {
                    "arguments": [
                      {
                        "arguments": [
                          {
                            "name": "length",
                            "nodeType": "YulIdentifier",
                            "src": "14298:6:4"
                          }
                        ],
                        "functionName": {
                          "name": "array_allocation_size_t_bytes_memory_ptr",
                          "nodeType": "YulIdentifier",
                          "src": "14257:40:4"
                        },
                        "nodeType": "YulFunctionCall",
                        "src": "14257:48:4"
                      }
                    ],
                    "functionName": {
                      "name": "allocate_memory",
                      "nodeType": "YulIdentifier",
                      "src": "14241:15:4"
                    },
                    "nodeType": "YulFunctionCall",
                    "src": "14241:65:4"
                  },
                  "variableNames": [
                    {
                      "name": "array",
                      "nodeType": "YulIdentifier",
                      "src": "14232:5:4"
                    }
                  ]
                },
                {
                  "expression": {
                    "arguments": [
                      {
                        "name": "array",
                        "nodeType": "YulIdentifier",
                        "src": "14322:5:4"
                      },
                      {
                        "name": "length",
                        "nodeType": "YulIdentifier",
                        "src": "14329:6:4"
                      }
                    ],
                    "functionName": {
                      "name": "mstore",
                      "nodeType": "YulIdentifier",
                      "src": "14315:6:4"
                    },
                    "nodeType": "YulFunctionCall",
                    "src": "14315:21:4"
                  },
                  "nodeType": "YulExpressionStatement",
                  "src": "14315:21:4"
                },
                {
                  "nodeType": "YulVariableDeclaration",
                  "src": "14345:27:4",
                  "value": {
                    "arguments": [
                      {
                        "name": "array",
                        "nodeType": "YulIdentifier",
                        "src": "14360:5:4"
                      },
                      {
                        "kind": "number",
                        "nodeType": "YulLiteral",
                        "src": "14367:4:4",
                        "type": "",
                        "value": "0x20"
                      }
                    ],
                    "functionName": {
                      "name": "add",
                      "nodeType": "YulIdentifier",
                      "src": "14356:3:4"
                    },
                    "nodeType": "YulFunctionCall",
                    "src": "14356:16:4"
                  },
                  "variables": [
                    {
                      "name": "dst",
                      "nodeType": "YulTypedName",
                      "src": "14349:3:4",
                      "type": ""
                    }
                  ]
                },
                {
                  "body": {
                    "nodeType": "YulBlock",
                    "src": "14410:83:4",
                    "statements": [
                      {
                        "expression": {
                          "arguments": [],
                          "functionName": {
                            "name": "revert_error_987264b3b1d58a9c7f8255e93e81c77d86d6299019c33110a076957a3e06e2ae",
                            "nodeType": "YulIdentifier",
                            "src": "14412:77:4"
                          },
                          "nodeType": "YulFunctionCall",
                          "src": "14412:79:4"
                        },
                        "nodeType": "YulExpressionStatement",
                        "src": "14412:79:4"
                      }
                    ]
                  },
                  "condition": {
                    "arguments": [
                      {
                        "arguments": [
                          {
                            "name": "src",
                            "nodeType": "YulIdentifier",
                            "src": "14391:3:4"
                          },
                          {
                            "name": "length",
                            "nodeType": "YulIdentifier",
                            "src": "14396:6:4"
                          }
                        ],
                        "functionName": {
                          "name": "add",
                          "nodeType": "YulIdentifier",
                          "src": "14387:3:4"
                        },
                        "nodeType": "YulFunctionCall",
                        "src": "14387:16:4"
                      },
                      {
                        "name": "end",
                        "nodeType": "YulIdentifier",
                        "src": "14405:3:4"
                      }
                    ],
                    "functionName": {
                      "name": "gt",
                      "nodeType": "YulIdentifier",
                      "src": "14384:2:4"
                    },
                    "nodeType": "YulFunctionCall",
                    "src": "14384:25:4"
                  },
                  "nodeType": "YulIf",
                  "src": "14381:112:4"
                },
                {
                  "expression": {
                    "arguments": [
                      {
                        "name": "src",
                        "nodeType": "YulIdentifier",
                        "src": "14526:3:4"
                      },
                      {
                        "name": "dst",
                        "nodeType": "YulIdentifier",
                        "src": "14531:3:4"
                      },
                      {
                        "name": "length",
                        "nodeType": "YulIdentifier",
                        "src": "14536:6:4"
                      }
                    ],
                    "functionName": {
                      "name": "copy_calldata_to_memory",
                      "nodeType": "YulIdentifier",
                      "src": "14502:23:4"
                    },
                    "nodeType": "YulFunctionCall",
                    "src": "14502:41:4"
                  },
                  "nodeType": "YulExpressionStatement",
                  "src": "14502:41:4"
                }
              ]
            },
            "name": "abi_decode_available_length_t_bytes_memory_ptr",
            "nodeType": "YulFunctionDefinition",
            "parameters": [
              {
                "name": "src",
                "nodeType": "YulTypedName",
                "src": "14195:3:4",
                "type": ""
              },
              {
                "name": "length",
                "nodeType": "YulTypedName",
                "src": "14200:6:4",
                "type": ""
              },
              {
                "name": "end",
                "nodeType": "YulTypedName",
                "src": "14208:3:4",
                "type": ""
              }
            ],
            "returnVariables": [
              {
                "name": "array",
                "nodeType": "YulTypedName",
                "src": "14216:5:4",
                "type": ""
              }
            ],
            "src": "14139:410:4"
          },
          {
            "body": {
              "nodeType": "YulBlock",
              "src": "14629:277:4",
              "statements": [
                {
                  "body": {
                    "nodeType": "YulBlock",
                    "src": "14678:83:4",
                    "statements": [
                      {
                        "expression": {
                          "arguments": [],
                          "functionName": {
                            "name": "revert_error_1b9f4a0a5773e33b91aa01db23bf8c55fce1411167c872835e7fa00a4f17d46d",
                            "nodeType": "YulIdentifier",
                            "src": "14680:77:4"
                          },
                          "nodeType": "YulFunctionCall",
                          "src": "14680:79:4"
                        },
                        "nodeType": "YulExpressionStatement",
                        "src": "14680:79:4"
                      }
                    ]
                  },
                  "condition": {
                    "arguments": [
                      {
                        "arguments": [
                          {
                            "arguments": [
                              {
                                "name": "offset",
                                "nodeType": "YulIdentifier",
                                "src": "14657:6:4"
                              },
                              {
                                "kind": "number",
                                "nodeType": "YulLiteral",
                                "src": "14665:4:4",
                                "type": "",
                                "value": "0x1f"
                              }
                            ],
                            "functionName": {
                              "name": "add",
                              "nodeType": "YulIdentifier",
                              "src": "14653:3:4"
                            },
                            "nodeType": "YulFunctionCall",
                            "src": "14653:17:4"
                          },
                          {
                            "name": "end",
                            "nodeType": "YulIdentifier",
                            "src": "14672:3:4"
                          }
                        ],
                        "functionName": {
                          "name": "slt",
                          "nodeType": "YulIdentifier",
                          "src": "14649:3:4"
                        },
                        "nodeType": "YulFunctionCall",
                        "src": "14649:27:4"
                      }
                    ],
                    "functionName": {
                      "name": "iszero",
                      "nodeType": "YulIdentifier",
                      "src": "14642:6:4"
                    },
                    "nodeType": "YulFunctionCall",
                    "src": "14642:35:4"
                  },
                  "nodeType": "YulIf",
                  "src": "14639:122:4"
                },
                {
                  "nodeType": "YulVariableDeclaration",
                  "src": "14770:34:4",
                  "value": {
                    "arguments": [
                      {
                        "name": "offset",
                        "nodeType": "YulIdentifier",
                        "src": "14797:6:4"
                      }
                    ],
                    "functionName": {
                      "name": "calldataload",
                      "nodeType": "YulIdentifier",
                      "src": "14784:12:4"
                    },
                    "nodeType": "YulFunctionCall",
                    "src": "14784:20:4"
                  },
                  "variables": [
                    {
                      "name": "length",
                      "nodeType": "YulTypedName",
                      "src": "14774:6:4",
                      "type": ""
                    }
                  ]
                },
                {
                  "nodeType": "YulAssignment",
                  "src": "14813:87:4",
                  "value": {
                    "arguments": [
                      {
                        "arguments": [
                          {
                            "name": "offset",
                            "nodeType": "YulIdentifier",
                            "src": "14873:6:4"
                          },
                          {
                            "kind": "number",
                            "nodeType": "YulLiteral",
                            "src": "14881:4:4",
                            "type": "",
                            "value": "0x20"
                          }
                        ],
                        "functionName": {
                          "name": "add",
                          "nodeType": "YulIdentifier",
                          "src": "14869:3:4"
                        },
                        "nodeType": "YulFunctionCall",
                        "src": "14869:17:4"
                      },
                      {
                        "name": "length",
                        "nodeType": "YulIdentifier",
                        "src": "14888:6:4"
                      },
                      {
                        "name": "end",
                        "nodeType": "YulIdentifier",
                        "src": "14896:3:4"
                      }
                    ],
                    "functionName": {
                      "name": "abi_decode_available_length_t_bytes_memory_ptr",
                      "nodeType": "YulIdentifier",
                      "src": "14822:46:4"
                    },
                    "nodeType": "YulFunctionCall",
                    "src": "14822:78:4"
                  },
                  "variableNames": [
                    {
                      "name": "array",
                      "nodeType": "YulIdentifier",
                      "src": "14813:5:4"
                    }
                  ]
                }
              ]
            },
            "name": "abi_decode_t_bytes_memory_ptr",
            "nodeType": "YulFunctionDefinition",
            "parameters": [
              {
                "name": "offset",
                "nodeType": "YulTypedName",
                "src": "14607:6:4",
                "type": ""
              },
              {
                "name": "end",
                "nodeType": "YulTypedName",
                "src": "14615:3:4",
                "type": ""
              }
            ],
            "returnVariables": [
              {
                "name": "array",
                "nodeType": "YulTypedName",
                "src": "14623:5:4",
                "type": ""
              }
            ],
            "src": "14568:338:4"
          },
          {
            "body": {
              "nodeType": "YulBlock",
              "src": "15142:2009:4",
              "statements": [
                {
                  "body": {
                    "nodeType": "YulBlock",
                    "src": "15189:83:4",
                    "statements": [
                      {
                        "expression": {
                          "arguments": [],
                          "functionName": {
                            "name": "revert_error_dbdddcbe895c83990c08b3492a0e83918d802a52331272ac6fdb6a7c4aea3b1b",
                            "nodeType": "YulIdentifier",
                            "src": "15191:77:4"
                          },
                          "nodeType": "YulFunctionCall",
                          "src": "15191:79:4"
                        },
                        "nodeType": "YulExpressionStatement",
                        "src": "15191:79:4"
                      }
                    ]
                  },
                  "condition": {
                    "arguments": [
                      {
                        "arguments": [
                          {
                            "name": "dataEnd",
                            "nodeType": "YulIdentifier",
                            "src": "15163:7:4"
                          },
                          {
                            "name": "headStart",
                            "nodeType": "YulIdentifier",
                            "src": "15172:9:4"
                          }
                        ],
                        "functionName": {
                          "name": "sub",
                          "nodeType": "YulIdentifier",
                          "src": "15159:3:4"
                        },
                        "nodeType": "YulFunctionCall",
                        "src": "15159:23:4"
                      },
                      {
                        "kind": "number",
                        "nodeType": "YulLiteral",
                        "src": "15184:3:4",
                        "type": "",
                        "value": "256"
                      }
                    ],
                    "functionName": {
                      "name": "slt",
                      "nodeType": "YulIdentifier",
                      "src": "15155:3:4"
                    },
                    "nodeType": "YulFunctionCall",
                    "src": "15155:33:4"
                  },
                  "nodeType": "YulIf",
                  "src": "15152:120:4"
                },
                {
                  "nodeType": "YulBlock",
                  "src": "15282:117:4",
                  "statements": [
                    {
                      "nodeType": "YulVariableDeclaration",
                      "src": "15297:15:4",
                      "value": {
                        "kind": "number",
                        "nodeType": "YulLiteral",
                        "src": "15311:1:4",
                        "type": "",
                        "value": "0"
                      },
                      "variables": [
                        {
                          "name": "offset",
                          "nodeType": "YulTypedName",
                          "src": "15301:6:4",
                          "type": ""
                        }
                      ]
                    },
                    {
                      "nodeType": "YulAssignment",
                      "src": "15326:63:4",
                      "value": {
                        "arguments": [
                          {
                            "arguments": [
                              {
                                "name": "headStart",
                                "nodeType": "YulIdentifier",
                                "src": "15361:9:4"
                              },
                              {
                                "name": "offset",
                                "nodeType": "YulIdentifier",
                                "src": "15372:6:4"
                              }
                            ],
                            "functionName": {
                              "name": "add",
                              "nodeType": "YulIdentifier",
                              "src": "15357:3:4"
                            },
                            "nodeType": "YulFunctionCall",
                            "src": "15357:22:4"
                          },
                          {
                            "name": "dataEnd",
                            "nodeType": "YulIdentifier",
                            "src": "15381:7:4"
                          }
                        ],
                        "functionName": {
                          "name": "abi_decode_t_uint256",
                          "nodeType": "YulIdentifier",
                          "src": "15336:20:4"
                        },
                        "nodeType": "YulFunctionCall",
                        "src": "15336:53:4"
                      },
                      "variableNames": [
                        {
                          "name": "value0",
                          "nodeType": "YulIdentifier",
                          "src": "15326:6:4"
                        }
                      ]
                    }
                  ]
                },
                {
                  "nodeType": "YulBlock",
                  "src": "15409:118:4",
                  "statements": [
                    {
                      "nodeType": "YulVariableDeclaration",
                      "src": "15424:16:4",
                      "value": {
                        "kind": "number",
                        "nodeType": "YulLiteral",
                        "src": "15438:2:4",
                        "type": "",
                        "value": "32"
                      },
                      "variables": [
                        {
                          "name": "offset",
                          "nodeType": "YulTypedName",
                          "src": "15428:6:4",
                          "type": ""
                        }
                      ]
                    },
                    {
                      "nodeType": "YulAssignment",
                      "src": "15454:63:4",
                      "value": {
                        "arguments": [
                          {
                            "arguments": [
                              {
                                "name": "headStart",
                                "nodeType": "YulIdentifier",
                                "src": "15489:9:4"
                              },
                              {
                                "name": "offset",
                                "nodeType": "YulIdentifier",
                                "src": "15500:6:4"
                              }
                            ],
                            "functionName": {
                              "name": "add",
                              "nodeType": "YulIdentifier",
                              "src": "15485:3:4"
                            },
                            "nodeType": "YulFunctionCall",
                            "src": "15485:22:4"
                          },
                          {
                            "name": "dataEnd",
                            "nodeType": "YulIdentifier",
                            "src": "15509:7:4"
                          }
                        ],
                        "functionName": {
                          "name": "abi_decode_t_uint256",
                          "nodeType": "YulIdentifier",
                          "src": "15464:20:4"
                        },
                        "nodeType": "YulFunctionCall",
                        "src": "15464:53:4"
                      },
                      "variableNames": [
                        {
                          "name": "value1",
                          "nodeType": "YulIdentifier",
                          "src": "15454:6:4"
                        }
                      ]
                    }
                  ]
                },
                {
                  "nodeType": "YulBlock",
                  "src": "15537:287:4",
                  "statements": [
                    {
                      "nodeType": "YulVariableDeclaration",
                      "src": "15552:46:4",
                      "value": {
                        "arguments": [
                          {
                            "arguments": [
                              {
                                "name": "headStart",
                                "nodeType": "YulIdentifier",
                                "src": "15583:9:4"
                              },
                              {
                                "kind": "number",
                                "nodeType": "YulLiteral",
                                "src": "15594:2:4",
                                "type": "",
                                "value": "64"
                              }
                            ],
                            "functionName": {
                              "name": "add",
                              "nodeType": "YulIdentifier",
                              "src": "15579:3:4"
                            },
                            "nodeType": "YulFunctionCall",
                            "src": "15579:18:4"
                          }
                        ],
                        "functionName": {
                          "name": "calldataload",
                          "nodeType": "YulIdentifier",
                          "src": "15566:12:4"
                        },
                        "nodeType": "YulFunctionCall",
                        "src": "15566:32:4"
                      },
                      "variables": [
                        {
                          "name": "offset",
                          "nodeType": "YulTypedName",
                          "src": "15556:6:4",
                          "type": ""
                        }
                      ]
                    },
                    {
                      "body": {
                        "nodeType": "YulBlock",
                        "src": "15645:83:4",
                        "statements": [
                          {
                            "expression": {
                              "arguments": [],
                              "functionName": {
                                "name": "revert_error_c1322bf8034eace5e0b5c7295db60986aa89aae5e0ea0873e4689e076861a5db",
                                "nodeType": "YulIdentifier",
                                "src": "15647:77:4"
                              },
                              "nodeType": "YulFunctionCall",
                              "src": "15647:79:4"
                            },
                            "nodeType": "YulExpressionStatement",
                            "src": "15647:79:4"
                          }
                        ]
                      },
                      "condition": {
                        "arguments": [
                          {
                            "name": "offset",
                            "nodeType": "YulIdentifier",
                            "src": "15617:6:4"
                          },
                          {
                            "kind": "number",
                            "nodeType": "YulLiteral",
                            "src": "15625:18:4",
                            "type": "",
                            "value": "0xffffffffffffffff"
                          }
                        ],
                        "functionName": {
                          "name": "gt",
                          "nodeType": "YulIdentifier",
                          "src": "15614:2:4"
                        },
                        "nodeType": "YulFunctionCall",
                        "src": "15614:30:4"
                      },
                      "nodeType": "YulIf",
                      "src": "15611:117:4"
                    },
                    {
                      "nodeType": "YulAssignment",
                      "src": "15742:72:4",
                      "value": {
                        "arguments": [
                          {
                            "arguments": [
                              {
                                "name": "headStart",
                                "nodeType": "YulIdentifier",
                                "src": "15786:9:4"
                              },
                              {
                                "name": "offset",
                                "nodeType": "YulIdentifier",
                                "src": "15797:6:4"
                              }
                            ],
                            "functionName": {
                              "name": "add",
                              "nodeType": "YulIdentifier",
                              "src": "15782:3:4"
                            },
                            "nodeType": "YulFunctionCall",
                            "src": "15782:22:4"
                          },
                          {
                            "name": "dataEnd",
                            "nodeType": "YulIdentifier",
                            "src": "15806:7:4"
                          }
                        ],
                        "functionName": {
                          "name": "abi_decode_t_bytes_memory_ptr",
                          "nodeType": "YulIdentifier",
                          "src": "15752:29:4"
                        },
                        "nodeType": "YulFunctionCall",
                        "src": "15752:62:4"
                      },
                      "variableNames": [
                        {
                          "name": "value2",
                          "nodeType": "YulIdentifier",
                          "src": "15742:6:4"
                        }
                      ]
                    }
                  ]
                },
                {
                  "nodeType": "YulBlock",
                  "src": "15834:287:4",
                  "statements": [
                    {
                      "nodeType": "YulVariableDeclaration",
                      "src": "15849:46:4",
                      "value": {
                        "arguments": [
                          {
                            "arguments": [
                              {
                                "name": "headStart",
                                "nodeType": "YulIdentifier",
                                "src": "15880:9:4"
                              },
                              {
                                "kind": "number",
                                "nodeType": "YulLiteral",
                                "src": "15891:2:4",
                                "type": "",
                                "value": "96"
                              }
                            ],
                            "functionName": {
                              "name": "add",
                              "nodeType": "YulIdentifier",
                              "src": "15876:3:4"
                            },
                            "nodeType": "YulFunctionCall",
                            "src": "15876:18:4"
                          }
                        ],
                        "functionName": {
                          "name": "calldataload",
                          "nodeType": "YulIdentifier",
                          "src": "15863:12:4"
                        },
                        "nodeType": "YulFunctionCall",
                        "src": "15863:32:4"
                      },
                      "variables": [
                        {
                          "name": "offset",
                          "nodeType": "YulTypedName",
                          "src": "15853:6:4",
                          "type": ""
                        }
                      ]
                    },
                    {
                      "body": {
                        "nodeType": "YulBlock",
                        "src": "15942:83:4",
                        "statements": [
                          {
                            "expression": {
                              "arguments": [],
                              "functionName": {
                                "name": "revert_error_c1322bf8034eace5e0b5c7295db60986aa89aae5e0ea0873e4689e076861a5db",
                                "nodeType": "YulIdentifier",
                                "src": "15944:77:4"
                              },
                              "nodeType": "YulFunctionCall",
                              "src": "15944:79:4"
                            },
                            "nodeType": "YulExpressionStatement",
                            "src": "15944:79:4"
                          }
                        ]
                      },
                      "condition": {
                        "arguments": [
                          {
                            "name": "offset",
                            "nodeType": "YulIdentifier",
                            "src": "15914:6:4"
                          },
                          {
                            "kind": "number",
                            "nodeType": "YulLiteral",
                            "src": "15922:18:4",
                            "type": "",
                            "value": "0xffffffffffffffff"
                          }
                        ],
                        "functionName": {
                          "name": "gt",
                          "nodeType": "YulIdentifier",
                          "src": "15911:2:4"
                        },
                        "nodeType": "YulFunctionCall",
                        "src": "15911:30:4"
                      },
                      "nodeType": "YulIf",
                      "src": "15908:117:4"
                    },
                    {
                      "nodeType": "YulAssignment",
                      "src": "16039:72:4",
                      "value": {
                        "arguments": [
                          {
                            "arguments": [
                              {
                                "name": "headStart",
                                "nodeType": "YulIdentifier",
                                "src": "16083:9:4"
                              },
                              {
                                "name": "offset",
                                "nodeType": "YulIdentifier",
                                "src": "16094:6:4"
                              }
                            ],
                            "functionName": {
                              "name": "add",
                              "nodeType": "YulIdentifier",
                              "src": "16079:3:4"
                            },
                            "nodeType": "YulFunctionCall",
                            "src": "16079:22:4"
                          },
                          {
                            "name": "dataEnd",
                            "nodeType": "YulIdentifier",
                            "src": "16103:7:4"
                          }
                        ],
                        "functionName": {
                          "name": "abi_decode_t_bytes_memory_ptr",
                          "nodeType": "YulIdentifier",
                          "src": "16049:29:4"
                        },
                        "nodeType": "YulFunctionCall",
                        "src": "16049:62:4"
                      },
                      "variableNames": [
                        {
                          "name": "value3",
                          "nodeType": "YulIdentifier",
                          "src": "16039:6:4"
                        }
                      ]
                    }
                  ]
                },
                {
                  "nodeType": "YulBlock",
                  "src": "16131:288:4",
                  "statements": [
                    {
                      "nodeType": "YulVariableDeclaration",
                      "src": "16146:47:4",
                      "value": {
                        "arguments": [
                          {
                            "arguments": [
                              {
                                "name": "headStart",
                                "nodeType": "YulIdentifier",
                                "src": "16177:9:4"
                              },
                              {
                                "kind": "number",
                                "nodeType": "YulLiteral",
                                "src": "16188:3:4",
                                "type": "",
                                "value": "128"
                              }
                            ],
                            "functionName": {
                              "name": "add",
                              "nodeType": "YulIdentifier",
                              "src": "16173:3:4"
                            },
                            "nodeType": "YulFunctionCall",
                            "src": "16173:19:4"
                          }
                        ],
                        "functionName": {
                          "name": "calldataload",
                          "nodeType": "YulIdentifier",
                          "src": "16160:12:4"
                        },
                        "nodeType": "YulFunctionCall",
                        "src": "16160:33:4"
                      },
                      "variables": [
                        {
                          "name": "offset",
                          "nodeType": "YulTypedName",
                          "src": "16150:6:4",
                          "type": ""
                        }
                      ]
                    },
                    {
                      "body": {
                        "nodeType": "YulBlock",
                        "src": "16240:83:4",
                        "statements": [
                          {
                            "expression": {
                              "arguments": [],
                              "functionName": {
                                "name": "revert_error_c1322bf8034eace5e0b5c7295db60986aa89aae5e0ea0873e4689e076861a5db",
                                "nodeType": "YulIdentifier",
                                "src": "16242:77:4"
                              },
                              "nodeType": "YulFunctionCall",
                              "src": "16242:79:4"
                            },
                            "nodeType": "YulExpressionStatement",
                            "src": "16242:79:4"
                          }
                        ]
                      },
                      "condition": {
                        "arguments": [
                          {
                            "name": "offset",
                            "nodeType": "YulIdentifier",
                            "src": "16212:6:4"
                          },
                          {
                            "kind": "number",
                            "nodeType": "YulLiteral",
                            "src": "16220:18:4",
                            "type": "",
                            "value": "0xffffffffffffffff"
                          }
                        ],
                        "functionName": {
                          "name": "gt",
                          "nodeType": "YulIdentifier",
                          "src": "16209:2:4"
                        },
                        "nodeType": "YulFunctionCall",
                        "src": "16209:30:4"
                      },
                      "nodeType": "YulIf",
                      "src": "16206:117:4"
                    },
                    {
                      "nodeType": "YulAssignment",
                      "src": "16337:72:4",
                      "value": {
                        "arguments": [
                          {
                            "arguments": [
                              {
                                "name": "headStart",
                                "nodeType": "YulIdentifier",
                                "src": "16381:9:4"
                              },
                              {
                                "name": "offset",
                                "nodeType": "YulIdentifier",
                                "src": "16392:6:4"
                              }
                            ],
                            "functionName": {
                              "name": "add",
                              "nodeType": "YulIdentifier",
                              "src": "16377:3:4"
                            },
                            "nodeType": "YulFunctionCall",
                            "src": "16377:22:4"
                          },
                          {
                            "name": "dataEnd",
                            "nodeType": "YulIdentifier",
                            "src": "16401:7:4"
                          }
                        ],
                        "functionName": {
                          "name": "abi_decode_t_bytes_memory_ptr",
                          "nodeType": "YulIdentifier",
                          "src": "16347:29:4"
                        },
                        "nodeType": "YulFunctionCall",
                        "src": "16347:62:4"
                      },
                      "variableNames": [
                        {
                          "name": "value4",
                          "nodeType": "YulIdentifier",
                          "src": "16337:6:4"
                        }
                      ]
                    }
                  ]
                },
                {
                  "nodeType": "YulBlock",
                  "src": "16429:288:4",
                  "statements": [
                    {
                      "nodeType": "YulVariableDeclaration",
                      "src": "16444:47:4",
                      "value": {
                        "arguments": [
                          {
                            "arguments": [
                              {
                                "name": "headStart",
                                "nodeType": "YulIdentifier",
                                "src": "16475:9:4"
                              },
                              {
                                "kind": "number",
                                "nodeType": "YulLiteral",
                                "src": "16486:3:4",
                                "type": "",
                                "value": "160"
                              }
                            ],
                            "functionName": {
                              "name": "add",
                              "nodeType": "YulIdentifier",
                              "src": "16471:3:4"
                            },
                            "nodeType": "YulFunctionCall",
                            "src": "16471:19:4"
                          }
                        ],
                        "functionName": {
                          "name": "calldataload",
                          "nodeType": "YulIdentifier",
                          "src": "16458:12:4"
                        },
                        "nodeType": "YulFunctionCall",
                        "src": "16458:33:4"
                      },
                      "variables": [
                        {
                          "name": "offset",
                          "nodeType": "YulTypedName",
                          "src": "16448:6:4",
                          "type": ""
                        }
                      ]
                    },
                    {
                      "body": {
                        "nodeType": "YulBlock",
                        "src": "16538:83:4",
                        "statements": [
                          {
                            "expression": {
                              "arguments": [],
                              "functionName": {
                                "name": "revert_error_c1322bf8034eace5e0b5c7295db60986aa89aae5e0ea0873e4689e076861a5db",
                                "nodeType": "YulIdentifier",
                                "src": "16540:77:4"
                              },
                              "nodeType": "YulFunctionCall",
                              "src": "16540:79:4"
                            },
                            "nodeType": "YulExpressionStatement",
                            "src": "16540:79:4"
                          }
                        ]
                      },
                      "condition": {
                        "arguments": [
                          {
                            "name": "offset",
                            "nodeType": "YulIdentifier",
                            "src": "16510:6:4"
                          },
                          {
                            "kind": "number",
                            "nodeType": "YulLiteral",
                            "src": "16518:18:4",
                            "type": "",
                            "value": "0xffffffffffffffff"
                          }
                        ],
                        "functionName": {
                          "name": "gt",
                          "nodeType": "YulIdentifier",
                          "src": "16507:2:4"
                        },
                        "nodeType": "YulFunctionCall",
                        "src": "16507:30:4"
                      },
                      "nodeType": "YulIf",
                      "src": "16504:117:4"
                    },
                    {
                      "nodeType": "YulAssignment",
                      "src": "16635:72:4",
                      "value": {
                        "arguments": [
                          {
                            "arguments": [
                              {
                                "name": "headStart",
                                "nodeType": "YulIdentifier",
                                "src": "16679:9:4"
                              },
                              {
                                "name": "offset",
                                "nodeType": "YulIdentifier",
                                "src": "16690:6:4"
                              }
                            ],
                            "functionName": {
                              "name": "add",
                              "nodeType": "YulIdentifier",
                              "src": "16675:3:4"
                            },
                            "nodeType": "YulFunctionCall",
                            "src": "16675:22:4"
                          },
                          {
                            "name": "dataEnd",
                            "nodeType": "YulIdentifier",
                            "src": "16699:7:4"
                          }
                        ],
                        "functionName": {
                          "name": "abi_decode_t_bytes_memory_ptr",
                          "nodeType": "YulIdentifier",
                          "src": "16645:29:4"
                        },
                        "nodeType": "YulFunctionCall",
                        "src": "16645:62:4"
                      },
                      "variableNames": [
                        {
                          "name": "value5",
                          "nodeType": "YulIdentifier",
                          "src": "16635:6:4"
                        }
                      ]
                    }
                  ]
                },
                {
                  "nodeType": "YulBlock",
                  "src": "16727:119:4",
                  "statements": [
                    {
                      "nodeType": "YulVariableDeclaration",
                      "src": "16742:17:4",
                      "value": {
                        "kind": "number",
                        "nodeType": "YulLiteral",
                        "src": "16756:3:4",
                        "type": "",
                        "value": "192"
                      },
                      "variables": [
                        {
                          "name": "offset",
                          "nodeType": "YulTypedName",
                          "src": "16746:6:4",
                          "type": ""
                        }
                      ]
                    },
                    {
                      "nodeType": "YulAssignment",
                      "src": "16773:63:4",
                      "value": {
                        "arguments": [
                          {
                            "arguments": [
                              {
                                "name": "headStart",
                                "nodeType": "YulIdentifier",
                                "src": "16808:9:4"
                              },
                              {
                                "name": "offset",
                                "nodeType": "YulIdentifier",
                                "src": "16819:6:4"
                              }
                            ],
                            "functionName": {
                              "name": "add",
                              "nodeType": "YulIdentifier",
                              "src": "16804:3:4"
                            },
                            "nodeType": "YulFunctionCall",
                            "src": "16804:22:4"
                          },
                          {
                            "name": "dataEnd",
                            "nodeType": "YulIdentifier",
                            "src": "16828:7:4"
                          }
                        ],
                        "functionName": {
                          "name": "abi_decode_t_uint256",
                          "nodeType": "YulIdentifier",
                          "src": "16783:20:4"
                        },
                        "nodeType": "YulFunctionCall",
                        "src": "16783:53:4"
                      },
                      "variableNames": [
                        {
                          "name": "value6",
                          "nodeType": "YulIdentifier",
                          "src": "16773:6:4"
                        }
                      ]
                    }
                  ]
                },
                {
                  "nodeType": "YulBlock",
                  "src": "16856:288:4",
                  "statements": [
                    {
                      "nodeType": "YulVariableDeclaration",
                      "src": "16871:47:4",
                      "value": {
                        "arguments": [
                          {
                            "arguments": [
                              {
                                "name": "headStart",
                                "nodeType": "YulIdentifier",
                                "src": "16902:9:4"
                              },
                              {
                                "kind": "number",
                                "nodeType": "YulLiteral",
                                "src": "16913:3:4",
                                "type": "",
                                "value": "224"
                              }
                            ],
                            "functionName": {
                              "name": "add",
                              "nodeType": "YulIdentifier",
                              "src": "16898:3:4"
                            },
                            "nodeType": "YulFunctionCall",
                            "src": "16898:19:4"
                          }
                        ],
                        "functionName": {
                          "name": "calldataload",
                          "nodeType": "YulIdentifier",
                          "src": "16885:12:4"
                        },
                        "nodeType": "YulFunctionCall",
                        "src": "16885:33:4"
                      },
                      "variables": [
                        {
                          "name": "offset",
                          "nodeType": "YulTypedName",
                          "src": "16875:6:4",
                          "type": ""
                        }
                      ]
                    },
                    {
                      "body": {
                        "nodeType": "YulBlock",
                        "src": "16965:83:4",
                        "statements": [
                          {
                            "expression": {
                              "arguments": [],
                              "functionName": {
                                "name": "revert_error_c1322bf8034eace5e0b5c7295db60986aa89aae5e0ea0873e4689e076861a5db",
                                "nodeType": "YulIdentifier",
                                "src": "16967:77:4"
                              },
                              "nodeType": "YulFunctionCall",
                              "src": "16967:79:4"
                            },
                            "nodeType": "YulExpressionStatement",
                            "src": "16967:79:4"
                          }
                        ]
                      },
                      "condition": {
                        "arguments": [
                          {
                            "name": "offset",
                            "nodeType": "YulIdentifier",
                            "src": "16937:6:4"
                          },
                          {
                            "kind": "number",
                            "nodeType": "YulLiteral",
                            "src": "16945:18:4",
                            "type": "",
                            "value": "0xffffffffffffffff"
                          }
                        ],
                        "functionName": {
                          "name": "gt",
                          "nodeType": "YulIdentifier",
                          "src": "16934:2:4"
                        },
                        "nodeType": "YulFunctionCall",
                        "src": "16934:30:4"
                      },
                      "nodeType": "YulIf",
                      "src": "16931:117:4"
                    },
                    {
                      "nodeType": "YulAssignment",
                      "src": "17062:72:4",
                      "value": {
                        "arguments": [
                          {
                            "arguments": [
                              {
                                "name": "headStart",
                                "nodeType": "YulIdentifier",
                                "src": "17106:9:4"
                              },
                              {
                                "name": "offset",
                                "nodeType": "YulIdentifier",
                                "src": "17117:6:4"
                              }
                            ],
                            "functionName": {
                              "name": "add",
                              "nodeType": "YulIdentifier",
                              "src": "17102:3:4"
                            },
                            "nodeType": "YulFunctionCall",
                            "src": "17102:22:4"
                          },
                          {
                            "name": "dataEnd",
                            "nodeType": "YulIdentifier",
                            "src": "17126:7:4"
                          }
                        ],
                        "functionName": {
                          "name": "abi_decode_t_bytes_memory_ptr",
                          "nodeType": "YulIdentifier",
                          "src": "17072:29:4"
                        },
                        "nodeType": "YulFunctionCall",
                        "src": "17072:62:4"
                      },
                      "variableNames": [
                        {
                          "name": "value7",
                          "nodeType": "YulIdentifier",
                          "src": "17062:6:4"
                        }
                      ]
                    }
                  ]
                }
              ]
            },
            "name": "abi_decode_tuple_t_uint256t_uint256t_bytes_memory_ptrt_bytes_memory_ptrt_bytes_memory_ptrt_bytes_memory_ptrt_uint256t_bytes_memory_ptr",
            "nodeType": "YulFunctionDefinition",
            "parameters": [
              {
                "name": "headStart",
                "nodeType": "YulTypedName",
                "src": "15056:9:4",
                "type": ""
              },
              {
                "name": "dataEnd",
                "nodeType": "YulTypedName",
                "src": "15067:7:4",
                "type": ""
              }
            ],
            "returnVariables": [
              {
                "name": "value0",
                "nodeType": "YulTypedName",
                "src": "15079:6:4",
                "type": ""
              },
              {
                "name": "value1",
                "nodeType": "YulTypedName",
                "src": "15087:6:4",
                "type": ""
              },
              {
                "name": "value2",
                "nodeType": "YulTypedName",
                "src": "15095:6:4",
                "type": ""
              },
              {
                "name": "value3",
                "nodeType": "YulTypedName",
                "src": "15103:6:4",
                "type": ""
              },
              {
                "name": "value4",
                "nodeType": "YulTypedName",
                "src": "15111:6:4",
                "type": ""
              },
              {
                "name": "value5",
                "nodeType": "YulTypedName",
                "src": "15119:6:4",
                "type": ""
              },
              {
                "name": "value6",
                "nodeType": "YulTypedName",
                "src": "15127:6:4",
                "type": ""
              },
              {
                "name": "value7",
                "nodeType": "YulTypedName",
                "src": "15135:6:4",
                "type": ""
              }
            ],
            "src": "14912:2239:4"
          },
          {
            "body": {
              "nodeType": "YulBlock",
              "src": "17185:152:4",
              "statements": [
                {
                  "expression": {
                    "arguments": [
                      {
                        "kind": "number",
                        "nodeType": "YulLiteral",
                        "src": "17202:1:4",
                        "type": "",
                        "value": "0"
                      },
                      {
                        "kind": "number",
                        "nodeType": "YulLiteral",
                        "src": "17205:77:4",
                        "type": "",
                        "value": "35408467139433450592217433187231851964531694900788300625387963629091585785856"
                      }
                    ],
                    "functionName": {
                      "name": "mstore",
                      "nodeType": "YulIdentifier",
                      "src": "17195:6:4"
                    },
                    "nodeType": "YulFunctionCall",
                    "src": "17195:88:4"
                  },
                  "nodeType": "YulExpressionStatement",
                  "src": "17195:88:4"
                },
                {
                  "expression": {
                    "arguments": [
                      {
                        "kind": "number",
                        "nodeType": "YulLiteral",
                        "src": "17299:1:4",
                        "type": "",
                        "value": "4"
                      },
                      {
                        "kind": "number",
                        "nodeType": "YulLiteral",
                        "src": "17302:4:4",
                        "type": "",
                        "value": "0x22"
                      }
                    ],
                    "functionName": {
                      "name": "mstore",
                      "nodeType": "YulIdentifier",
                      "src": "17292:6:4"
                    },
                    "nodeType": "YulFunctionCall",
                    "src": "17292:15:4"
                  },
                  "nodeType": "YulExpressionStatement",
                  "src": "17292:15:4"
                },
                {
                  "expression": {
                    "arguments": [
                      {
                        "kind": "number",
                        "nodeType": "YulLiteral",
                        "src": "17323:1:4",
                        "type": "",
                        "value": "0"
                      },
                      {
                        "kind": "number",
                        "nodeType": "YulLiteral",
                        "src": "17326:4:4",
                        "type": "",
                        "value": "0x24"
                      }
                    ],
                    "functionName": {
                      "name": "revert",
                      "nodeType": "YulIdentifier",
                      "src": "17316:6:4"
                    },
                    "nodeType": "YulFunctionCall",
                    "src": "17316:15:4"
                  },
                  "nodeType": "YulExpressionStatement",
                  "src": "17316:15:4"
                }
              ]
            },
            "name": "panic_error_0x22",
            "nodeType": "YulFunctionDefinition",
            "src": "17157:180:4"
          },
          {
            "body": {
              "nodeType": "YulBlock",
              "src": "17394:269:4",
              "statements": [
                {
                  "nodeType": "YulAssignment",
                  "src": "17404:22:4",
                  "value": {
                    "arguments": [
                      {
                        "name": "data",
                        "nodeType": "YulIdentifier",
                        "src": "17418:4:4"
                      },
                      {
                        "kind": "number",
                        "nodeType": "YulLiteral",
                        "src": "17424:1:4",
                        "type": "",
                        "value": "2"
                      }
                    ],
                    "functionName": {
                      "name": "div",
                      "nodeType": "YulIdentifier",
                      "src": "17414:3:4"
                    },
                    "nodeType": "YulFunctionCall",
                    "src": "17414:12:4"
                  },
                  "variableNames": [
                    {
                      "name": "length",
                      "nodeType": "YulIdentifier",
                      "src": "17404:6:4"
                    }
                  ]
                },
                {
                  "nodeType": "YulVariableDeclaration",
                  "src": "17435:38:4",
                  "value": {
                    "arguments": [
                      {
                        "name": "data",
                        "nodeType": "YulIdentifier",
                        "src": "17465:4:4"
                      },
                      {
                        "kind": "number",
                        "nodeType": "YulLiteral",
                        "src": "17471:1:4",
                        "type": "",
                        "value": "1"
                      }
                    ],
                    "functionName": {
                      "name": "and",
                      "nodeType": "YulIdentifier",
                      "src": "17461:3:4"
                    },
                    "nodeType": "YulFunctionCall",
                    "src": "17461:12:4"
                  },
                  "variables": [
                    {
                      "name": "outOfPlaceEncoding",
                      "nodeType": "YulTypedName",
                      "src": "17439:18:4",
                      "type": ""
                    }
                  ]
                },
                {
                  "body": {
                    "nodeType": "YulBlock",
                    "src": "17512:51:4",
                    "statements": [
                      {
                        "nodeType": "YulAssignment",
                        "src": "17526:27:4",
                        "value": {
                          "arguments": [
                            {
                              "name": "length",
                              "nodeType": "YulIdentifier",
                              "src": "17540:6:4"
                            },
                            {
                              "kind": "number",
                              "nodeType": "YulLiteral",
                              "src": "17548:4:4",
                              "type": "",
                              "value": "0x7f"
                            }
                          ],
                          "functionName": {
                            "name": "and",
                            "nodeType": "YulIdentifier",
                            "src": "17536:3:4"
                          },
                          "nodeType": "YulFunctionCall",
                          "src": "17536:17:4"
                        },
                        "variableNames": [
                          {
                            "name": "length",
                            "nodeType": "YulIdentifier",
                            "src": "17526:6:4"
                          }
                        ]
                      }
                    ]
                  },
                  "condition": {
                    "arguments": [
                      {
                        "name": "outOfPlaceEncoding",
                        "nodeType": "YulIdentifier",
                        "src": "17492:18:4"
                      }
                    ],
                    "functionName": {
                      "name": "iszero",
                      "nodeType": "YulIdentifier",
                      "src": "17485:6:4"
                    },
                    "nodeType": "YulFunctionCall",
                    "src": "17485:26:4"
                  },
                  "nodeType": "YulIf",
                  "src": "17482:81:4"
                },
                {
                  "body": {
                    "nodeType": "YulBlock",
                    "src": "17615:42:4",
                    "statements": [
                      {
                        "expression": {
                          "arguments": [],
                          "functionName": {
                            "name": "panic_error_0x22",
                            "nodeType": "YulIdentifier",
                            "src": "17629:16:4"
                          },
                          "nodeType": "YulFunctionCall",
                          "src": "17629:18:4"
                        },
                        "nodeType": "YulExpressionStatement",
                        "src": "17629:18:4"
                      }
                    ]
                  },
                  "condition": {
                    "arguments": [
                      {
                        "name": "outOfPlaceEncoding",
                        "nodeType": "YulIdentifier",
                        "src": "17579:18:4"
                      },
                      {
                        "arguments": [
                          {
                            "name": "length",
                            "nodeType": "YulIdentifier",
                            "src": "17602:6:4"
                          },
                          {
                            "kind": "number",
                            "nodeType": "YulLiteral",
                            "src": "17610:2:4",
                            "type": "",
                            "value": "32"
                          }
                        ],
                        "functionName": {
                          "name": "lt",
                          "nodeType": "YulIdentifier",
                          "src": "17599:2:4"
                        },
                        "nodeType": "YulFunctionCall",
                        "src": "17599:14:4"
                      }
                    ],
                    "functionName": {
                      "name": "eq",
                      "nodeType": "YulIdentifier",
                      "src": "17576:2:4"
                    },
                    "nodeType": "YulFunctionCall",
                    "src": "17576:38:4"
                  },
                  "nodeType": "YulIf",
                  "src": "17573:84:4"
                }
              ]
            },
            "name": "extract_byte_array_length",
            "nodeType": "YulFunctionDefinition",
            "parameters": [
              {
                "name": "data",
                "nodeType": "YulTypedName",
                "src": "17378:4:4",
                "type": ""
              }
            ],
            "returnVariables": [
              {
                "name": "length",
                "nodeType": "YulTypedName",
                "src": "17387:6:4",
                "type": ""
              }
            ],
            "src": "17343:320:4"
          },
          {
            "body": {
              "nodeType": "YulBlock",
              "src": "17697:152:4",
              "statements": [
                {
                  "expression": {
                    "arguments": [
                      {
                        "kind": "number",
                        "nodeType": "YulLiteral",
                        "src": "17714:1:4",
                        "type": "",
                        "value": "0"
                      },
                      {
                        "kind": "number",
                        "nodeType": "YulLiteral",
                        "src": "17717:77:4",
                        "type": "",
                        "value": "35408467139433450592217433187231851964531694900788300625387963629091585785856"
                      }
                    ],
                    "functionName": {
                      "name": "mstore",
                      "nodeType": "YulIdentifier",
                      "src": "17707:6:4"
                    },
                    "nodeType": "YulFunctionCall",
                    "src": "17707:88:4"
                  },
                  "nodeType": "YulExpressionStatement",
                  "src": "17707:88:4"
                },
                {
                  "expression": {
                    "arguments": [
                      {
                        "kind": "number",
                        "nodeType": "YulLiteral",
                        "src": "17811:1:4",
                        "type": "",
                        "value": "4"
                      },
                      {
                        "kind": "number",
                        "nodeType": "YulLiteral",
                        "src": "17814:4:4",
                        "type": "",
                        "value": "0x32"
                      }
                    ],
                    "functionName": {
                      "name": "mstore",
                      "nodeType": "YulIdentifier",
                      "src": "17804:6:4"
                    },
                    "nodeType": "YulFunctionCall",
                    "src": "17804:15:4"
                  },
                  "nodeType": "YulExpressionStatement",
                  "src": "17804:15:4"
                },
                {
                  "expression": {
                    "arguments": [
                      {
                        "kind": "number",
                        "nodeType": "YulLiteral",
                        "src": "17835:1:4",
                        "type": "",
                        "value": "0"
                      },
                      {
                        "kind": "number",
                        "nodeType": "YulLiteral",
                        "src": "17838:4:4",
                        "type": "",
                        "value": "0x24"
                      }
                    ],
                    "functionName": {
                      "name": "revert",
                      "nodeType": "YulIdentifier",
                      "src": "17828:6:4"
                    },
                    "nodeType": "YulFunctionCall",
                    "src": "17828:15:4"
                  },
                  "nodeType": "YulExpressionStatement",
                  "src": "17828:15:4"
                }
              ]
            },
            "name": "panic_error_0x32",
            "nodeType": "YulFunctionDefinition",
            "src": "17669:180:4"
          },
          {
            "body": {
              "nodeType": "YulBlock",
              "src": "17883:152:4",
              "statements": [
                {
                  "expression": {
                    "arguments": [
                      {
                        "kind": "number",
                        "nodeType": "YulLiteral",
                        "src": "17900:1:4",
                        "type": "",
                        "value": "0"
                      },
                      {
                        "kind": "number",
                        "nodeType": "YulLiteral",
                        "src": "17903:77:4",
                        "type": "",
                        "value": "35408467139433450592217433187231851964531694900788300625387963629091585785856"
                      }
                    ],
                    "functionName": {
                      "name": "mstore",
                      "nodeType": "YulIdentifier",
                      "src": "17893:6:4"
                    },
                    "nodeType": "YulFunctionCall",
                    "src": "17893:88:4"
                  },
                  "nodeType": "YulExpressionStatement",
                  "src": "17893:88:4"
                },
                {
                  "expression": {
                    "arguments": [
                      {
                        "kind": "number",
                        "nodeType": "YulLiteral",
                        "src": "17997:1:4",
                        "type": "",
                        "value": "4"
                      },
                      {
                        "kind": "number",
                        "nodeType": "YulLiteral",
                        "src": "18000:4:4",
                        "type": "",
                        "value": "0x11"
                      }
                    ],
                    "functionName": {
                      "name": "mstore",
                      "nodeType": "YulIdentifier",
                      "src": "17990:6:4"
                    },
                    "nodeType": "YulFunctionCall",
                    "src": "17990:15:4"
                  },
                  "nodeType": "YulExpressionStatement",
                  "src": "17990:15:4"
                },
                {
                  "expression": {
                    "arguments": [
                      {
                        "kind": "number",
                        "nodeType": "YulLiteral",
                        "src": "18021:1:4",
                        "type": "",
                        "value": "0"
                      },
                      {
                        "kind": "number",
                        "nodeType": "YulLiteral",
                        "src": "18024:4:4",
                        "type": "",
                        "value": "0x24"
                      }
                    ],
                    "functionName": {
                      "name": "revert",
                      "nodeType": "YulIdentifier",
                      "src": "18014:6:4"
                    },
                    "nodeType": "YulFunctionCall",
                    "src": "18014:15:4"
                  },
                  "nodeType": "YulExpressionStatement",
                  "src": "18014:15:4"
                }
              ]
            },
            "name": "panic_error_0x11",
            "nodeType": "YulFunctionDefinition",
            "src": "17855:180:4"
          },
          {
            "body": {
              "nodeType": "YulBlock",
              "src": "18084:190:4",
              "statements": [
                {
                  "nodeType": "YulAssignment",
                  "src": "18094:33:4",
                  "value": {
                    "arguments": [
                      {
                        "name": "value",
                        "nodeType": "YulIdentifier",
                        "src": "18121:5:4"
                      }
                    ],
                    "functionName": {
                      "name": "cleanup_t_uint256",
                      "nodeType": "YulIdentifier",
                      "src": "18103:17:4"
                    },
                    "nodeType": "YulFunctionCall",
                    "src": "18103:24:4"
                  },
                  "variableNames": [
                    {
                      "name": "value",
                      "nodeType": "YulIdentifier",
                      "src": "18094:5:4"
                    }
                  ]
                },
                {
                  "body": {
                    "nodeType": "YulBlock",
                    "src": "18217:22:4",
                    "statements": [
                      {
                        "expression": {
                          "arguments": [],
                          "functionName": {
                            "name": "panic_error_0x11",
                            "nodeType": "YulIdentifier",
                            "src": "18219:16:4"
                          },
                          "nodeType": "YulFunctionCall",
                          "src": "18219:18:4"
                        },
                        "nodeType": "YulExpressionStatement",
                        "src": "18219:18:4"
                      }
                    ]
                  },
                  "condition": {
                    "arguments": [
                      {
                        "name": "value",
                        "nodeType": "YulIdentifier",
                        "src": "18142:5:4"
                      },
                      {
                        "kind": "number",
                        "nodeType": "YulLiteral",
                        "src": "18149:66:4",
                        "type": "",
                        "value": "0xffffffffffffffffffffffffffffffffffffffffffffffffffffffffffffffff"
                      }
                    ],
                    "functionName": {
                      "name": "eq",
                      "nodeType": "YulIdentifier",
                      "src": "18139:2:4"
                    },
                    "nodeType": "YulFunctionCall",
                    "src": "18139:77:4"
                  },
                  "nodeType": "YulIf",
                  "src": "18136:103:4"
                },
                {
                  "nodeType": "YulAssignment",
                  "src": "18248:20:4",
                  "value": {
                    "arguments": [
                      {
                        "name": "value",
                        "nodeType": "YulIdentifier",
                        "src": "18259:5:4"
                      },
                      {
                        "kind": "number",
                        "nodeType": "YulLiteral",
                        "src": "18266:1:4",
                        "type": "",
                        "value": "1"
                      }
                    ],
                    "functionName": {
                      "name": "add",
                      "nodeType": "YulIdentifier",
                      "src": "18255:3:4"
                    },
                    "nodeType": "YulFunctionCall",
                    "src": "18255:13:4"
                  },
                  "variableNames": [
                    {
                      "name": "ret",
                      "nodeType": "YulIdentifier",
                      "src": "18248:3:4"
                    }
                  ]
                }
              ]
            },
            "name": "increment_t_uint256",
            "nodeType": "YulFunctionDefinition",
            "parameters": [
              {
                "name": "value",
                "nodeType": "YulTypedName",
                "src": "18070:5:4",
                "type": ""
              }
            ],
            "returnVariables": [
              {
                "name": "ret",
                "nodeType": "YulTypedName",
                "src": "18080:3:4",
                "type": ""
              }
            ],
            "src": "18041:233:4"
          },
          {
            "body": {
              "nodeType": "YulBlock",
              "src": "18308:152:4",
              "statements": [
                {
                  "expression": {
                    "arguments": [
                      {
                        "kind": "number",
                        "nodeType": "YulLiteral",
                        "src": "18325:1:4",
                        "type": "",
                        "value": "0"
                      },
                      {
                        "kind": "number",
                        "nodeType": "YulLiteral",
                        "src": "18328:77:4",
                        "type": "",
                        "value": "35408467139433450592217433187231851964531694900788300625387963629091585785856"
                      }
                    ],
                    "functionName": {
                      "name": "mstore",
                      "nodeType": "YulIdentifier",
                      "src": "18318:6:4"
                    },
                    "nodeType": "YulFunctionCall",
                    "src": "18318:88:4"
                  },
                  "nodeType": "YulExpressionStatement",
                  "src": "18318:88:4"
                },
                {
                  "expression": {
                    "arguments": [
                      {
                        "kind": "number",
                        "nodeType": "YulLiteral",
                        "src": "18422:1:4",
                        "type": "",
                        "value": "4"
                      },
                      {
                        "kind": "number",
                        "nodeType": "YulLiteral",
                        "src": "18425:4:4",
                        "type": "",
                        "value": "0x21"
                      }
                    ],
                    "functionName": {
                      "name": "mstore",
                      "nodeType": "YulIdentifier",
                      "src": "18415:6:4"
                    },
                    "nodeType": "YulFunctionCall",
                    "src": "18415:15:4"
                  },
                  "nodeType": "YulExpressionStatement",
                  "src": "18415:15:4"
                },
                {
                  "expression": {
                    "arguments": [
                      {
                        "kind": "number",
                        "nodeType": "YulLiteral",
                        "src": "18446:1:4",
                        "type": "",
                        "value": "0"
                      },
                      {
                        "kind": "number",
                        "nodeType": "YulLiteral",
                        "src": "18449:4:4",
                        "type": "",
                        "value": "0x24"
                      }
                    ],
                    "functionName": {
                      "name": "revert",
                      "nodeType": "YulIdentifier",
                      "src": "18439:6:4"
                    },
                    "nodeType": "YulFunctionCall",
                    "src": "18439:15:4"
                  },
                  "nodeType": "YulExpressionStatement",
                  "src": "18439:15:4"
                }
              ]
            },
            "name": "panic_error_0x21",
            "nodeType": "YulFunctionDefinition",
            "src": "18280:180:4"
          },
          {
            "body": {
              "nodeType": "YulBlock",
              "src": "18518:56:4",
              "statements": [
                {
                  "body": {
                    "nodeType": "YulBlock",
                    "src": "18552:16:4",
                    "statements": [
                      {
                        "expression": {
                          "arguments": [
                            {
                              "kind": "number",
                              "nodeType": "YulLiteral",
                              "src": "18561:1:4",
                              "type": "",
                              "value": "0"
                            },
                            {
                              "kind": "number",
                              "nodeType": "YulLiteral",
                              "src": "18564:1:4",
                              "type": "",
                              "value": "0"
                            }
                          ],
                          "functionName": {
                            "name": "revert",
                            "nodeType": "YulIdentifier",
                            "src": "18554:6:4"
                          },
                          "nodeType": "YulFunctionCall",
                          "src": "18554:12:4"
                        },
                        "nodeType": "YulExpressionStatement",
                        "src": "18554:12:4"
                      }
                    ]
                  },
                  "condition": {
                    "arguments": [
                      {
                        "arguments": [
                          {
                            "name": "value",
                            "nodeType": "YulIdentifier",
                            "src": "18541:5:4"
                          },
                          {
                            "kind": "number",
                            "nodeType": "YulLiteral",
                            "src": "18548:1:4",
                            "type": "",
                            "value": "3"
                          }
                        ],
                        "functionName": {
                          "name": "lt",
                          "nodeType": "YulIdentifier",
                          "src": "18538:2:4"
                        },
                        "nodeType": "YulFunctionCall",
                        "src": "18538:12:4"
                      }
                    ],
                    "functionName": {
                      "name": "iszero",
                      "nodeType": "YulIdentifier",
                      "src": "18531:6:4"
                    },
                    "nodeType": "YulFunctionCall",
                    "src": "18531:20:4"
                  },
                  "nodeType": "YulIf",
                  "src": "18528:40:4"
                }
              ]
            },
            "name": "validator_revert_t_enum$_ACTION_$38",
            "nodeType": "YulFunctionDefinition",
            "parameters": [
              {
                "name": "value",
                "nodeType": "YulTypedName",
                "src": "18511:5:4",
                "type": ""
              }
            ],
            "src": "18466:108:4"
          },
          {
            "body": {
              "nodeType": "YulBlock",
              "src": "18652:89:4",
              "statements": [
                {
                  "nodeType": "YulAssignment",
                  "src": "18662:22:4",
                  "value": {
                    "arguments": [
                      {
                        "name": "offset",
                        "nodeType": "YulIdentifier",
                        "src": "18677:6:4"
                      }
                    ],
                    "functionName": {
                      "name": "mload",
                      "nodeType": "YulIdentifier",
                      "src": "18671:5:4"
                    },
[truncated: 369,457 more chars]
