# Supplementary material for: A security testing mechanism for detecting attacks in distributed software applications using blockchain
Source: PLoS One. 2023 Jan 20;18(1):e0280038. doi: 10.1371/journal.pone.0280038 (PMC9858055; doi:10.1371/journal.pone.0280038)
Supplement: S1 File — (ZIP) [file pone.0280038.s001.zip › blockchain_based_detecting_attacks_system/L2-B/build/contracts/RunTimeBehavior.json]

{
  "contractName": "RunTimeBehavior",
  "abi": [
    {
      "inputs": [
        {
          "internalType": "contract Registration",
          "name": "_r",
          "type": "address"
        }
      ],
      "stateMutability": "nonpayable",
      "type": "constructor"
    },
    {
      "anonymous": false,
      "inputs": [
        {
          "indexed": false,
          "internalType": "uint256",
          "name": "id",
          "type": "uint256"
        },
        {
          "indexed": true,
          "internalType": "address",
          "name": "node",
          "type": "address"
        },
        {
          "indexed": true,
          "internalType": "uint256",
          "name": "trustedBehaviorId",
          "type": "uint256"
        },
        {
          "indexed": false,
          "internalType": "uint256",
          "name": "runTimeEventOrder",
          "type": "uint256"
        },
        {
          "indexed": false,
          "internalType": "bytes",
          "name": "runTimeClassName",
          "type": "bytes"
        },
        {
          "indexed": false,
          "internalType": "bytes",
          "name": "runTimeInstanceName",
          "type": "bytes"
        },
        {
          "indexed": false,
          "internalType": "bytes",
          "name": "runTimeMethodName",
          "type": "bytes"
        },
        {
          "indexed": false,
          "internalType": "bytes",
          "name": "runTimeMethodReturnedDatatype",
          "type": "bytes"
        },
        {
          "indexed": false,
          "internalType": "uint256",
          "name": "runTimeMethodParametersCount",
          "type": "uint256"
        },
        {
          "indexed": false,
          "internalType": "bytes",
          "name": "runTimeMethodParametersDatatypesInOrder",
          "type": "bytes"
        },
        {
          "indexed": false,
          "internalType": "uint256",
          "name": "timestamp",
          "type": "uint256"
        }
      ],
      "name": "newRunTimeEvent",
      "type": "event"
    },
    {
      "inputs": [],
      "name": "owner",
      "outputs": [
        {
          "internalType": "address",
          "name": "",
          "type": "address"
        }
      ],
      "stateMutability": "view",
      "type": "function",
      "constant": true
    },
    {
      "inputs": [],
      "name": "registration",
      "outputs": [
        {
          "internalType": "contract Registration",
          "name": "",
          "type": "address"
        }
      ],
      "stateMutability": "view",
      "type": "function",
      "constant": true
    },
    {
      "inputs": [
        {
          "internalType": "uint256",
          "name": "_id",
          "type": "uint256"
        },
        {
          "internalType": "uint256",
          "name": "_trustedBehaviorId",
          "type": "uint256"
        },
        {
          "internalType": "uint256",
          "name": "_runTimeEventOrder",
          "type": "uint256"
        },
        {
          "internalType": "bytes",
          "name": "_runTimeClassName",
          "type": "bytes"
        },
        {
          "internalType": "bytes",
          "name": "_runTimeInstanceName",
          "type": "bytes"
        },
        {
          "internalType": "bytes",
          "name": "_runTimeMethodName",
          "type": "bytes"
        },
        {
          "internalType": "bytes",
          "name": "_runTimeMethodReturnedDatatype",
          "type": "bytes"
        },
        {
          "internalType": "uint256",
          "name": "_runTimeMethodParametersCount",
          "type": "uint256"
        },
        {
          "internalType": "bytes",
          "name": "_runTimeMethodParametersDatatypesInOrder",
          "type": "bytes"
        }
      ],
      "name": "storeRunTimeEvent",
      "outputs": [],
      "stateMutability": "nonpayable",
      "type": "function"
    },
    {
      "inputs": [
        {
          "internalType": "uint256",
          "name": "_id",
          "type": "uint256"
        }
      ],
      "name": "getRunTimeEvent",
      "outputs": [
        {
          "components": [
            {
              "internalType": "address",
              "name": "node",
              "type": "address"
            },
            {
              "internalType": "uint256",
              "name": "trustedBehaviorId",
              "type": "uint256"
            },
            {
              "internalType": "uint256",
              "name": "event_Order",
              "type": "uint256"
            },
            {
              "internalType": "bytes",
              "name": "class_Name",
              "type": "bytes"
            },
            {
              "internalType": "bytes",
              "name": "instance_Name",
              "type": "bytes"
            },
            {
              "internalType": "bytes",
              "name": "method_Name",
              "type": "bytes"
            },
            {
              "internalType": "bytes",
              "name": "method_Returned_Datatype",
              "type": "bytes"
            },
            {
              "internalType": "uint256",
              "name": "method_Parameters_Count",
              "type": "uint256"
            },
            {
              "internalType": "bytes",
              "name": "method_Parameters_datatypes_inOrder",
              "type": "bytes"
            },
            {
              "internalType": "uint256",
              "name": "timestamp",
              "type": "uint256"
            }
          ],
          "internalType": "struct RunTimeBehavior.RunTimeEvent",
          "name": "",
          "type": "tuple"
        }
      ],
      "stateMutability": "view",
      "type": "function",
      "constant": true
    },
    {
      "inputs": [],
      "name": "getRunTimeEvents",
      "outputs": [
        {
          "internalType": "uint256[]",
          "name": "",
          "type": "uint256[]"
        },
        {
          "components": [
            {
              "internalType": "address",
              "name": "node",
              "type": "address"
            },
            {
              "internalType": "uint256",
              "name": "trustedBehaviorId",
              "type": "uint256"
            },
            {
              "internalType": "uint256",
              "name": "event_Order",
              "type": "uint256"
            },
            {
              "internalType": "bytes",
              "name": "class_Name",
              "type": "bytes"
            },
            {
              "internalType": "bytes",
              "name": "instance_Name",
              "type": "bytes"
            },
            {
              "internalType": "bytes",
              "name": "method_Name",
              "type": "bytes"
            },
            {
              "internalType": "bytes",
              "name": "method_Returned_Datatype",
              "type": "bytes"
            },
            {
              "internalType": "uint256",
              "name": "method_Parameters_Count",
              "type": "uint256"
            },
            {
              "internalType": "bytes",
              "name": "method_Parameters_datatypes_inOrder",
              "type": "bytes"
            },
            {
              "internalType": "uint256",
              "name": "timestamp",
              "type": "uint256"
            }
          ],
          "internalType": "struct RunTimeBehavior.RunTimeEvent[]",
          "name": "",
          "type": "tuple[]"
        }
      ],
      "stateMutability": "view",
      "type": "function",
      "constant": true
    }
  ],
  "metadata": "{\"compiler\":{\"version\":\"0.8.12+commit.f00d7308\"},\"language\":\"Solidity\",\"output\":{\"abi\":[{\"inputs\":[{\"internalType\":\"contract Registration\",\"name\":\"_r\",\"type\":\"address\"}],\"stateMutability\":\"nonpayable\",\"type\":\"constructor\"},{\"anonymous\":false,\"inputs\":[{\"indexed\":false,\"internalType\":\"uint256\",\"name\":\"id\",\"type\":\"uint256\"},{\"indexed\":true,\"internalType\":\"address\",\"name\":\"node\",\"type\":\"address\"},{\"indexed\":true,\"internalType\":\"uint256\",\"name\":\"trustedBehaviorId\",\"type\":\"uint256\"},{\"indexed\":false,\"internalType\":\"uint256\",\"name\":\"runTimeEventOrder\",\"type\":\"uint256\"},{\"indexed\":false,\"internalType\":\"bytes\",\"name\":\"runTimeClassName\",\"type\":\"bytes\"},{\"indexed\":false,\"internalType\":\"bytes\",\"name\":\"runTimeInstanceName\",\"type\":\"bytes\"},{\"indexed\":false,\"internalType\":\"bytes\",\"name\":\"runTimeMethodName\",\"type\":\"bytes\"},{\"indexed\":false,\"internalType\":\"bytes\",\"name\":\"runTimeMethodReturnedDatatype\",\"type\":\"bytes\"},{\"indexed\":false,\"internalType\":\"uint256\",\"name\":\"runTimeMethodParametersCount\",\"type\":\"uint256\"},{\"indexed\":false,\"internalType\":\"bytes\",\"name\":\"runTimeMethodParametersDatatypesInOrder\",\"type\":\"bytes\"},{\"indexed\":false,\"internalType\":\"uint256\",\"name\":\"timestamp\",\"type\":\"uint256\"}],\"name\":\"newRunTimeEvent\",\"type\":\"event\"},{\"inputs\":[{\"internalType\":\"uint256\",\"name\":\"_id\",\"type\":\"uint256\"}],\"name\":\"getRunTimeEvent\",\"outputs\":[{\"components\":[{\"internalType\":\"address\",\"name\":\"node\",\"type\":\"address\"},{\"internalType\":\"uint256\",\"name\":\"trustedBehaviorId\",\"type\":\"uint256\"},{\"internalType\":\"uint256\",\"name\":\"event_Order\",\"type\":\"uint256\"},{\"internalType\":\"bytes\",\"name\":\"class_Name\",\"type\":\"bytes\"},{\"internalType\":\"bytes\",\"name\":\"instance_Name\",\"type\":\"bytes\"},{\"internalType\":\"bytes\",\"name\":\"method_Name\",\"type\":\"bytes\"},{\"internalType\":\"bytes\",\"name\":\"method_Returned_Datatype\",\"type\":\"bytes\"},{\"internalType\":\"uint256\",\"name\":\"method_Parameters_Count\",\"type\":\"uint256\"},{\"internalType\":\"bytes\",\"name\":\"method_Parameters_datatypes_inOrder\",\"type\":\"bytes\"},{\"internalType\":\"uint256\",\"name\":\"timestamp\",\"type\":\"uint256\"}],\"internalType\":\"struct RunTimeBehavior.RunTimeEvent\",\"name\":\"\",\"type\":\"tuple\"}],\"stateMutability\":\"view\",\"type\":\"function\"},{\"inputs\":[],\"name\":\"getRunTimeEvents\",\"outputs\":[{\"internalType\":\"uint256[]\",\"name\":\"\",\"type\":\"uint256[]\"},{\"components\":[{\"internalType\":\"address\",\"name\":\"node\",\"type\":\"address\"},{\"internalType\":\"uint256\",\"name\":\"trustedBehaviorId\",\"type\":\"uint256\"},{\"internalType\":\"uint256\",\"name\":\"event_Order\",\"type\":\"uint256\"},{\"internalType\":\"bytes\",\"name\":\"class_Name\",\"type\":\"bytes\"},{\"internalType\":\"bytes\",\"name\":\"instance_Name\",\"type\":\"bytes\"},{\"internalType\":\"bytes\",\"name\":\"method_Name\",\"type\":\"bytes\"},{\"internalType\":\"bytes\",\"name\":\"method_Returned_Datatype\",\"type\":\"bytes\"},{\"internalType\":\"uint256\",\"name\":\"method_Parameters_Count\",\"type\":\"uint256\"},{\"internalType\":\"bytes\",\"name\":\"method_Parameters_datatypes_inOrder\",\"type\":\"bytes\"},{\"internalType\":\"uint256\",\"name\":\"timestamp\",\"type\":\"uint256\"}],\"internalType\":\"struct RunTimeBehavior.RunTimeEvent[]\",\"name\":\"\",\"type\":\"tuple[]\"}],\"stateMutability\":\"view\",\"type\":\"function\"},{\"inputs\":[],\"name\":\"owner\",\"outputs\":[{\"internalType\":\"address\",\"name\":\"\",\"type\":\"address\"}],\"stateMutability\":\"view\",\"type\":\"function\"},{\"inputs\":[],\"name\":\"registration\",\"outputs\":[{\"internalType\":\"contract Registration\",\"name\":\"\",\"type\":\"address\"}],\"stateMutability\":\"view\",\"type\":\"function\"},{\"inputs\":[{\"internalType\":\"uint256\",\"name\":\"_id\",\"type\":\"uint256\"},{\"internalType\":\"uint256\",\"name\":\"_trustedBehaviorId\",\"type\":\"uint256\"},{\"internalType\":\"uint256\",\"name\":\"_runTimeEventOrder\",\"type\":\"uint256\"},{\"internalType\":\"bytes\",\"name\":\"_runTimeClassName\",\"type\":\"bytes\"},{\"internalType\":\"bytes\",\"name\":\"_runTimeInstanceName\",\"type\":\"bytes\"},{\"internalType\":\"bytes\",\"name\":\"_runTimeMethodName\",\"type\":\"bytes\"},{\"internalType\":\"bytes\",\"name\":\"_runTimeMethodReturnedDatatype\",\"type\":\"bytes\"},{\"internalType\":\"uint256\",\"name\":\"_runTimeMethodParametersCount\",\"type\":\"uint256\"},{\"internalType\":\"bytes\",\"name\":\"_runTimeMethodParametersDatatypesInOrder\",\"type\":\"bytes\"}],\"name\":\"storeRunTimeEvent\",\"outputs\":[],\"stateMutability\":\"nonpayable\",\"type\":\"function\"}],\"devdoc\":{\"kind\":\"dev\",\"methods\":{},\"version\":1},\"userdoc\":{\"kind\":\"user\",\"methods\":{},\"version\":1}},\"settings\":{\"compilationTarget\":{\"project:/contracts/RunTimeBehavior.sol\":\"RunTimeBehavior\"},\"evmVersion\":\"london\",\"libraries\":{},\"metadata\":{\"bytecodeHash\":\"ipfs\"},\"optimizer\":{\"enabled\":false,\"runs\":200},\"remappings\":[]},\"sources\":{\"project:/contracts/Registration.sol\":{\"keccak256\":\"0xeb2b29618fbd7a620a60f8b90cac0b0483fdc6e4c6642399d99e824a53ab4107\",\"urls\":[\"bzz-raw://ea924f85e759ef4ab18fc9ecdc39fcf46a48ec00aab136be47d5a748b3cb0a31\",\"dweb:/ipfs/QmbAFPUDyJiw9BNyhDWUqKwe6Cj5wvy2D6s1wLphUrUCnG\"]},\"project:/contracts/RunTimeBehavior.sol\":{\"keccak256\":\"0xab07539d2ff69efb14b61dd2782bf0420e8daf33c3458ba6f01f88a03551c3c8\",\"urls\":[\"bzz-raw://30b1b91ce75b09db99a49761acd3d93f837854793f9ddf86ad1c54dd0bf86635\",\"dweb:/ipfs/QmQxs9BPghrbyVWbVYCgec4c4Cn9U4mf8SVquZrBAEwdNH\"]}},\"version\":1}",
  "bytecode": "0x60806040523480156200001157600080fd5b5060405162001bbd38038062001bbd83398181016040528101906200003791906200013d565b80600160006101000a81548173ffffffffffffffffffffffffffffffffffffffff021916908373ffffffffffffffffffffffffffffffffffffffff160217905550336000806101000a81548173ffffffffffffffffffffffffffffffffffffffff021916908373ffffffffffffffffffffffffffffffffffffffff160217905550506200016f565b600080fd5b600073ffffffffffffffffffffffffffffffffffffffff82169050919050565b6000620000f182620000c4565b9050919050565b60006200010582620000e4565b9050919050565b6200011781620000f8565b81146200012357600080fd5b50565b60008151905062000137816200010c565b92915050565b600060208284031215620001565762000155620000bf565b5b6000620001668482850162000126565b91505092915050565b611a3e806200017f6000396000f3fe608060405234801561001057600080fd5b50600436106100575760003560e01c80630677d7f21461005c5780632baeeb9a14610078578063443bd1d0146100a85780638da5cb5b146100c6578063ee17ccac146100e4575b600080fd5b61007660048036038101906100719190610f66565b610103565b005b610092600480360381019061008d91906110bc565b610465565b60405161009f91906112b7565b60405180910390f35b6100b06107eb565b6040516100bd9190611338565b60405180910390f35b6100ce610811565b6040516100db9190611362565b60405180910390f35b6100ec610835565b6040516100fa9291906115e4565b60405180910390f35b600160028111156101175761011661161b565b5b600160009054906101000a900473ffffffffffffffffffffffffffffffffffffffff1673ffffffffffffffffffffffffffffffffffffffff16639d209048336040518263ffffffff1660e01b81526004016101729190611362565b602060405180830381865afa15801561018f573d6000803e3d6000fd5b505050506040513d601f19601f820116820180604052508101906101b3919061166f565b60028111156101c5576101c461161b565b5b14610205576040517f08c379a00000000000000000000000000000000000000000000000000000000081526004016101fc90611745565b60405180910390fd5b6000600260008b8152602001908152602001600020600901541461025e576040517f08c379a0000000000000000000000000000000000000000000000000000000008152600401610255906117d7565b60405180910390fd5b6040518061014001604052803373ffffffffffffffffffffffffffffffffffffffff16815260200189815260200188815260200187815260200186815260200185815260200184815260200183815260200182815260200142815250600260008b815260200190815260200160002060008201518160000160006101000a81548173ffffffffffffffffffffffffffffffffffffffff021916908373ffffffffffffffffffffffffffffffffffffffff16021790555060208201518160010155604082015181600201556060820151816003019080519060200190610344929190610cca565b506080820151816004019080519060200190610361929190610cca565b5060a082015181600501908051906020019061037e929190610cca565b5060c082015181600601908051906020019061039b929190610cca565b5060e082015181600701556101008201518160080190805190602001906103c3929190610cca565b5061012082015181600901559050506003899080600181540180825580915050600190039060005260206000200160009091909190915055873373ffffffffffffffffffffffffffffffffffffffff167fb974889b3e72a16179134364039ff1e4254afeacf426b0e0e15791bb2a562b598b8a8a8a8a8a8a8a4260405161045299989796959493929190611850565b60405180910390a3505050505050505050565b61046d610d50565b60026000838152602001908152602001600020604051806101400160405290816000820160009054906101000a900473ffffffffffffffffffffffffffffffffffffffff1673ffffffffffffffffffffffffffffffffffffffff1673ffffffffffffffffffffffffffffffffffffffff16815260200160018201548152602001600282015481526020016003820180546105069061192f565b80601f01602080910402602001604051908101604052809291908181526020018280546105329061192f565b801561057f5780601f106105545761010080835404028352916020019161057f565b820191906000526020600020905b81548152906001019060200180831161056257829003601f168201915b505050505081526020016004820180546105989061192f565b80601f01602080910402602001604051908101604052809291908181526020018280546105c49061192f565b80156106115780601f106105e657610100808354040283529160200191610611565b820191906000526020600020905b8154815290600101906020018083116105f457829003601f168201915b5050505050815260200160058201805461062a9061192f565b80601f01602080910402602001604051908101604052809291908181526020018280546106569061192f565b80156106a35780601f10610678576101008083540402835291602001916106a3565b820191906000526020600020905b81548152906001019060200180831161068657829003601f168201915b505050505081526020016006820180546106bc9061192f565b80601f01602080910402602001604051908101604052809291908181526020018280546106e89061192f565b80156107355780601f1061070a57610100808354040283529160200191610735565b820191906000526020600020905b81548152906001019060200180831161071857829003601f168201915b50505050508152602001600782015481526020016008820180546107589061192f565b80601f01602080910402602001604051908101604052809291908181526020018280546107849061192f565b80156107d15780601f106107a6576101008083540402835291602001916107d1565b820191906000526020600020905b8154815290600101906020018083116107b457829003601f168201915b505050505081526020016009820154815250509050919050565b600160009054906101000a900473ffffffffffffffffffffffffffffffffffffffff1681565b60008054906101000a900473ffffffffffffffffffffffffffffffffffffffff1681565b606080600060038054905067ffffffffffffffff81111561085957610858610e3b565b5b60405190808252806020026020018201604052801561089257816020015b61087f610d50565b8152602001906001900390816108775790505b50905060005b600380549050811015610c6b5760026000600383815481106108bd576108bc611961565b5b90600052602060002001548152602001908152602001600020604051806101400160405290816000820160009054906101000a900473ffffffffffffffffffffffffffffffffffffffff1673ffffffffffffffffffffffffffffffffffffffff1673ffffffffffffffffffffffffffffffffffffffff168152602001600182015481526020016002820154815260200160038201805461095c9061192f565b80601f01602080910402602001604051908101604052809291908181526020018280546109889061192f565b80156109d55780601f106109aa576101008083540402835291602001916109d5565b820191906000526020600020905b8154815290600101906020018083116109b857829003601f168201915b505050505081526020016004820180546109ee9061192f565b80601f0160208091040260200160405190810160405280929190818152602001828054610a1a9061192f565b8015610a675780601f10610a3c57610100808354040283529160200191610a67565b820191906000526020600020905b815481529060010190602001808311610a4a57829003601f168201915b50505050508152602001600582018054610a809061192f565b80601f0160208091040260200160405190810160405280929190818152602001828054610aac9061192f565b8015610af95780601f10610ace57610100808354040283529160200191610af9565b820191906000526020600020905b815481529060010190602001808311610adc57829003601f168201915b50505050508152602001600682018054610b129061192f565b80601f0160208091040260200160405190810160405280929190818152602001828054610b3e9061192f565b8015610b8b5780601f10610b6057610100808354040283529160200191610b8b565b820191906000526020600020905b815481529060010190602001808311610b6e57829003601f168201915b5050505050815260200160078201548152602001600882018054610bae9061192f565b80601f0160208091040260200160405190810160405280929190818152602001828054610bda9061192f565b8015610c275780601f10610bfc57610100808354040283529160200191610c27565b820191906000526020600020905b815481529060010190602001808311610c0a57829003601f168201915b50505050508152602001600982015481525050828281518110610c4d57610c4c611961565b5b60200260200101819052508080610c63906119bf565b915050610898565b5060038181805480602002602001604051908101604052809291908181526020018280548015610cba57602002820191906000526020600020905b815481526020019060010190808311610ca6575b5050505050915092509250509091565b828054610cd69061192f565b90600052602060002090601f016020900481019282610cf85760008555610d3f565b82601f10610d1157805160ff1916838001178555610d3f565b82800160010185558215610d3f579182015b82811115610d3e578251825591602001919060010190610d23565b5b509050610d4c9190610db9565b5090565b604051806101400160405280600073ffffffffffffffffffffffffffffffffffffffff1681526020016000815260200160008152602001606081526020016060815260200160608152602001606081526020016000815260200160608152602001600081525090565b5b80821115610dd2576000816000905550600101610dba565b5090565b6000604051905090565b600080fd5b600080fd5b6000819050919050565b610dfd81610dea565b8114610e0857600080fd5b50565b600081359050610e1a81610df4565b92915050565b600080fd5b600080fd5b6000601f19601f8301169050919050565b7f4e487b7100000000000000000000000000000000000000000000000000000000600052604160045260246000fd5b610e7382610e2a565b810181811067ffffffffffffffff82111715610e9257610e91610e3b565b5b80604052505050565b6000610ea5610dd6565b9050610eb18282610e6a565b919050565b600067ffffffffffffffff821115610ed157610ed0610e3b565b5b610eda82610e2a565b9050602081019050919050565b82818337600083830152505050565b6000610f09610f0484610eb6565b610e9b565b905082815260208101848484011115610f2557610f24610e25565b5b610f30848285610ee7565b509392505050565b600082601f830112610f4d57610f4c610e20565b5b8135610f5d848260208601610ef6565b91505092915050565b60008060008060008060008060006101208a8c031215610f8957610f88610de0565b5b6000610f978c828d01610e0b565b9950506020610fa88c828d01610e0b565b9850506040610fb98c828d01610e0b565b97505060608a013567ffffffffffffffff811115610fda57610fd9610de5565b5b610fe68c828d01610f38565b96505060808a013567ffffffffffffffff81111561100757611006610de5565b5b6110138c828d01610f38565b95505060a08a013567ffffffffffffffff81111561103457611033610de5565b5b6110408c828d01610f38565b94505060c08a013567ffffffffffffffff81111561106157611060610de5565b5b61106d8c828d01610f38565b93505060e061107e8c828d01610e0b565b9250506101008a013567ffffffffffffffff8111156110a05761109f610de5565b5b6110ac8c828d01610f38565b9150509295985092959850929598565b6000602082840312156110d2576110d1610de0565b5b60006110e084828501610e0b565b91505092915050565b600073ffffffffffffffffffffffffffffffffffffffff82169050919050565b6000611114826110e9565b9050919050565b61112481611109565b82525050565b61113381610dea565b82525050565b600081519050919050565b600082825260208201905092915050565b60005b83811015611173578082015181840152602081019050611158565b83811115611182576000848401525b50505050565b600061119382611139565b61119d8185611144565b93506111ad818560208601611155565b6111b681610e2a565b840191505092915050565b6000610140830160008301516111da600086018261111b565b5060208301516111ed602086018261112a565b506040830151611200604086018261112a565b50606083015184820360608601526112188282611188565b915050608083015184820360808601526112328282611188565b91505060a083015184820360a086015261124c8282611188565b91505060c083015184820360c08601526112668282611188565b91505060e083015161127b60e086018261112a565b506101008301518482036101008601526112958282611188565b9150506101208301516112ac61012086018261112a565b508091505092915050565b600060208201905081810360008301526112d181846111c1565b905092915050565b6000819050919050565b60006112fe6112f96112f4846110e9565b6112d9565b6110e9565b9050919050565b6000611310826112e3565b9050919050565b600061132282611305565b9050919050565b61133281611317565b82525050565b600060208201905061134d6000830184611329565b92915050565b61135c81611109565b82525050565b60006020820190506113776000830184611353565b92915050565b600081519050919050565b600082825260208201905092915050565b6000819050602082019050919050565b60006113b5838361112a565b60208301905092915050565b6000602082019050919050565b60006113d98261137d565b6113e38185611388565b93506113ee83611399565b8060005b8381101561141f57815161140688826113a9565b9750611411836113c1565b9250506001810190506113f2565b5085935050505092915050565b600081519050919050565b600082825260208201905092915050565b6000819050602082019050919050565b600061014083016000830151611471600086018261111b565b506020830151611484602086018261112a565b506040830151611497604086018261112a565b50606083015184820360608601526114af8282611188565b915050608083015184820360808601526114c98282611188565b91505060a083015184820360a08601526114e38282611188565b91505060c083015184820360c08601526114fd8282611188565b91505060e083015161151260e086018261112a565b5061010083015184820361010086015261152c8282611188565b91505061012083015161154361012086018261112a565b508091505092915050565b600061155a8383611458565b905092915050565b6000602082019050919050565b600061157a8261142c565b6115848185611437565b93508360208202850161159685611448565b8060005b858110156115d257848403895281516115b3858261154e565b94506115be83611562565b925060208a0199505060018101905061159a565b50829750879550505050505092915050565b600060408201905081810360008301526115fe81856113ce565b90508181036020830152611612818461156f565b90509392505050565b7f4e487b7100000000000000000000000000000000000000000000000000000000600052602160045260246000fd5b6003811061165757600080fd5b50565b6000815190506116698161164a565b92915050565b60006020828403121561168557611684610de0565b5b60006116938482850161165a565b91505092915050565b600082825260208201905092915050565b7f5b52756e54696d654265686176696f722e736f6c5d204f6e6c7920617574686f60008201527f72697a6564206e6f64652063616e2063616c6c20746869732066756e6374696f60208201527f6e00000000000000000000000000000000000000000000000000000000000000604082015250565b600061172f60418361169c565b915061173a826116ad565b606082019050919050565b6000602082019050818103600083015261175e81611722565b9050919050565b7f5b52756e54696d654265686176696f722e736f6c5d20746869732072756e2d7460008201527f696d65206576656e74206973206164646564206265666f726500000000000000602082015250565b60006117c160398361169c565b91506117cc82611765565b604082019050919050565b600060208201905081810360008301526117f0816117b4565b9050919050565b61180081610dea565b82525050565b600082825260208201905092915050565b600061182282611139565b61182c8185611806565b935061183c818560208601611155565b61184581610e2a565b840191505092915050565b600061012082019050611866600083018c6117f7565b611873602083018b6117f7565b8181036040830152611885818a611817565b905081810360608301526118998189611817565b905081810360808301526118ad8188611817565b905081810360a08301526118c18187611817565b90506118d060c08301866117f7565b81810360e08301526118e28185611817565b90506118f26101008301846117f7565b9a9950505050505050505050565b7f4e487b7100000000000000000000000000000000000000000000000000000000600052602260045260246000fd5b6000600282049050600182168061194757607f821691505b6020821081141561195b5761195a611900565b5b50919050565b7f4e487b7100000000000000000000000000000000000000000000000000000000600052603260045260246000fd5b7f4e487b7100000000000000000000000000000000000000000000000000000000600052601160045260246000fd5b60006119ca82610dea565b91507fffffffffffffffffffffffffffffffffffffffffffffffffffffffffffffffff8214156119fd576119fc611990565b5b60018201905091905056fea26469706673582212206a3feed31775c5bfd492ba9dc3bbf0dff199de0b55f5efd790999692aaef8d1a64736f6c634300080c0033",
  "deployedBytecode": "0x608060405234801561001057600080fd5b50600436106100575760003560e01c80630677d7f21461005c5780632baeeb9a14610078578063443bd1d0146100a85780638da5cb5b146100c6578063ee17ccac146100e4575b600080fd5b61007660048036038101906100719190610f66565b610103565b005b610092600480360381019061008d91906110bc565b610465565b60405161009f91906112b7565b60405180910390f35b6100b06107eb565b6040516100bd9190611338565b60405180910390f35b6100ce610811565b6040516100db9190611362565b60405180910390f35b6100ec610835565b6040516100fa9291906115e4565b60405180910390f35b600160028111156101175761011661161b565b5b600160009054906101000a900473ffffffffffffffffffffffffffffffffffffffff1673ffffffffffffffffffffffffffffffffffffffff16639d209048336040518263ffffffff1660e01b81526004016101729190611362565b602060405180830381865afa15801561018f573d6000803e3d6000fd5b505050506040513d601f19601f820116820180604052508101906101b3919061166f565b60028111156101c5576101c461161b565b5b14610205576040517f08c379a00000000000000000000000000000000000000000000000000000000081526004016101fc90611745565b60405180910390fd5b6000600260008b8152602001908152602001600020600901541461025e576040517f08c379a0000000000000000000000000000000000000000000000000000000008152600401610255906117d7565b60405180910390fd5b6040518061014001604052803373ffffffffffffffffffffffffffffffffffffffff16815260200189815260200188815260200187815260200186815260200185815260200184815260200183815260200182815260200142815250600260008b815260200190815260200160002060008201518160000160006101000a81548173ffffffffffffffffffffffffffffffffffffffff021916908373ffffffffffffffffffffffffffffffffffffffff16021790555060208201518160010155604082015181600201556060820151816003019080519060200190610344929190610cca565b506080820151816004019080519060200190610361929190610cca565b5060a082015181600501908051906020019061037e929190610cca565b5060c082015181600601908051906020019061039b929190610cca565b5060e082015181600701556101008201518160080190805190602001906103c3929190610cca565b5061012082015181600901559050506003899080600181540180825580915050600190039060005260206000200160009091909190915055873373ffffffffffffffffffffffffffffffffffffffff167fb974889b3e72a16179134364039ff1e4254afeacf426b0e0e15791bb2a562b598b8a8a8a8a8a8a8a4260405161045299989796959493929190611850565b60405180910390a3505050505050505050565b61046d610d50565b60026000838152602001908152602001600020604051806101400160405290816000820160009054906101000a900473ffffffffffffffffffffffffffffffffffffffff1673ffffffffffffffffffffffffffffffffffffffff1673ffffffffffffffffffffffffffffffffffffffff16815260200160018201548152602001600282015481526020016003820180546105069061192f565b80601f01602080910402602001604051908101604052809291908181526020018280546105329061192f565b801561057f5780601f106105545761010080835404028352916020019161057f565b820191906000526020600020905b81548152906001019060200180831161056257829003601f168201915b505050505081526020016004820180546105989061192f565b80601f01602080910402602001604051908101604052809291908181526020018280546105c49061192f565b80156106115780601f106105e657610100808354040283529160200191610611565b820191906000526020600020905b8154815290600101906020018083116105f457829003601f168201915b5050505050815260200160058201805461062a9061192f565b80601f01602080910402602001604051908101604052809291908181526020018280546106569061192f565b80156106a35780601f10610678576101008083540402835291602001916106a3565b820191906000526020600020905b81548152906001019060200180831161068657829003601f168201915b505050505081526020016006820180546106bc9061192f565b80601f01602080910402602001604051908101604052809291908181526020018280546106e89061192f565b80156107355780601f1061070a57610100808354040283529160200191610735565b820191906000526020600020905b81548152906001019060200180831161071857829003601f168201915b50505050508152602001600782015481526020016008820180546107589061192f565b80601f01602080910402602001604051908101604052809291908181526020018280546107849061192f565b80156107d15780601f106107a6576101008083540402835291602001916107d1565b820191906000526020600020905b8154815290600101906020018083116107b457829003601f168201915b505050505081526020016009820154815250509050919050565b600160009054906101000a900473ffffffffffffffffffffffffffffffffffffffff1681565b60008054906101000a900473ffffffffffffffffffffffffffffffffffffffff1681565b606080600060038054905067ffffffffffffffff81111561085957610858610e3b565b5b60405190808252806020026020018201604052801561089257816020015b61087f610d50565b8152602001906001900390816108775790505b50905060005b600380549050811015610c6b5760026000600383815481106108bd576108bc611961565b5b90600052602060002001548152602001908152602001600020604051806101400160405290816000820160009054906101000a900473ffffffffffffffffffffffffffffffffffffffff1673ffffffffffffffffffffffffffffffffffffffff1673ffffffffffffffffffffffffffffffffffffffff168152602001600182015481526020016002820154815260200160038201805461095c9061192f565b80601f01602080910402602001604051908101604052809291908181526020018280546109889061192f565b80156109d55780601f106109aa576101008083540402835291602001916109d5565b820191906000526020600020905b8154815290600101906020018083116109b857829003601f168201915b505050505081526020016004820180546109ee9061192f565b80601f0160208091040260200160405190810160405280929190818152602001828054610a1a9061192f565b8015610a675780601f10610a3c57610100808354040283529160200191610a67565b820191906000526020600020905b815481529060010190602001808311610a4a57829003601f168201915b50505050508152602001600582018054610a809061192f565b80601f0160208091040260200160405190810160405280929190818152602001828054610aac9061192f565b8015610af95780601f10610ace57610100808354040283529160200191610af9565b820191906000526020600020905b815481529060010190602001808311610adc57829003601f168201915b50505050508152602001600682018054610b129061192f565b80601f0160208091040260200160405190810160405280929190818152602001828054610b3e9061192f565b8015610b8b5780601f10610b6057610100808354040283529160200191610b8b565b820191906000526020600020905b815481529060010190602001808311610b6e57829003601f168201915b5050505050815260200160078201548152602001600882018054610bae9061192f565b80601f0160208091040260200160405190810160405280929190818152602001828054610bda9061192f565b8015610c275780601f10610bfc57610100808354040283529160200191610c27565b820191906000526020600020905b815481529060010190602001808311610c0a57829003601f168201915b50505050508152602001600982015481525050828281518110610c4d57610c4c611961565b5b60200260200101819052508080610c63906119bf565b915050610898565b5060038181805480602002602001604051908101604052809291908181526020018280548015610cba57602002820191906000526020600020905b815481526020019060010190808311610ca6575b5050505050915092509250509091565b828054610cd69061192f565b90600052602060002090601f016020900481019282610cf85760008555610d3f565b82601f10610d1157805160ff1916838001178555610d3f565b82800160010185558215610d3f579182015b82811115610d3e578251825591602001919060010190610d23565b5b509050610d4c9190610db9565b5090565b604051806101400160405280600073ffffffffffffffffffffffffffffffffffffffff1681526020016000815260200160008152602001606081526020016060815260200160608152602001606081526020016000815260200160608152602001600081525090565b5b80821115610dd2576000816000905550600101610dba565b5090565b6000604051905090565b600080fd5b600080fd5b6000819050919050565b610dfd81610dea565b8114610e0857600080fd5b50565b600081359050610e1a81610df4565b92915050565b600080fd5b600080fd5b6000601f19601f8301169050919050565b7f4e487b7100000000000000000000000000000000000000000000000000000000600052604160045260246000fd5b610e7382610e2a565b810181811067ffffffffffffffff82111715610e9257610e91610e3b565b5b80604052505050565b6000610ea5610dd6565b9050610eb18282610e6a565b919050565b600067ffffffffffffffff821115610ed157610ed0610e3b565b5b610eda82610e2a565b9050602081019050919050565b82818337600083830152505050565b6000610f09610f0484610eb6565b610e9b565b905082815260208101848484011115610f2557610f24610e25565b5b610f30848285610ee7565b509392505050565b600082601f830112610f4d57610f4c610e20565b5b8135610f5d848260208601610ef6565b91505092915050565b60008060008060008060008060006101208a8c031215610f8957610f88610de0565b5b6000610f978c828d01610e0b565b9950506020610fa88c828d01610e0b565b9850506040610fb98c828d01610e0b565b97505060608a013567ffffffffffffffff811115610fda57610fd9610de5565b5b610fe68c828d01610f38565b96505060808a013567ffffffffffffffff81111561100757611006610de5565b5b6110138c828d01610f38565b95505060a08a013567ffffffffffffffff81111561103457611033610de5565b5b6110408c828d01610f38565b94505060c08a013567ffffffffffffffff81111561106157611060610de5565b5b61106d8c828d01610f38565b93505060e061107e8c828d01610e0b565b9250506101008a013567ffffffffffffffff8111156110a05761109f610de5565b5b6110ac8c828d01610f38565b9150509295985092959850929598565b6000602082840312156110d2576110d1610de0565b5b60006110e084828501610e0b565b91505092915050565b600073ffffffffffffffffffffffffffffffffffffffff82169050919050565b6000611114826110e9565b9050919050565b61112481611109565b82525050565b61113381610dea565b82525050565b600081519050919050565b600082825260208201905092915050565b60005b83811015611173578082015181840152602081019050611158565b83811115611182576000848401525b50505050565b600061119382611139565b61119d8185611144565b93506111ad818560208601611155565b6111b681610e2a565b840191505092915050565b6000610140830160008301516111da600086018261111b565b5060208301516111ed602086018261112a565b506040830151611200604086018261112a565b50606083015184820360608601526112188282611188565b915050608083015184820360808601526112328282611188565b91505060a083015184820360a086015261124c8282611188565b91505060c083015184820360c08601526112668282611188565b91505060e083015161127b60e086018261112a565b506101008301518482036101008601526112958282611188565b9150506101208301516112ac61012086018261112a565b508091505092915050565b600060208201905081810360008301526112d181846111c1565b905092915050565b6000819050919050565b60006112fe6112f96112f4846110e9565b6112d9565b6110e9565b9050919050565b6000611310826112e3565b9050919050565b600061132282611305565b9050919050565b61133281611317565b82525050565b600060208201905061134d6000830184611329565b92915050565b61135c81611109565b82525050565b60006020820190506113776000830184611353565b92915050565b600081519050919050565b600082825260208201905092915050565b6000819050602082019050919050565b60006113b5838361112a565b60208301905092915050565b6000602082019050919050565b60006113d98261137d565b6113e38185611388565b93506113ee83611399565b8060005b8381101561141f57815161140688826113a9565b9750611411836113c1565b9250506001810190506113f2565b5085935050505092915050565b600081519050919050565b600082825260208201905092915050565b6000819050602082019050919050565b600061014083016000830151611471600086018261111b565b506020830151611484602086018261112a565b506040830151611497604086018261112a565b50606083015184820360608601526114af8282611188565b915050608083015184820360808601526114c98282611188565b91505060a083015184820360a08601526114e38282611188565b91505060c083015184820360c08601526114fd8282611188565b91505060e083015161151260e086018261112a565b5061010083015184820361010086015261152c8282611188565b91505061012083015161154361012086018261112a565b508091505092915050565b600061155a8383611458565b905092915050565b6000602082019050919050565b600061157a8261142c565b6115848185611437565b93508360208202850161159685611448565b8060005b858110156115d257848403895281516115b3858261154e565b94506115be83611562565b925060208a0199505060018101905061159a565b50829750879550505050505092915050565b600060408201905081810360008301526115fe81856113ce565b90508181036020830152611612818461156f565b90509392505050565b7f4e487b7100000000000000000000000000000000000000000000000000000000600052602160045260246000fd5b6003811061165757600080fd5b50565b6000815190506116698161164a565b92915050565b60006020828403121561168557611684610de0565b5b60006116938482850161165a565b91505092915050565b600082825260208201905092915050565b7f5b52756e54696d654265686176696f722e736f6c5d204f6e6c7920617574686f60008201527f72697a6564206e6f64652063616e2063616c6c20746869732066756e6374696f60208201527f6e00000000000000000000000000000000000000000000000000000000000000604082015250565b600061172f60418361169c565b915061173a826116ad565b606082019050919050565b6000602082019050818103600083015261175e81611722565b9050919050565b7f5b52756e54696d654265686176696f722e736f6c5d20746869732072756e2d7460008201527f696d65206576656e74206973206164646564206265666f726500000000000000602082015250565b60006117c160398361169c565b91506117cc82611765565b604082019050919050565b600060208201905081810360008301526117f0816117b4565b9050919050565b61180081610dea565b82525050565b600082825260208201905092915050565b600061182282611139565b61182c8185611806565b935061183c818560208601611155565b61184581610e2a565b840191505092915050565b600061012082019050611866600083018c6117f7565b611873602083018b6117f7565b8181036040830152611885818a611817565b905081810360608301526118998189611817565b905081810360808301526118ad8188611817565b905081810360a08301526118c18187611817565b90506118d060c08301866117f7565b81810360e08301526118e28185611817565b90506118f26101008301846117f7565b9a9950505050505050505050565b7f4e487b7100000000000000000000000000000000000000000000000000000000600052602260045260246000fd5b6000600282049050600182168061194757607f821691505b6020821081141561195b5761195a611900565b5b50919050565b7f4e487b7100000000000000000000000000000000000000000000000000000000600052603260045260246000fd5b7f4e487b7100000000000000000000000000000000000000000000000000000000600052601160045260246000fd5b60006119ca82610dea565b91507fffffffffffffffffffffffffffffffffffffffffffffffffffffffffffffffff8214156119fd576119fc611990565b5b60018201905091905056fea26469706673582212206a3feed31775c5bfd492ba9dc3bbf0dff199de0b55f5efd790999692aaef8d1a64736f6c634300080c0033",
  "immutableReferences": {},
  "generatedSources": [
    {
      "ast": {
        "nodeType": "YulBlock",
        "src": "0:1441:3",
        "statements": [
          {
            "body": {
              "nodeType": "YulBlock",
              "src": "47:35:3",
              "statements": [
                {
                  "nodeType": "YulAssignment",
                  "src": "57:19:3",
                  "value": {
                    "arguments": [
                      {
                        "kind": "number",
                        "nodeType": "YulLiteral",
                        "src": "73:2:3",
                        "type": "",
                        "value": "64"
                      }
                    ],
                    "functionName": {
                      "name": "mload",
                      "nodeType": "YulIdentifier",
                      "src": "67:5:3"
                    },
                    "nodeType": "YulFunctionCall",
                    "src": "67:9:3"
                  },
                  "variableNames": [
                    {
                      "name": "memPtr",
                      "nodeType": "YulIdentifier",
                      "src": "57:6:3"
                    }
                  ]
                }
              ]
            },
            "name": "allocate_unbounded",
            "nodeType": "YulFunctionDefinition",
            "returnVariables": [
              {
                "name": "memPtr",
                "nodeType": "YulTypedName",
                "src": "40:6:3",
                "type": ""
              }
            ],
            "src": "7:75:3"
          },
          {
            "body": {
              "nodeType": "YulBlock",
              "src": "177:28:3",
              "statements": [
                {
                  "expression": {
                    "arguments": [
                      {
                        "kind": "number",
                        "nodeType": "YulLiteral",
                        "src": "194:1:3",
                        "type": "",
                        "value": "0"
                      },
                      {
                        "kind": "number",
                        "nodeType": "YulLiteral",
                        "src": "197:1:3",
                        "type": "",
                        "value": "0"
                      }
                    ],
                    "functionName": {
                      "name": "revert",
                      "nodeType": "YulIdentifier",
                      "src": "187:6:3"
                    },
                    "nodeType": "YulFunctionCall",
                    "src": "187:12:3"
                  },
                  "nodeType": "YulExpressionStatement",
                  "src": "187:12:3"
                }
              ]
            },
            "name": "revert_error_dbdddcbe895c83990c08b3492a0e83918d802a52331272ac6fdb6a7c4aea3b1b",
            "nodeType": "YulFunctionDefinition",
            "src": "88:117:3"
          },
          {
            "body": {
              "nodeType": "YulBlock",
              "src": "300:28:3",
              "statements": [
                {
                  "expression": {
                    "arguments": [
                      {
                        "kind": "number",
                        "nodeType": "YulLiteral",
                        "src": "317:1:3",
                        "type": "",
                        "value": "0"
                      },
                      {
                        "kind": "number",
                        "nodeType": "YulLiteral",
                        "src": "320:1:3",
                        "type": "",
                        "value": "0"
                      }
                    ],
                    "functionName": {
                      "name": "revert",
                      "nodeType": "YulIdentifier",
                      "src": "310:6:3"
                    },
                    "nodeType": "YulFunctionCall",
                    "src": "310:12:3"
                  },
                  "nodeType": "YulExpressionStatement",
                  "src": "310:12:3"
                }
              ]
            },
            "name": "revert_error_c1322bf8034eace5e0b5c7295db60986aa89aae5e0ea0873e4689e076861a5db",
            "nodeType": "YulFunctionDefinition",
            "src": "211:117:3"
          },
          {
            "body": {
              "nodeType": "YulBlock",
              "src": "379:81:3",
              "statements": [
                {
                  "nodeType": "YulAssignment",
                  "src": "389:65:3",
                  "value": {
                    "arguments": [
                      {
                        "name": "value",
                        "nodeType": "YulIdentifier",
                        "src": "404:5:3"
                      },
                      {
                        "kind": "number",
                        "nodeType": "YulLiteral",
                        "src": "411:42:3",
                        "type": "",
                        "value": "0xffffffffffffffffffffffffffffffffffffffff"
                      }
                    ],
                    "functionName": {
                      "name": "and",
                      "nodeType": "YulIdentifier",
                      "src": "400:3:3"
                    },
                    "nodeType": "YulFunctionCall",
                    "src": "400:54:3"
                  },
                  "variableNames": [
                    {
                      "name": "cleaned",
                      "nodeType": "YulIdentifier",
                      "src": "389:7:3"
                    }
                  ]
                }
              ]
            },
            "name": "cleanup_t_uint160",
            "nodeType": "YulFunctionDefinition",
            "parameters": [
              {
                "name": "value",
                "nodeType": "YulTypedName",
                "src": "361:5:3",
                "type": ""
              }
            ],
            "returnVariables": [
              {
                "name": "cleaned",
                "nodeType": "YulTypedName",
                "src": "371:7:3",
                "type": ""
              }
            ],
            "src": "334:126:3"
          },
          {
            "body": {
              "nodeType": "YulBlock",
              "src": "511:51:3",
              "statements": [
                {
                  "nodeType": "YulAssignment",
                  "src": "521:35:3",
                  "value": {
                    "arguments": [
                      {
                        "name": "value",
                        "nodeType": "YulIdentifier",
                        "src": "550:5:3"
                      }
                    ],
                    "functionName": {
                      "name": "cleanup_t_uint160",
                      "nodeType": "YulIdentifier",
                      "src": "532:17:3"
                    },
                    "nodeType": "YulFunctionCall",
                    "src": "532:24:3"
                  },
                  "variableNames": [
                    {
                      "name": "cleaned",
                      "nodeType": "YulIdentifier",
                      "src": "521:7:3"
                    }
                  ]
                }
              ]
            },
            "name": "cleanup_t_address",
            "nodeType": "YulFunctionDefinition",
            "parameters": [
              {
                "name": "value",
                "nodeType": "YulTypedName",
                "src": "493:5:3",
                "type": ""
              }
            ],
            "returnVariables": [
              {
                "name": "cleaned",
                "nodeType": "YulTypedName",
                "src": "503:7:3",
                "type": ""
              }
            ],
            "src": "466:96:3"
          },
          {
            "body": {
              "nodeType": "YulBlock",
              "src": "633:51:3",
              "statements": [
                {
                  "nodeType": "YulAssignment",
                  "src": "643:35:3",
                  "value": {
                    "arguments": [
                      {
                        "name": "value",
                        "nodeType": "YulIdentifier",
                        "src": "672:5:3"
                      }
                    ],
                    "functionName": {
                      "name": "cleanup_t_address",
                      "nodeType": "YulIdentifier",
                      "src": "654:17:3"
                    },
                    "nodeType": "YulFunctionCall",
                    "src": "654:24:3"
                  },
                  "variableNames": [
                    {
                      "name": "cleaned",
                      "nodeType": "YulIdentifier",
                      "src": "643:7:3"
                    }
                  ]
                }
              ]
            },
            "name": "cleanup_t_contract$_Registration_$222",
            "nodeType": "YulFunctionDefinition",
            "parameters": [
              {
                "name": "value",
                "nodeType": "YulTypedName",
                "src": "615:5:3",
                "type": ""
              }
            ],
            "returnVariables": [
              {
                "name": "cleaned",
                "nodeType": "YulTypedName",
                "src": "625:7:3",
                "type": ""
              }
            ],
            "src": "568:116:3"
          },
          {
            "body": {
              "nodeType": "YulBlock",
              "src": "753:99:3",
              "statements": [
                {
                  "body": {
                    "nodeType": "YulBlock",
                    "src": "830:16:3",
                    "statements": [
                      {
                        "expression": {
                          "arguments": [
                            {
                              "kind": "number",
                              "nodeType": "YulLiteral",
                              "src": "839:1:3",
                              "type": "",
                              "value": "0"
                            },
                            {
                              "kind": "number",
                              "nodeType": "YulLiteral",
                              "src": "842:1:3",
                              "type": "",
                              "value": "0"
                            }
                          ],
                          "functionName": {
                            "name": "revert",
                            "nodeType": "YulIdentifier",
                            "src": "832:6:3"
                          },
                          "nodeType": "YulFunctionCall",
                          "src": "832:12:3"
                        },
                        "nodeType": "YulExpressionStatement",
                        "src": "832:12:3"
                      }
                    ]
                  },
                  "condition": {
                    "arguments": [
                      {
                        "arguments": [
                          {
                            "name": "value",
                            "nodeType": "YulIdentifier",
                            "src": "776:5:3"
                          },
                          {
                            "arguments": [
                              {
                                "name": "value",
                                "nodeType": "YulIdentifier",
                                "src": "821:5:3"
                              }
                            ],
                            "functionName": {
                              "name": "cleanup_t_contract$_Registration_$222",
                              "nodeType": "YulIdentifier",
                              "src": "783:37:3"
                            },
                            "nodeType": "YulFunctionCall",
                            "src": "783:44:3"
                          }
                        ],
                        "functionName": {
                          "name": "eq",
                          "nodeType": "YulIdentifier",
                          "src": "773:2:3"
                        },
                        "nodeType": "YulFunctionCall",
                        "src": "773:55:3"
                      }
                    ],
                    "functionName": {
                      "name": "iszero",
                      "nodeType": "YulIdentifier",
                      "src": "766:6:3"
                    },
                    "nodeType": "YulFunctionCall",
                    "src": "766:63:3"
                  },
                  "nodeType": "YulIf",
                  "src": "763:83:3"
                }
              ]
            },
            "name": "validator_revert_t_contract$_Registration_$222",
            "nodeType": "YulFunctionDefinition",
            "parameters": [
              {
                "name": "value",
                "nodeType": "YulTypedName",
                "src": "746:5:3",
                "type": ""
              }
            ],
            "src": "690:162:3"
          },
          {
            "body": {
              "nodeType": "YulBlock",
              "src": "941:100:3",
              "statements": [
                {
                  "nodeType": "YulAssignment",
                  "src": "951:22:3",
                  "value": {
                    "arguments": [
                      {
                        "name": "offset",
                        "nodeType": "YulIdentifier",
                        "src": "966:6:3"
                      }
                    ],
                    "functionName": {
                      "name": "mload",
                      "nodeType": "YulIdentifier",
                      "src": "960:5:3"
                    },
                    "nodeType": "YulFunctionCall",
                    "src": "960:13:3"
                  },
                  "variableNames": [
                    {
                      "name": "value",
                      "nodeType": "YulIdentifier",
                      "src": "951:5:3"
                    }
                  ]
                },
                {
                  "expression": {
                    "arguments": [
                      {
                        "name": "value",
                        "nodeType": "YulIdentifier",
                        "src": "1029:5:3"
                      }
                    ],
                    "functionName": {
                      "name": "validator_revert_t_contract$_Registration_$222",
                      "nodeType": "YulIdentifier",
                      "src": "982:46:3"
                    },
                    "nodeType": "YulFunctionCall",
                    "src": "982:53:3"
                  },
                  "nodeType": "YulExpressionStatement",
                  "src": "982:53:3"
                }
              ]
            },
            "name": "abi_decode_t_contract$_Registration_$222_fromMemory",
            "nodeType": "YulFunctionDefinition",
            "parameters": [
              {
                "name": "offset",
                "nodeType": "YulTypedName",
                "src": "919:6:3",
                "type": ""
              },
              {
                "name": "end",
                "nodeType": "YulTypedName",
                "src": "927:3:3",
                "type": ""
              }
            ],
            "returnVariables": [
              {
                "name": "value",
                "nodeType": "YulTypedName",
                "src": "935:5:3",
                "type": ""
              }
            ],
            "src": "858:183:3"
          },
          {
            "body": {
              "nodeType": "YulBlock",
              "src": "1144:294:3",
              "statements": [
                {
                  "body": {
                    "nodeType": "YulBlock",
                    "src": "1190:83:3",
                    "statements": [
                      {
                        "expression": {
                          "arguments": [],
                          "functionName": {
                            "name": "revert_error_dbdddcbe895c83990c08b3492a0e83918d802a52331272ac6fdb6a7c4aea3b1b",
                            "nodeType": "YulIdentifier",
                            "src": "1192:77:3"
                          },
                          "nodeType": "YulFunctionCall",
                          "src": "1192:79:3"
                        },
                        "nodeType": "YulExpressionStatement",
                        "src": "1192:79:3"
                      }
                    ]
                  },
                  "condition": {
                    "arguments": [
                      {
                        "arguments": [
                          {
                            "name": "dataEnd",
                            "nodeType": "YulIdentifier",
                            "src": "1165:7:3"
                          },
                          {
                            "name": "headStart",
                            "nodeType": "YulIdentifier",
                            "src": "1174:9:3"
                          }
                        ],
                        "functionName": {
                          "name": "sub",
                          "nodeType": "YulIdentifier",
                          "src": "1161:3:3"
                        },
                        "nodeType": "YulFunctionCall",
                        "src": "1161:23:3"
                      },
                      {
                        "kind": "number",
                        "nodeType": "YulLiteral",
                        "src": "1186:2:3",
                        "type": "",
                        "value": "32"
                      }
                    ],
                    "functionName": {
                      "name": "slt",
                      "nodeType": "YulIdentifier",
                      "src": "1157:3:3"
                    },
                    "nodeType": "YulFunctionCall",
                    "src": "1157:32:3"
                  },
                  "nodeType": "YulIf",
                  "src": "1154:119:3"
                },
                {
                  "nodeType": "YulBlock",
                  "src": "1283:148:3",
                  "statements": [
                    {
                      "nodeType": "YulVariableDeclaration",
                      "src": "1298:15:3",
                      "value": {
                        "kind": "number",
                        "nodeType": "YulLiteral",
                        "src": "1312:1:3",
                        "type": "",
                        "value": "0"
                      },
                      "variables": [
                        {
                          "name": "offset",
                          "nodeType": "YulTypedName",
                          "src": "1302:6:3",
                          "type": ""
                        }
                      ]
                    },
                    {
                      "nodeType": "YulAssignment",
                      "src": "1327:94:3",
                      "value": {
                        "arguments": [
                          {
                            "arguments": [
                              {
                                "name": "headStart",
                                "nodeType": "YulIdentifier",
                                "src": "1393:9:3"
                              },
                              {
                                "name": "offset",
                                "nodeType": "YulIdentifier",
                                "src": "1404:6:3"
                              }
                            ],
                            "functionName": {
                              "name": "add",
                              "nodeType": "YulIdentifier",
                              "src": "1389:3:3"
                            },
                            "nodeType": "YulFunctionCall",
                            "src": "1389:22:3"
                          },
                          {
                            "name": "dataEnd",
                            "nodeType": "YulIdentifier",
                            "src": "1413:7:3"
                          }
                        ],
                        "functionName": {
                          "name": "abi_decode_t_contract$_Registration_$222_fromMemory",
                          "nodeType": "YulIdentifier",
                          "src": "1337:51:3"
                        },
                        "nodeType": "YulFunctionCall",
                        "src": "1337:84:3"
                      },
                      "variableNames": [
                        {
                          "name": "value0",
                          "nodeType": "YulIdentifier",
                          "src": "1327:6:3"
                        }
                      ]
                    }
                  ]
                }
              ]
            },
            "name": "abi_decode_tuple_t_contract$_Registration_$222_fromMemory",
            "nodeType": "YulFunctionDefinition",
            "parameters": [
              {
                "name": "headStart",
                "nodeType": "YulTypedName",
                "src": "1114:9:3",
                "type": ""
              },
              {
                "name": "dataEnd",
                "nodeType": "YulTypedName",
                "src": "1125:7:3",
                "type": ""
              }
            ],
            "returnVariables": [
              {
                "name": "value0",
                "nodeType": "YulTypedName",
                "src": "1137:6:3",
                "type": ""
              }
            ],
            "src": "1047:391:3"
          }
        ]
      },
      "contents": "{\n\n    function allocate_unbounded() -> memPtr {\n        memPtr := mload(64)\n    }\n\n    function revert_error_dbdddcbe895c83990c08b3492a0e83918d802a52331272ac6fdb6a7c4aea3b1b() {\n        revert(0, 0)\n    }\n\n    function revert_error_c1322bf8034eace5e0b5c7295db60986aa89aae5e0ea0873e4689e076861a5db() {\n        revert(0, 0)\n    }\n\n    function cleanup_t_uint160(value) -> cleaned {\n        cleaned := and(value, 0xffffffffffffffffffffffffffffffffffffffff)\n    }\n\n    function cleanup_t_address(value) -> cleaned {\n        cleaned := cleanup_t_uint160(value)\n    }\n\n    function cleanup_t_contract$_Registration_$222(value) -> cleaned {\n        cleaned := cleanup_t_address(value)\n    }\n\n    function validator_revert_t_contract$_Registration_$222(value) {\n        if iszero(eq(value, cleanup_t_contract$_Registration_$222(value))) { revert(0, 0) }\n    }\n\n    function abi_decode_t_contract$_Registration_$222_fromMemory(offset, end) -> value {\n        value := mload(offset)\n        validator_revert_t_contract$_Registration_$222(value)\n    }\n\n    function abi_decode_tuple_t_contract$_Registration_$222_fromMemory(headStart, dataEnd) -> value0 {\n        if slt(sub(dataEnd, headStart), 32) { revert_error_dbdddcbe895c83990c08b3492a0e83918d802a52331272ac6fdb6a7c4aea3b1b() }\n\n        {\n\n            let offset := 0\n\n            value0 := abi_decode_t_contract$_Registration_$222_fromMemory(add(headStart, offset), dataEnd)\n        }\n\n    }\n\n}\n",
      "id": 3,
      "language": "Yul",
      "name": "#utility.yul"
    }
  ],
  "deployedGeneratedSources": [
    {
      "ast": {
        "nodeType": "YulBlock",
        "src": "0:24644:3",
        "statements": [
          {
            "body": {
              "nodeType": "YulBlock",
              "src": "47:35:3",
              "statements": [
                {
                  "nodeType": "YulAssignment",
                  "src": "57:19:3",
                  "value": {
                    "arguments": [
                      {
                        "kind": "number",
                        "nodeType": "YulLiteral",
                        "src": "73:2:3",
                        "type": "",
                        "value": "64"
                      }
                    ],
                    "functionName": {
                      "name": "mload",
                      "nodeType": "YulIdentifier",
                      "src": "67:5:3"
                    },
                    "nodeType": "YulFunctionCall",
                    "src": "67:9:3"
                  },
                  "variableNames": [
                    {
                      "name": "memPtr",
                      "nodeType": "YulIdentifier",
                      "src": "57:6:3"
                    }
                  ]
                }
              ]
            },
            "name": "allocate_unbounded",
            "nodeType": "YulFunctionDefinition",
            "returnVariables": [
              {
                "name": "memPtr",
                "nodeType": "YulTypedName",
                "src": "40:6:3",
                "type": ""
              }
            ],
            "src": "7:75:3"
          },
          {
            "body": {
              "nodeType": "YulBlock",
              "src": "177:28:3",
              "statements": [
                {
                  "expression": {
                    "arguments": [
                      {
                        "kind": "number",
                        "nodeType": "YulLiteral",
                        "src": "194:1:3",
                        "type": "",
                        "value": "0"
                      },
                      {
                        "kind": "number",
                        "nodeType": "YulLiteral",
                        "src": "197:1:3",
                        "type": "",
                        "value": "0"
                      }
                    ],
                    "functionName": {
                      "name": "revert",
                      "nodeType": "YulIdentifier",
                      "src": "187:6:3"
                    },
                    "nodeType": "YulFunctionCall",
                    "src": "187:12:3"
                  },
                  "nodeType": "YulExpressionStatement",
                  "src": "187:12:3"
                }
              ]
            },
            "name": "revert_error_dbdddcbe895c83990c08b3492a0e83918d802a52331272ac6fdb6a7c4aea3b1b",
            "nodeType": "YulFunctionDefinition",
            "src": "88:117:3"
          },
          {
            "body": {
              "nodeType": "YulBlock",
              "src": "300:28:3",
              "statements": [
                {
                  "expression": {
                    "arguments": [
                      {
                        "kind": "number",
                        "nodeType": "YulLiteral",
                        "src": "317:1:3",
                        "type": "",
                        "value": "0"
                      },
                      {
                        "kind": "number",
                        "nodeType": "YulLiteral",
                        "src": "320:1:3",
                        "type": "",
                        "value": "0"
                      }
                    ],
                    "functionName": {
                      "name": "revert",
                      "nodeType": "YulIdentifier",
                      "src": "310:6:3"
                    },
                    "nodeType": "YulFunctionCall",
                    "src": "310:12:3"
                  },
                  "nodeType": "YulExpressionStatement",
                  "src": "310:12:3"
                }
              ]
            },
            "name": "revert_error_c1322bf8034eace5e0b5c7295db60986aa89aae5e0ea0873e4689e076861a5db",
            "nodeType": "YulFunctionDefinition",
            "src": "211:117:3"
          },
          {
            "body": {
              "nodeType": "YulBlock",
              "src": "379:32:3",
              "statements": [
                {
                  "nodeType": "YulAssignment",
                  "src": "389:16:3",
                  "value": {
                    "name": "value",
                    "nodeType": "YulIdentifier",
                    "src": "400:5:3"
                  },
                  "variableNames": [
                    {
                      "name": "cleaned",
                      "nodeType": "YulIdentifier",
                      "src": "389:7:3"
                    }
                  ]
                }
              ]
            },
            "name": "cleanup_t_uint256",
            "nodeType": "YulFunctionDefinition",
            "parameters": [
              {
                "name": "value",
                "nodeType": "YulTypedName",
                "src": "361:5:3",
                "type": ""
              }
            ],
            "returnVariables": [
              {
                "name": "cleaned",
                "nodeType": "YulTypedName",
                "src": "371:7:3",
                "type": ""
              }
            ],
            "src": "334:77:3"
          },
          {
            "body": {
              "nodeType": "YulBlock",
              "src": "460:79:3",
              "statements": [
                {
                  "body": {
                    "nodeType": "YulBlock",
                    "src": "517:16:3",
                    "statements": [
                      {
                        "expression": {
                          "arguments": [
                            {
                              "kind": "number",
                              "nodeType": "YulLiteral",
                              "src": "526:1:3",
                              "type": "",
                              "value": "0"
                            },
                            {
                              "kind": "number",
                              "nodeType": "YulLiteral",
                              "src": "529:1:3",
                              "type": "",
                              "value": "0"
                            }
                          ],
                          "functionName": {
                            "name": "revert",
                            "nodeType": "YulIdentifier",
                            "src": "519:6:3"
                          },
                          "nodeType": "YulFunctionCall",
                          "src": "519:12:3"
                        },
                        "nodeType": "YulExpressionStatement",
                        "src": "519:12:3"
                      }
                    ]
                  },
                  "condition": {
                    "arguments": [
                      {
                        "arguments": [
                          {
                            "name": "value",
                            "nodeType": "YulIdentifier",
                            "src": "483:5:3"
                          },
                          {
                            "arguments": [
                              {
                                "name": "value",
                                "nodeType": "YulIdentifier",
                                "src": "508:5:3"
                              }
                            ],
                            "functionName": {
                              "name": "cleanup_t_uint256",
                              "nodeType": "YulIdentifier",
                              "src": "490:17:3"
                            },
                            "nodeType": "YulFunctionCall",
                            "src": "490:24:3"
                          }
                        ],
                        "functionName": {
                          "name": "eq",
                          "nodeType": "YulIdentifier",
                          "src": "480:2:3"
                        },
                        "nodeType": "YulFunctionCall",
                        "src": "480:35:3"
                      }
                    ],
                    "functionName": {
                      "name": "iszero",
                      "nodeType": "YulIdentifier",
                      "src": "473:6:3"
                    },
                    "nodeType": "YulFunctionCall",
                    "src": "473:43:3"
                  },
                  "nodeType": "YulIf",
                  "src": "470:63:3"
                }
              ]
            },
            "name": "validator_revert_t_uint256",
            "nodeType": "YulFunctionDefinition",
            "parameters": [
              {
                "name": "value",
                "nodeType": "YulTypedName",
                "src": "453:5:3",
                "type": ""
              }
            ],
            "src": "417:122:3"
          },
          {
            "body": {
              "nodeType": "YulBlock",
              "src": "597:87:3",
              "statements": [
                {
                  "nodeType": "YulAssignment",
                  "src": "607:29:3",
                  "value": {
                    "arguments": [
                      {
                        "name": "offset",
                        "nodeType": "YulIdentifier",
                        "src": "629:6:3"
                      }
                    ],
                    "functionName": {
                      "name": "calldataload",
                      "nodeType": "YulIdentifier",
                      "src": "616:12:3"
                    },
                    "nodeType": "YulFunctionCall",
                    "src": "616:20:3"
                  },
                  "variableNames": [
                    {
                      "name": "value",
                      "nodeType": "YulIdentifier",
                      "src": "607:5:3"
                    }
                  ]
                },
                {
                  "expression": {
                    "arguments": [
                      {
                        "name": "value",
                        "nodeType": "YulIdentifier",
                        "src": "672:5:3"
                      }
                    ],
                    "functionName": {
                      "name": "validator_revert_t_uint256",
                      "nodeType": "YulIdentifier",
                      "src": "645:26:3"
                    },
                    "nodeType": "YulFunctionCall",
                    "src": "645:33:3"
                  },
                  "nodeType": "YulExpressionStatement",
                  "src": "645:33:3"
                }
              ]
            },
            "name": "abi_decode_t_uint256",
            "nodeType": "YulFunctionDefinition",
            "parameters": [
              {
                "name": "offset",
                "nodeType": "YulTypedName",
                "src": "575:6:3",
                "type": ""
              },
              {
                "name": "end",
                "nodeType": "YulTypedName",
                "src": "583:3:3",
                "type": ""
              }
            ],
            "returnVariables": [
              {
                "name": "value",
                "nodeType": "YulTypedName",
                "src": "591:5:3",
                "type": ""
              }
            ],
            "src": "545:139:3"
          },
          {
            "body": {
              "nodeType": "YulBlock",
              "src": "779:28:3",
              "statements": [
                {
                  "expression": {
                    "arguments": [
                      {
                        "kind": "number",
                        "nodeType": "YulLiteral",
                        "src": "796:1:3",
                        "type": "",
                        "value": "0"
                      },
                      {
                        "kind": "number",
                        "nodeType": "YulLiteral",
                        "src": "799:1:3",
                        "type": "",
                        "value": "0"
                      }
                    ],
                    "functionName": {
                      "name": "revert",
                      "nodeType": "YulIdentifier",
                      "src": "789:6:3"
                    },
                    "nodeType": "YulFunctionCall",
                    "src": "789:12:3"
                  },
                  "nodeType": "YulExpressionStatement",
                  "src": "789:12:3"
                }
              ]
            },
            "name": "revert_error_1b9f4a0a5773e33b91aa01db23bf8c55fce1411167c872835e7fa00a4f17d46d",
            "nodeType": "YulFunctionDefinition",
            "src": "690:117:3"
          },
          {
            "body": {
              "nodeType": "YulBlock",
              "src": "902:28:3",
              "statements": [
                {
                  "expression": {
                    "arguments": [
                      {
                        "kind": "number",
                        "nodeType": "YulLiteral",
                        "src": "919:1:3",
                        "type": "",
                        "value": "0"
                      },
                      {
                        "kind": "number",
                        "nodeType": "YulLiteral",
                        "src": "922:1:3",
                        "type": "",
                        "value": "0"
                      }
                    ],
                    "functionName": {
                      "name": "revert",
                      "nodeType": "YulIdentifier",
                      "src": "912:6:3"
                    },
                    "nodeType": "YulFunctionCall",
                    "src": "912:12:3"
                  },
                  "nodeType": "YulExpressionStatement",
                  "src": "912:12:3"
                }
              ]
            },
            "name": "revert_error_987264b3b1d58a9c7f8255e93e81c77d86d6299019c33110a076957a3e06e2ae",
            "nodeType": "YulFunctionDefinition",
            "src": "813:117:3"
          },
          {
            "body": {
              "nodeType": "YulBlock",
              "src": "984:54:3",
              "statements": [
                {
                  "nodeType": "YulAssignment",
                  "src": "994:38:3",
                  "value": {
                    "arguments": [
                      {
                        "arguments": [
                          {
                            "name": "value",
                            "nodeType": "YulIdentifier",
                            "src": "1012:5:3"
                          },
                          {
                            "kind": "number",
                            "nodeType": "YulLiteral",
                            "src": "1019:2:3",
                            "type": "",
                            "value": "31"
                          }
                        ],
                        "functionName": {
                          "name": "add",
                          "nodeType": "YulIdentifier",
                          "src": "1008:3:3"
                        },
                        "nodeType": "YulFunctionCall",
                        "src": "1008:14:3"
                      },
                      {
                        "arguments": [
                          {
                            "kind": "number",
                            "nodeType": "YulLiteral",
                            "src": "1028:2:3",
                            "type": "",
                            "value": "31"
                          }
                        ],
                        "functionName": {
                          "name": "not",
                          "nodeType": "YulIdentifier",
                          "src": "1024:3:3"
                        },
                        "nodeType": "YulFunctionCall",
                        "src": "1024:7:3"
                      }
                    ],
                    "functionName": {
                      "name": "and",
                      "nodeType": "YulIdentifier",
                      "src": "1004:3:3"
                    },
                    "nodeType": "YulFunctionCall",
                    "src": "1004:28:3"
                  },
                  "variableNames": [
                    {
                      "name": "result",
                      "nodeType": "YulIdentifier",
                      "src": "994:6:3"
                    }
                  ]
                }
              ]
            },
            "name": "round_up_to_mul_of_32",
            "nodeType": "YulFunctionDefinition",
            "parameters": [
              {
                "name": "value",
                "nodeType": "YulTypedName",
                "src": "967:5:3",
                "type": ""
              }
            ],
            "returnVariables": [
              {
                "name": "result",
                "nodeType": "YulTypedName",
                "src": "977:6:3",
                "type": ""
              }
            ],
            "src": "936:102:3"
          },
          {
            "body": {
              "nodeType": "YulBlock",
              "src": "1072:152:3",
              "statements": [
                {
                  "expression": {
                    "arguments": [
                      {
                        "kind": "number",
                        "nodeType": "YulLiteral",
                        "src": "1089:1:3",
                        "type": "",
                        "value": "0"
                      },
                      {
                        "kind": "number",
                        "nodeType": "YulLiteral",
                        "src": "1092:77:3",
                        "type": "",
                        "value": "35408467139433450592217433187231851964531694900788300625387963629091585785856"
                      }
                    ],
                    "functionName": {
                      "name": "mstore",
                      "nodeType": "YulIdentifier",
                      "src": "1082:6:3"
                    },
                    "nodeType": "YulFunctionCall",
                    "src": "1082:88:3"
                  },
                  "nodeType": "YulExpressionStatement",
                  "src": "1082:88:3"
                },
                {
                  "expression": {
                    "arguments": [
                      {
                        "kind": "number",
                        "nodeType": "YulLiteral",
                        "src": "1186:1:3",
                        "type": "",
                        "value": "4"
                      },
                      {
                        "kind": "number",
                        "nodeType": "YulLiteral",
                        "src": "1189:4:3",
                        "type": "",
                        "value": "0x41"
                      }
                    ],
                    "functionName": {
                      "name": "mstore",
                      "nodeType": "YulIdentifier",
                      "src": "1179:6:3"
                    },
                    "nodeType": "YulFunctionCall",
                    "src": "1179:15:3"
                  },
                  "nodeType": "YulExpressionStatement",
                  "src": "1179:15:3"
                },
                {
                  "expression": {
                    "arguments": [
                      {
                        "kind": "number",
                        "nodeType": "YulLiteral",
                        "src": "1210:1:3",
                        "type": "",
                        "value": "0"
                      },
                      {
                        "kind": "number",
                        "nodeType": "YulLiteral",
                        "src": "1213:4:3",
                        "type": "",
                        "value": "0x24"
                      }
                    ],
                    "functionName": {
                      "name": "revert",
                      "nodeType": "YulIdentifier",
                      "src": "1203:6:3"
                    },
                    "nodeType": "YulFunctionCall",
                    "src": "1203:15:3"
                  },
                  "nodeType": "YulExpressionStatement",
                  "src": "1203:15:3"
                }
              ]
            },
            "name": "panic_error_0x41",
            "nodeType": "YulFunctionDefinition",
            "src": "1044:180:3"
          },
          {
            "body": {
              "nodeType": "YulBlock",
              "src": "1273:238:3",
              "statements": [
                {
                  "nodeType": "YulVariableDeclaration",
                  "src": "1283:58:3",
                  "value": {
                    "arguments": [
                      {
                        "name": "memPtr",
                        "nodeType": "YulIdentifier",
                        "src": "1305:6:3"
                      },
                      {
                        "arguments": [
                          {
                            "name": "size",
                            "nodeType": "YulIdentifier",
                            "src": "1335:4:3"
                          }
                        ],
                        "functionName": {
                          "name": "round_up_to_mul_of_32",
                          "nodeType": "YulIdentifier",
                          "src": "1313:21:3"
                        },
                        "nodeType": "YulFunctionCall",
                        "src": "1313:27:3"
                      }
                    ],
                    "functionName": {
                      "name": "add",
                      "nodeType": "YulIdentifier",
                      "src": "1301:3:3"
                    },
                    "nodeType": "YulFunctionCall",
                    "src": "1301:40:3"
                  },
                  "variables": [
                    {
                      "name": "newFreePtr",
                      "nodeType": "YulTypedName",
                      "src": "1287:10:3",
                      "type": ""
                    }
                  ]
                },
                {
                  "body": {
                    "nodeType": "YulBlock",
                    "src": "1452:22:3",
                    "statements": [
                      {
                        "expression": {
                          "arguments": [],
                          "functionName": {
                            "name": "panic_error_0x41",
                            "nodeType": "YulIdentifier",
                            "src": "1454:16:3"
                          },
                          "nodeType": "YulFunctionCall",
                          "src": "1454:18:3"
                        },
                        "nodeType": "YulExpressionStatement",
                        "src": "1454:18:3"
                      }
                    ]
                  },
                  "condition": {
                    "arguments": [
                      {
                        "arguments": [
                          {
                            "name": "newFreePtr",
                            "nodeType": "YulIdentifier",
                            "src": "1395:10:3"
                          },
                          {
                            "kind": "number",
                            "nodeType": "YulLiteral",
                            "src": "1407:18:3",
                            "type": "",
                            "value": "0xffffffffffffffff"
                          }
                        ],
                        "functionName": {
                          "name": "gt",
                          "nodeType": "YulIdentifier",
                          "src": "1392:2:3"
                        },
                        "nodeType": "YulFunctionCall",
                        "src": "1392:34:3"
                      },
                      {
                        "arguments": [
                          {
                            "name": "newFreePtr",
                            "nodeType": "YulIdentifier",
                            "src": "1431:10:3"
                          },
                          {
                            "name": "memPtr",
                            "nodeType": "YulIdentifier",
                            "src": "1443:6:3"
                          }
                        ],
                        "functionName": {
                          "name": "lt",
                          "nodeType": "YulIdentifier",
                          "src": "1428:2:3"
                        },
                        "nodeType": "YulFunctionCall",
                        "src": "1428:22:3"
                      }
                    ],
                    "functionName": {
                      "name": "or",
                      "nodeType": "YulIdentifier",
                      "src": "1389:2:3"
                    },
                    "nodeType": "YulFunctionCall",
                    "src": "1389:62:3"
                  },
                  "nodeType": "YulIf",
                  "src": "1386:88:3"
                },
                {
                  "expression": {
                    "arguments": [
                      {
                        "kind": "number",
                        "nodeType": "YulLiteral",
                        "src": "1490:2:3",
                        "type": "",
                        "value": "64"
                      },
                      {
                        "name": "newFreePtr",
                        "nodeType": "YulIdentifier",
                        "src": "1494:10:3"
                      }
                    ],
                    "functionName": {
                      "name": "mstore",
                      "nodeType": "YulIdentifier",
                      "src": "1483:6:3"
                    },
                    "nodeType": "YulFunctionCall",
                    "src": "1483:22:3"
                  },
                  "nodeType": "YulExpressionStatement",
                  "src": "1483:22:3"
                }
              ]
            },
            "name": "finalize_allocation",
            "nodeType": "YulFunctionDefinition",
            "parameters": [
              {
                "name": "memPtr",
                "nodeType": "YulTypedName",
                "src": "1259:6:3",
                "type": ""
              },
              {
                "name": "size",
                "nodeType": "YulTypedName",
                "src": "1267:4:3",
                "type": ""
              }
            ],
            "src": "1230:281:3"
          },
          {
            "body": {
              "nodeType": "YulBlock",
              "src": "1558:88:3",
              "statements": [
                {
                  "nodeType": "YulAssignment",
                  "src": "1568:30:3",
                  "value": {
                    "arguments": [],
                    "functionName": {
                      "name": "allocate_unbounded",
                      "nodeType": "YulIdentifier",
                      "src": "1578:18:3"
                    },
                    "nodeType": "YulFunctionCall",
                    "src": "1578:20:3"
                  },
                  "variableNames": [
                    {
                      "name": "memPtr",
                      "nodeType": "YulIdentifier",
                      "src": "1568:6:3"
                    }
                  ]
                },
                {
                  "expression": {
                    "arguments": [
                      {
                        "name": "memPtr",
                        "nodeType": "YulIdentifier",
                        "src": "1627:6:3"
                      },
                      {
                        "name": "size",
                        "nodeType": "YulIdentifier",
                        "src": "1635:4:3"
                      }
                    ],
                    "functionName": {
                      "name": "finalize_allocation",
                      "nodeType": "YulIdentifier",
                      "src": "1607:19:3"
                    },
                    "nodeType": "YulFunctionCall",
                    "src": "1607:33:3"
                  },
                  "nodeType": "YulExpressionStatement",
                  "src": "1607:33:3"
                }
              ]
            },
            "name": "allocate_memory",
            "nodeType": "YulFunctionDefinition",
            "parameters": [
              {
                "name": "size",
                "nodeType": "YulTypedName",
                "src": "1542:4:3",
                "type": ""
              }
            ],
            "returnVariables": [
              {
                "name": "memPtr",
                "nodeType": "YulTypedName",
                "src": "1551:6:3",
                "type": ""
              }
            ],
            "src": "1517:129:3"
          },
          {
            "body": {
              "nodeType": "YulBlock",
              "src": "1718:241:3",
              "statements": [
                {
                  "body": {
                    "nodeType": "YulBlock",
                    "src": "1823:22:3",
                    "statements": [
                      {
                        "expression": {
                          "arguments": [],
                          "functionName": {
                            "name": "panic_error_0x41",
                            "nodeType": "YulIdentifier",
                            "src": "1825:16:3"
                          },
                          "nodeType": "YulFunctionCall",
                          "src": "1825:18:3"
                        },
                        "nodeType": "YulExpressionStatement",
                        "src": "1825:18:3"
                      }
                    ]
                  },
                  "condition": {
                    "arguments": [
                      {
                        "name": "length",
                        "nodeType": "YulIdentifier",
                        "src": "1795:6:3"
                      },
                      {
                        "kind": "number",
                        "nodeType": "YulLiteral",
                        "src": "1803:18:3",
                        "type": "",
                        "value": "0xffffffffffffffff"
                      }
                    ],
                    "functionName": {
                      "name": "gt",
                      "nodeType": "YulIdentifier",
                      "src": "1792:2:3"
                    },
                    "nodeType": "YulFunctionCall",
                    "src": "1792:30:3"
                  },
                  "nodeType": "YulIf",
                  "src": "1789:56:3"
                },
                {
                  "nodeType": "YulAssignment",
                  "src": "1855:37:3",
                  "value": {
                    "arguments": [
                      {
                        "name": "length",
                        "nodeType": "YulIdentifier",
                        "src": "1885:6:3"
                      }
                    ],
                    "functionName": {
                      "name": "round_up_to_mul_of_32",
                      "nodeType": "YulIdentifier",
                      "src": "1863:21:3"
                    },
                    "nodeType": "YulFunctionCall",
                    "src": "1863:29:3"
                  },
                  "variableNames": [
                    {
                      "name": "size",
                      "nodeType": "YulIdentifier",
                      "src": "1855:4:3"
                    }
                  ]
                },
                {
                  "nodeType": "YulAssignment",
                  "src": "1929:23:3",
                  "value": {
                    "arguments": [
                      {
                        "name": "size",
                        "nodeType": "YulIdentifier",
                        "src": "1941:4:3"
                      },
                      {
                        "kind": "number",
                        "nodeType": "YulLiteral",
                        "src": "1947:4:3",
                        "type": "",
                        "value": "0x20"
                      }
                    ],
                    "functionName": {
                      "name": "add",
                      "nodeType": "YulIdentifier",
                      "src": "1937:3:3"
                    },
                    "nodeType": "YulFunctionCall",
                    "src": "1937:15:3"
                  },
                  "variableNames": [
                    {
                      "name": "size",
                      "nodeType": "YulIdentifier",
                      "src": "1929:4:3"
                    }
                  ]
                }
              ]
            },
            "name": "array_allocation_size_t_bytes_memory_ptr",
            "nodeType": "YulFunctionDefinition",
            "parameters": [
              {
                "name": "length",
                "nodeType": "YulTypedName",
                "src": "1702:6:3",
                "type": ""
              }
            ],
            "returnVariables": [
              {
                "name": "size",
                "nodeType": "YulTypedName",
                "src": "1713:4:3",
                "type": ""
              }
            ],
            "src": "1652:307:3"
          },
          {
            "body": {
              "nodeType": "YulBlock",
              "src": "2016:103:3",
              "statements": [
                {
                  "expression": {
                    "arguments": [
                      {
                        "name": "dst",
                        "nodeType": "YulIdentifier",
                        "src": "2039:3:3"
                      },
                      {
                        "name": "src",
                        "nodeType": "YulIdentifier",
                        "src": "2044:3:3"
                      },
                      {
                        "name": "length",
                        "nodeType": "YulIdentifier",
                        "src": "2049:6:3"
                      }
                    ],
                    "functionName": {
                      "name": "calldatacopy",
                      "nodeType": "YulIdentifier",
                      "src": "2026:12:3"
                    },
                    "nodeType": "YulFunctionCall",
                    "src": "2026:30:3"
                  },
                  "nodeType": "YulExpressionStatement",
                  "src": "2026:30:3"
                },
                {
                  "expression": {
                    "arguments": [
                      {
                        "arguments": [
                          {
                            "name": "dst",
                            "nodeType": "YulIdentifier",
                            "src": "2097:3:3"
                          },
                          {
                            "name": "length",
                            "nodeType": "YulIdentifier",
                            "src": "2102:6:3"
                          }
                        ],
                        "functionName": {
                          "name": "add",
                          "nodeType": "YulIdentifier",
                          "src": "2093:3:3"
                        },
                        "nodeType": "YulFunctionCall",
                        "src": "2093:16:3"
                      },
                      {
                        "kind": "number",
                        "nodeType": "YulLiteral",
                        "src": "2111:1:3",
                        "type": "",
                        "value": "0"
                      }
                    ],
                    "functionName": {
                      "name": "mstore",
                      "nodeType": "YulIdentifier",
                      "src": "2086:6:3"
                    },
                    "nodeType": "YulFunctionCall",
                    "src": "2086:27:3"
                  },
                  "nodeType": "YulExpressionStatement",
                  "src": "2086:27:3"
                }
              ]
            },
            "name": "copy_calldata_to_memory",
            "nodeType": "YulFunctionDefinition",
            "parameters": [
              {
                "name": "src",
                "nodeType": "YulTypedName",
                "src": "1998:3:3",
                "type": ""
              },
              {
                "name": "dst",
                "nodeType": "YulTypedName",
                "src": "2003:3:3",
                "type": ""
              },
              {
                "name": "length",
                "nodeType": "YulTypedName",
                "src": "2008:6:3",
                "type": ""
              }
            ],
            "src": "1965:154:3"
          },
          {
            "body": {
              "nodeType": "YulBlock",
              "src": "2208:327:3",
              "statements": [
                {
                  "nodeType": "YulAssignment",
                  "src": "2218:74:3",
                  "value": {
                    "arguments": [
                      {
                        "arguments": [
                          {
                            "name": "length",
                            "nodeType": "YulIdentifier",
                            "src": "2284:6:3"
                          }
                        ],
                        "functionName": {
                          "name": "array_allocation_size_t_bytes_memory_ptr",
                          "nodeType": "YulIdentifier",
                          "src": "2243:40:3"
                        },
                        "nodeType": "YulFunctionCall",
                        "src": "2243:48:3"
                      }
                    ],
                    "functionName": {
                      "name": "allocate_memory",
                      "nodeType": "YulIdentifier",
                      "src": "2227:15:3"
                    },
                    "nodeType": "YulFunctionCall",
                    "src": "2227:65:3"
                  },
                  "variableNames": [
                    {
                      "name": "array",
                      "nodeType": "YulIdentifier",
                      "src": "2218:5:3"
                    }
                  ]
                },
                {
                  "expression": {
                    "arguments": [
                      {
                        "name": "array",
                        "nodeType": "YulIdentifier",
                        "src": "2308:5:3"
                      },
                      {
                        "name": "length",
                        "nodeType": "YulIdentifier",
                        "src": "2315:6:3"
                      }
                    ],
                    "functionName": {
                      "name": "mstore",
                      "nodeType": "YulIdentifier",
                      "src": "2301:6:3"
                    },
                    "nodeType": "YulFunctionCall",
                    "src": "2301:21:3"
                  },
                  "nodeType": "YulExpressionStatement",
                  "src": "2301:21:3"
                },
                {
                  "nodeType": "YulVariableDeclaration",
                  "src": "2331:27:3",
                  "value": {
                    "arguments": [
                      {
                        "name": "array",
                        "nodeType": "YulIdentifier",
                        "src": "2346:5:3"
                      },
                      {
                        "kind": "number",
                        "nodeType": "YulLiteral",
                        "src": "2353:4:3",
                        "type": "",
                        "value": "0x20"
                      }
                    ],
                    "functionName": {
                      "name": "add",
                      "nodeType": "YulIdentifier",
                      "src": "2342:3:3"
                    },
                    "nodeType": "YulFunctionCall",
                    "src": "2342:16:3"
                  },
                  "variables": [
                    {
                      "name": "dst",
                      "nodeType": "YulTypedName",
                      "src": "2335:3:3",
                      "type": ""
                    }
                  ]
                },
                {
                  "body": {
                    "nodeType": "YulBlock",
                    "src": "2396:83:3",
                    "statements": [
                      {
                        "expression": {
                          "arguments": [],
                          "functionName": {
                            "name": "revert_error_987264b3b1d58a9c7f8255e93e81c77d86d6299019c33110a076957a3e06e2ae",
                            "nodeType": "YulIdentifier",
                            "src": "2398:77:3"
                          },
                          "nodeType": "YulFunctionCall",
                          "src": "2398:79:3"
                        },
                        "nodeType": "YulExpressionStatement",
                        "src": "2398:79:3"
                      }
                    ]
                  },
                  "condition": {
                    "arguments": [
                      {
                        "arguments": [
                          {
                            "name": "src",
                            "nodeType": "YulIdentifier",
                            "src": "2377:3:3"
                          },
                          {
                            "name": "length",
                            "nodeType": "YulIdentifier",
                            "src": "2382:6:3"
                          }
                        ],
                        "functionName": {
                          "name": "add",
                          "nodeType": "YulIdentifier",
                          "src": "2373:3:3"
                        },
                        "nodeType": "YulFunctionCall",
                        "src": "2373:16:3"
                      },
                      {
                        "name": "end",
                        "nodeType": "YulIdentifier",
                        "src": "2391:3:3"
                      }
                    ],
                    "functionName": {
                      "name": "gt",
                      "nodeType": "YulIdentifier",
                      "src": "2370:2:3"
                    },
                    "nodeType": "YulFunctionCall",
                    "src": "2370:25:3"
                  },
                  "nodeType": "YulIf",
                  "src": "2367:112:3"
                },
                {
                  "expression": {
                    "arguments": [
                      {
                        "name": "src",
                        "nodeType": "YulIdentifier",
                        "src": "2512:3:3"
                      },
                      {
                        "name": "dst",
                        "nodeType": "YulIdentifier",
                        "src": "2517:3:3"
                      },
                      {
                        "name": "length",
                        "nodeType": "YulIdentifier",
                        "src": "2522:6:3"
                      }
                    ],
                    "functionName": {
                      "name": "copy_calldata_to_memory",
                      "nodeType": "YulIdentifier",
                      "src": "2488:23:3"
                    },
                    "nodeType": "YulFunctionCall",
                    "src": "2488:41:3"
                  },
                  "nodeType": "YulExpressionStatement",
                  "src": "2488:41:3"
                }
              ]
            },
            "name": "abi_decode_available_length_t_bytes_memory_ptr",
            "nodeType": "YulFunctionDefinition",
            "parameters": [
              {
                "name": "src",
                "nodeType": "YulTypedName",
                "src": "2181:3:3",
                "type": ""
              },
              {
                "name": "length",
                "nodeType": "YulTypedName",
                "src": "2186:6:3",
                "type": ""
              },
              {
                "name": "end",
                "nodeType": "YulTypedName",
                "src": "2194:3:3",
                "type": ""
              }
            ],
            "returnVariables": [
              {
                "name": "array",
                "nodeType": "YulTypedName",
                "src": "2202:5:3",
                "type": ""
              }
            ],
            "src": "2125:410:3"
          },
          {
            "body": {
              "nodeType": "YulBlock",
              "src": "2615:277:3",
              "statements": [
                {
                  "body": {
                    "nodeType": "YulBlock",
                    "src": "2664:83:3",
                    "statements": [
                      {
                        "expression": {
                          "arguments": [],
                          "functionName": {
                            "name": "revert_error_1b9f4a0a5773e33b91aa01db23bf8c55fce1411167c872835e7fa00a4f17d46d",
                            "nodeType": "YulIdentifier",
                            "src": "2666:77:3"
                          },
                          "nodeType": "YulFunctionCall",
                          "src": "2666:79:3"
                        },
                        "nodeType": "YulExpressionStatement",
                        "src": "2666:79:3"
                      }
                    ]
                  },
                  "condition": {
                    "arguments": [
                      {
                        "arguments": [
                          {
                            "arguments": [
                              {
                                "name": "offset",
                                "nodeType": "YulIdentifier",
                                "src": "2643:6:3"
                              },
                              {
                                "kind": "number",
                                "nodeType": "YulLiteral",
                                "src": "2651:4:3",
                                "type": "",
                                "value": "0x1f"
                              }
                            ],
                            "functionName": {
                              "name": "add",
                              "nodeType": "YulIdentifier",
                              "src": "2639:3:3"
                            },
                            "nodeType": "YulFunctionCall",
                            "src": "2639:17:3"
                          },
                          {
                            "name": "end",
                            "nodeType": "YulIdentifier",
                            "src": "2658:3:3"
                          }
                        ],
                        "functionName": {
                          "name": "slt",
                          "nodeType": "YulIdentifier",
                          "src": "2635:3:3"
                        },
                        "nodeType": "YulFunctionCall",
                        "src": "2635:27:3"
                      }
                    ],
                    "functionName": {
                      "name": "iszero",
                      "nodeType": "YulIdentifier",
                      "src": "2628:6:3"
                    },
                    "nodeType": "YulFunctionCall",
                    "src": "2628:35:3"
                  },
                  "nodeType": "YulIf",
                  "src": "2625:122:3"
                },
                {
                  "nodeType": "YulVariableDeclaration",
                  "src": "2756:34:3",
                  "value": {
                    "arguments": [
                      {
                        "name": "offset",
                        "nodeType": "YulIdentifier",
                        "src": "2783:6:3"
                      }
                    ],
                    "functionName": {
                      "name": "calldataload",
                      "nodeType": "YulIdentifier",
                      "src": "2770:12:3"
                    },
                    "nodeType": "YulFunctionCall",
                    "src": "2770:20:3"
                  },
                  "variables": [
                    {
                      "name": "length",
                      "nodeType": "YulTypedName",
                      "src": "2760:6:3",
                      "type": ""
                    }
                  ]
                },
                {
                  "nodeType": "YulAssignment",
                  "src": "2799:87:3",
                  "value": {
                    "arguments": [
                      {
                        "arguments": [
                          {
                            "name": "offset",
                            "nodeType": "YulIdentifier",
                            "src": "2859:6:3"
                          },
                          {
                            "kind": "number",
                            "nodeType": "YulLiteral",
                            "src": "2867:4:3",
                            "type": "",
                            "value": "0x20"
                          }
                        ],
                        "functionName": {
                          "name": "add",
                          "nodeType": "YulIdentifier",
                          "src": "2855:3:3"
                        },
                        "nodeType": "YulFunctionCall",
                        "src": "2855:17:3"
                      },
                      {
                        "name": "length",
                        "nodeType": "YulIdentifier",
                        "src": "2874:6:3"
                      },
                      {
                        "name": "end",
                        "nodeType": "YulIdentifier",
                        "src": "2882:3:3"
                      }
                    ],
                    "functionName": {
                      "name": "abi_decode_available_length_t_bytes_memory_ptr",
                      "nodeType": "YulIdentifier",
                      "src": "2808:46:3"
                    },
                    "nodeType": "YulFunctionCall",
                    "src": "2808:78:3"
                  },
                  "variableNames": [
                    {
                      "name": "array",
                      "nodeType": "YulIdentifier",
                      "src": "2799:5:3"
                    }
                  ]
                }
              ]
            },
            "name": "abi_decode_t_bytes_memory_ptr",
            "nodeType": "YulFunctionDefinition",
            "parameters": [
              {
                "name": "offset",
                "nodeType": "YulTypedName",
                "src": "2593:6:3",
                "type": ""
              },
              {
                "name": "end",
                "nodeType": "YulTypedName",
                "src": "2601:3:3",
                "type": ""
              }
            ],
            "returnVariables": [
              {
                "name": "array",
                "nodeType": "YulTypedName",
                "src": "2609:5:3",
                "type": ""
              }
            ],
            "src": "2554:338:3"
          },
          {
            "body": {
              "nodeType": "YulBlock",
              "src": "3145:2138:3",
              "statements": [
                {
                  "body": {
                    "nodeType": "YulBlock",
                    "src": "3192:83:3",
                    "statements": [
                      {
                        "expression": {
                          "arguments": [],
                          "functionName": {
                            "name": "revert_error_dbdddcbe895c83990c08b3492a0e83918d802a52331272ac6fdb6a7c4aea3b1b",
                            "nodeType": "YulIdentifier",
                            "src": "3194:77:3"
                          },
                          "nodeType": "YulFunctionCall",
                          "src": "3194:79:3"
                        },
                        "nodeType": "YulExpressionStatement",
                        "src": "3194:79:3"
                      }
                    ]
                  },
                  "condition": {
                    "arguments": [
                      {
                        "arguments": [
                          {
                            "name": "dataEnd",
                            "nodeType": "YulIdentifier",
                            "src": "3166:7:3"
                          },
                          {
                            "name": "headStart",
                            "nodeType": "YulIdentifier",
                            "src": "3175:9:3"
                          }
                        ],
                        "functionName": {
                          "name": "sub",
                          "nodeType": "YulIdentifier",
                          "src": "3162:3:3"
                        },
                        "nodeType": "YulFunctionCall",
                        "src": "3162:23:3"
                      },
                      {
                        "kind": "number",
                        "nodeType": "YulLiteral",
                        "src": "3187:3:3",
                        "type": "",
                        "value": "288"
                      }
                    ],
                    "functionName": {
                      "name": "slt",
                      "nodeType": "YulIdentifier",
                      "src": "3158:3:3"
                    },
                    "nodeType": "YulFunctionCall",
                    "src": "3158:33:3"
                  },
                  "nodeType": "YulIf",
                  "src": "3155:120:3"
                },
                {
                  "nodeType": "YulBlock",
                  "src": "3285:117:3",
                  "statements": [
                    {
                      "nodeType": "YulVariableDeclaration",
                      "src": "3300:15:3",
                      "value": {
                        "kind": "number",
                        "nodeType": "YulLiteral",
                        "src": "3314:1:3",
                        "type": "",
                        "value": "0"
                      },
                      "variables": [
                        {
                          "name": "offset",
                          "nodeType": "YulTypedName",
                          "src": "3304:6:3",
                          "type": ""
                        }
                      ]
                    },
                    {
                      "nodeType": "YulAssignment",
                      "src": "3329:63:3",
                      "value": {
                        "arguments": [
                          {
                            "arguments": [
                              {
                                "name": "headStart",
                                "nodeType": "YulIdentifier",
                                "src": "3364:9:3"
                              },
                              {
                                "name": "offset",
                                "nodeType": "YulIdentifier",
                                "src": "3375:6:3"
                              }
                            ],
                            "functionName": {
                              "name": "add",
                              "nodeType": "YulIdentifier",
                              "src": "3360:3:3"
                            },
                            "nodeType": "YulFunctionCall",
                            "src": "3360:22:3"
                          },
                          {
                            "name": "dataEnd",
                            "nodeType": "YulIdentifier",
                            "src": "3384:7:3"
                          }
                        ],
                        "functionName": {
                          "name": "abi_decode_t_uint256",
                          "nodeType": "YulIdentifier",
                          "src": "3339:20:3"
                        },
                        "nodeType": "YulFunctionCall",
                        "src": "3339:53:3"
                      },
                      "variableNames": [
                        {
                          "name": "value0",
                          "nodeType": "YulIdentifier",
                          "src": "3329:6:3"
                        }
                      ]
                    }
                  ]
                },
                {
                  "nodeType": "YulBlock",
                  "src": "3412:118:3",
                  "statements": [
                    {
                      "nodeType": "YulVariableDeclaration",
                      "src": "3427:16:3",
                      "value": {
                        "kind": "number",
                        "nodeType": "YulLiteral",
                        "src": "3441:2:3",
                        "type": "",
                        "value": "32"
                      },
                      "variables": [
                        {
                          "name": "offset",
                          "nodeType": "YulTypedName",
                          "src": "3431:6:3",
                          "type": ""
                        }
                      ]
                    },
                    {
                      "nodeType": "YulAssignment",
                      "src": "3457:63:3",
                      "value": {
                        "arguments": [
                          {
                            "arguments": [
                              {
                                "name": "headStart",
                                "nodeType": "YulIdentifier",
                                "src": "3492:9:3"
                              },
                              {
                                "name": "offset",
                                "nodeType": "YulIdentifier",
                                "src": "3503:6:3"
                              }
                            ],
                            "functionName": {
                              "name": "add",
                              "nodeType": "YulIdentifier",
                              "src": "3488:3:3"
                            },
                            "nodeType": "YulFunctionCall",
                            "src": "3488:22:3"
                          },
                          {
                            "name": "dataEnd",
                            "nodeType": "YulIdentifier",
                            "src": "3512:7:3"
                          }
                        ],
                        "functionName": {
                          "name": "abi_decode_t_uint256",
                          "nodeType": "YulIdentifier",
                          "src": "3467:20:3"
                        },
                        "nodeType": "YulFunctionCall",
                        "src": "3467:53:3"
                      },
                      "variableNames": [
                        {
                          "name": "value1",
                          "nodeType": "YulIdentifier",
                          "src": "3457:6:3"
                        }
                      ]
                    }
                  ]
                },
                {
                  "nodeType": "YulBlock",
                  "src": "3540:118:3",
                  "statements": [
                    {
                      "nodeType": "YulVariableDeclaration",
                      "src": "3555:16:3",
                      "value": {
                        "kind": "number",
                        "nodeType": "YulLiteral",
                        "src": "3569:2:3",
                        "type": "",
                        "value": "64"
                      },
                      "variables": [
                        {
                          "name": "offset",
                          "nodeType": "YulTypedName",
                          "src": "3559:6:3",
                          "type": ""
                        }
                      ]
                    },
                    {
                      "nodeType": "YulAssignment",
                      "src": "3585:63:3",
                      "value": {
                        "arguments": [
                          {
                            "arguments": [
                              {
                                "name": "headStart",
                                "nodeType": "YulIdentifier",
                                "src": "3620:9:3"
                              },
                              {
                                "name": "offset",
                                "nodeType": "YulIdentifier",
                                "src": "3631:6:3"
                              }
                            ],
                            "functionName": {
                              "name": "add",
                              "nodeType": "YulIdentifier",
                              "src": "3616:3:3"
                            },
                            "nodeType": "YulFunctionCall",
                            "src": "3616:22:3"
                          },
                          {
                            "name": "dataEnd",
                            "nodeType": "YulIdentifier",
                            "src": "3640:7:3"
                          }
                        ],
                        "functionName": {
                          "name": "abi_decode_t_uint256",
                          "nodeType": "YulIdentifier",
                          "src": "3595:20:3"
                        },
                        "nodeType": "YulFunctionCall",
                        "src": "3595:53:3"
                      },
                      "variableNames": [
                        {
                          "name": "value2",
                          "nodeType": "YulIdentifier",
                          "src": "3585:6:3"
                        }
                      ]
                    }
                  ]
                },
                {
                  "nodeType": "YulBlock",
                  "src": "3668:287:3",
                  "statements": [
                    {
                      "nodeType": "YulVariableDeclaration",
                      "src": "3683:46:3",
                      "value": {
                        "arguments": [
                          {
                            "arguments": [
                              {
                                "name": "headStart",
                                "nodeType": "YulIdentifier",
                                "src": "3714:9:3"
                              },
                              {
                                "kind": "number",
                                "nodeType": "YulLiteral",
                                "src": "3725:2:3",
                                "type": "",
                                "value": "96"
                              }
                            ],
                            "functionName": {
                              "name": "add",
                              "nodeType": "YulIdentifier",
                              "src": "3710:3:3"
                            },
                            "nodeType": "YulFunctionCall",
                            "src": "3710:18:3"
                          }
                        ],
                        "functionName": {
                          "name": "calldataload",
                          "nodeType": "YulIdentifier",
                          "src": "3697:12:3"
                        },
                        "nodeType": "YulFunctionCall",
                        "src": "3697:32:3"
                      },
                      "variables": [
                        {
                          "name": "offset",
                          "nodeType": "YulTypedName",
                          "src": "3687:6:3",
                          "type": ""
                        }
                      ]
                    },
                    {
                      "body": {
                        "nodeType": "YulBlock",
                        "src": "3776:83:3",
                        "statements": [
                          {
                            "expression": {
                              "arguments": [],
                              "functionName": {
                                "name": "revert_error_c1322bf8034eace5e0b5c7295db60986aa89aae5e0ea0873e4689e076861a5db",
                                "nodeType": "YulIdentifier",
                                "src": "3778:77:3"
                              },
                              "nodeType": "YulFunctionCall",
                              "src": "3778:79:3"
                            },
                            "nodeType": "YulExpressionStatement",
                            "src": "3778:79:3"
                          }
                        ]
                      },
                      "condition": {
                        "arguments": [
                          {
                            "name": "offset",
                            "nodeType": "YulIdentifier",
                            "src": "3748:6:3"
                          },
                          {
                            "kind": "number",
                            "nodeType": "YulLiteral",
                            "src": "3756:18:3",
                            "type": "",
                            "value": "0xffffffffffffffff"
                          }
                        ],
                        "functionName": {
                          "name": "gt",
                          "nodeType": "YulIdentifier",
                          "src": "3745:2:3"
                        },
                        "nodeType": "YulFunctionCall",
                        "src": "3745:30:3"
                      },
                      "nodeType": "YulIf",
                      "src": "3742:117:3"
                    },
                    {
                      "nodeType": "YulAssignment",
                      "src": "3873:72:3",
                      "value": {
                        "arguments": [
                          {
                            "arguments": [
                              {
                                "name": "headStart",
                                "nodeType": "YulIdentifier",
                                "src": "3917:9:3"
                              },
                              {
                                "name": "offset",
                                "nodeType": "YulIdentifier",
                                "src": "3928:6:3"
                              }
                            ],
                            "functionName": {
                              "name": "add",
                              "nodeType": "YulIdentifier",
                              "src": "3913:3:3"
                            },
                            "nodeType": "YulFunctionCall",
                            "src": "3913:22:3"
                          },
                          {
                            "name": "dataEnd",
                            "nodeType": "YulIdentifier",
                            "src": "3937:7:3"
                          }
                        ],
                        "functionName": {
                          "name": "abi_decode_t_bytes_memory_ptr",
                          "nodeType": "YulIdentifier",
                          "src": "3883:29:3"
                        },
                        "nodeType": "YulFunctionCall",
                        "src": "3883:62:3"
                      },
                      "variableNames": [
                        {
                          "name": "value3",
                          "nodeType": "YulIdentifier",
                          "src": "3873:6:3"
                        }
                      ]
                    }
                  ]
                },
                {
                  "nodeType": "YulBlock",
                  "src": "3965:288:3",
                  "statements": [
                    {
                      "nodeType": "YulVariableDeclaration",
                      "src": "3980:47:3",
                      "value": {
                        "arguments": [
                          {
                            "arguments": [
                              {
                                "name": "headStart",
                                "nodeType": "YulIdentifier",
                                "src": "4011:9:3"
                              },
                              {
                                "kind": "number",
                                "nodeType": "YulLiteral",
                                "src": "4022:3:3",
                                "type": "",
                                "value": "128"
                              }
                            ],
                            "functionName": {
                              "name": "add",
                              "nodeType": "YulIdentifier",
                              "src": "4007:3:3"
                            },
                            "nodeType": "YulFunctionCall",
                            "src": "4007:19:3"
                          }
                        ],
                        "functionName": {
                          "name": "calldataload",
                          "nodeType": "YulIdentifier",
                          "src": "3994:12:3"
                        },
                        "nodeType": "YulFunctionCall",
                        "src": "3994:33:3"
                      },
                      "variables": [
                        {
                          "name": "offset",
                          "nodeType": "YulTypedName",
                          "src": "3984:6:3",
                          "type": ""
                        }
                      ]
                    },
                    {
                      "body": {
                        "nodeType": "YulBlock",
                        "src": "4074:83:3",
                        "statements": [
                          {
                            "expression": {
                              "arguments": [],
                              "functionName": {
                                "name": "revert_error_c1322bf8034eace5e0b5c7295db60986aa89aae5e0ea0873e4689e076861a5db",
                                "nodeType": "YulIdentifier",
                                "src": "4076:77:3"
                              },
                              "nodeType": "YulFunctionCall",
                              "src": "4076:79:3"
                            },
                            "nodeType": "YulExpressionStatement",
                            "src": "4076:79:3"
                          }
                        ]
                      },
                      "condition": {
                        "arguments": [
                          {
                            "name": "offset",
                            "nodeType": "YulIdentifier",
                            "src": "4046:6:3"
                          },
                          {
                            "kind": "number",
                            "nodeType": "YulLiteral",
                            "src": "4054:18:3",
                            "type": "",
                            "value": "0xffffffffffffffff"
                          }
                        ],
                        "functionName": {
                          "name": "gt",
                          "nodeType": "YulIdentifier",
                          "src": "4043:2:3"
                        },
                        "nodeType": "YulFunctionCall",
                        "src": "4043:30:3"
                      },
                      "nodeType": "YulIf",
                      "src": "4040:117:3"
                    },
                    {
                      "nodeType": "YulAssignment",
                      "src": "4171:72:3",
                      "value": {
                        "arguments": [
                          {
                            "arguments": [
                              {
                                "name": "headStart",
                                "nodeType": "YulIdentifier",
                                "src": "4215:9:3"
                              },
                              {
                                "name": "offset",
                                "nodeType": "YulIdentifier",
                                "src": "4226:6:3"
                              }
                            ],
                            "functionName": {
                              "name": "add",
                              "nodeType": "YulIdentifier",
                              "src": "4211:3:3"
                            },
                            "nodeType": "YulFunctionCall",
                            "src": "4211:22:3"
                          },
                          {
                            "name": "dataEnd",
                            "nodeType": "YulIdentifier",
                            "src": "4235:7:3"
                          }
                        ],
                        "functionName": {
                          "name": "abi_decode_t_bytes_memory_ptr",
                          "nodeType": "YulIdentifier",
                          "src": "4181:29:3"
                        },
                        "nodeType": "YulFunctionCall",
                        "src": "4181:62:3"
                      },
                      "variableNames": [
                        {
                          "name": "value4",
                          "nodeType": "YulIdentifier",
                          "src": "4171:6:3"
                        }
                      ]
                    }
                  ]
                },
                {
                  "nodeType": "YulBlock",
                  "src": "4263:288:3",
                  "statements": [
                    {
                      "nodeType": "YulVariableDeclaration",
                      "src": "4278:47:3",
                      "value": {
                        "arguments": [
                          {
                            "arguments": [
                              {
                                "name": "headStart",
                                "nodeType": "YulIdentifier",
                                "src": "4309:9:3"
                              },
                              {
                                "kind": "number",
                                "nodeType": "YulLiteral",
                                "src": "4320:3:3",
                                "type": "",
                                "value": "160"
                              }
                            ],
                            "functionName": {
                              "name": "add",
                              "nodeType": "YulIdentifier",
                              "src": "4305:3:3"
                            },
                            "nodeType": "YulFunctionCall",
                            "src": "4305:19:3"
                          }
                        ],
                        "functionName": {
                          "name": "calldataload",
                          "nodeType": "YulIdentifier",
                          "src": "4292:12:3"
                        },
                        "nodeType": "YulFunctionCall",
                        "src": "4292:33:3"
                      },
                      "variables": [
                        {
                          "name": "offset",
                          "nodeType": "YulTypedName",
                          "src": "4282:6:3",
                          "type": ""
                        }
                      ]
                    },
                    {
                      "body": {
                        "nodeType": "YulBlock",
                        "src": "4372:83:3",
                        "statements": [
                          {
                            "expression": {
                              "arguments": [],
                              "functionName": {
                                "name": "revert_error_c1322bf8034eace5e0b5c7295db60986aa89aae5e0ea0873e4689e076861a5db",
                                "nodeType": "YulIdentifier",
                                "src": "4374:77:3"
                              },
                              "nodeType": "YulFunctionCall",
                              "src": "4374:79:3"
                            },
                            "nodeType": "YulExpressionStatement",
                            "src": "4374:79:3"
                          }
                        ]
                      },
                      "condition": {
                        "arguments": [
                          {
                            "name": "offset",
                            "nodeType": "YulIdentifier",
                            "src": "4344:6:3"
                          },
                          {
                            "kind": "number",
                            "nodeType": "YulLiteral",
                            "src": "4352:18:3",
                            "type": "",
                            "value": "0xffffffffffffffff"
                          }
                        ],
                        "functionName": {
                          "name": "gt",
                          "nodeType": "YulIdentifier",
                          "src": "4341:2:3"
                        },
                        "nodeType": "YulFunctionCall",
                        "src": "4341:30:3"
                      },
                      "nodeType": "YulIf",
                      "src": "4338:117:3"
                    },
                    {
                      "nodeType": "YulAssignment",
                      "src": "4469:72:3",
                      "value": {
                        "arguments": [
                          {
                            "arguments": [
                              {
                                "name": "headStart",
                                "nodeType": "YulIdentifier",
                                "src": "4513:9:3"
                              },
                              {
                                "name": "offset",
                                "nodeType": "YulIdentifier",
                                "src": "4524:6:3"
                              }
                            ],
                            "functionName": {
                              "name": "add",
                              "nodeType": "YulIdentifier",
                              "src": "4509:3:3"
                            },
                            "nodeType": "YulFunctionCall",
                            "src": "4509:22:3"
                          },
                          {
                            "name": "dataEnd",
                            "nodeType": "YulIdentifier",
                            "src": "4533:7:3"
                          }
                        ],
                        "functionName": {
                          "name": "abi_decode_t_bytes_memory_ptr",
                          "nodeType": "YulIdentifier",
                          "src": "4479:29:3"
                        },
                        "nodeType": "YulFunctionCall",
                        "src": "4479:62:3"
                      },
                      "variableNames": [
                        {
                          "name": "value5",
                          "nodeType": "YulIdentifier",
                          "src": "4469:6:3"
                        }
                      ]
                    }
                  ]
                },
                {
                  "nodeType": "YulBlock",
                  "src": "4561:288:3",
                  "statements": [
                    {
                      "nodeType": "YulVariableDeclaration",
                      "src": "4576:47:3",
                      "value": {
                        "arguments": [
                          {
                            "arguments": [
                              {
                                "name": "headStart",
                                "nodeType": "YulIdentifier",
                                "src": "4607:9:3"
                              },
                              {
                                "kind": "number",
                                "nodeType": "YulLiteral",
                                "src": "4618:3:3",
                                "type": "",
                                "value": "192"
                              }
                            ],
                            "functionName": {
                              "name": "add",
                              "nodeType": "YulIdentifier",
                              "src": "4603:3:3"
                            },
                            "nodeType": "YulFunctionCall",
                            "src": "4603:19:3"
                          }
                        ],
                        "functionName": {
                          "name": "calldataload",
                          "nodeType": "YulIdentifier",
                          "src": "4590:12:3"
                        },
                        "nodeType": "YulFunctionCall",
                        "src": "4590:33:3"
                      },
                      "variables": [
                        {
                          "name": "offset",
                          "nodeType": "YulTypedName",
                          "src": "4580:6:3",
                          "type": ""
                        }
                      ]
                    },
                    {
                      "body": {
                        "nodeType": "YulBlock",
                        "src": "4670:83:3",
                        "statements": [
                          {
                            "expression": {
                              "arguments": [],
                              "functionName": {
                                "name": "revert_error_c1322bf8034eace5e0b5c7295db60986aa89aae5e0ea0873e4689e076861a5db",
                                "nodeType": "YulIdentifier",
                                "src": "4672:77:3"
                              },
                              "nodeType": "YulFunctionCall",
                              "src": "4672:79:3"
                            },
                            "nodeType": "YulExpressionStatement",
                            "src": "4672:79:3"
                          }
                        ]
                      },
                      "condition": {
                        "arguments": [
                          {
                            "name": "offset",
                            "nodeType": "YulIdentifier",
                            "src": "4642:6:3"
                          },
                          {
                            "kind": "number",
                            "nodeType": "YulLiteral",
                            "src": "4650:18:3",
                            "type": "",
                            "value": "0xffffffffffffffff"
                          }
                        ],
                        "functionName": {
                          "name": "gt",
                          "nodeType": "YulIdentifier",
                          "src": "4639:2:3"
                        },
                        "nodeType": "YulFunctionCall",
                        "src": "4639:30:3"
                      },
                      "nodeType": "YulIf",
                      "src": "4636:117:3"
                    },
                    {
                      "nodeType": "YulAssignment",
                      "src": "4767:72:3",
                      "value": {
                        "arguments": [
                          {
                            "arguments": [
                              {
                                "name": "headStart",
                                "nodeType": "YulIdentifier",
                                "src": "4811:9:3"
                              },
                              {
                                "name": "offset",
                                "nodeType": "YulIdentifier",
                                "src": "4822:6:3"
                              }
                            ],
                            "functionName": {
                              "name": "add",
                              "nodeType": "YulIdentifier",
                              "src": "4807:3:3"
                            },
                            "nodeType": "YulFunctionCall",
                            "src": "4807:22:3"
                          },
                          {
                            "name": "dataEnd",
                            "nodeType": "YulIdentifier",
                            "src": "4831:7:3"
                          }
                        ],
                        "functionName": {
                          "name": "abi_decode_t_bytes_memory_ptr",
                          "nodeType": "YulIdentifier",
                          "src": "4777:29:3"
                        },
                        "nodeType": "YulFunctionCall",
                        "src": "4777:62:3"
                      },
                      "variableNames": [
                        {
                          "name": "value6",
                          "nodeType": "YulIdentifier",
                          "src": "4767:6:3"
                        }
                      ]
                    }
                  ]
                },
                {
                  "nodeType": "YulBlock",
                  "src": "4859:119:3",
                  "statements": [
                    {
                      "nodeType": "YulVariableDeclaration",
                      "src": "4874:17:3",
                      "value": {
                        "kind": "number",
                        "nodeType": "YulLiteral",
                        "src": "4888:3:3",
                        "type": "",
                        "value": "224"
                      },
                      "variables": [
                        {
                          "name": "offset",
                          "nodeType": "YulTypedName",
                          "src": "4878:6:3",
                          "type": ""
                        }
                      ]
                    },
                    {
                      "nodeType": "YulAssignment",
                      "src": "4905:63:3",
                      "value": {
                        "arguments": [
                          {
                            "arguments": [
                              {
                                "name": "headStart",
                                "nodeType": "YulIdentifier",
                                "src": "4940:9:3"
                              },
                              {
                                "name": "offset",
                                "nodeType": "YulIdentifier",
                                "src": "4951:6:3"
                              }
                            ],
                            "functionName": {
                              "name": "add",
                              "nodeType": "YulIdentifier",
                              "src": "4936:3:3"
                            },
                            "nodeType": "YulFunctionCall",
                            "src": "4936:22:3"
                          },
                          {
                            "name": "dataEnd",
                            "nodeType": "YulIdentifier",
                            "src": "4960:7:3"
                          }
                        ],
                        "functionName": {
                          "name": "abi_decode_t_uint256",
                          "nodeType": "YulIdentifier",
                          "src": "4915:20:3"
                        },
                        "nodeType": "YulFunctionCall",
                        "src": "4915:53:3"
                      },
                      "variableNames": [
                        {
                          "name": "value7",
                          "nodeType": "YulIdentifier",
                          "src": "4905:6:3"
                        }
                      ]
                    }
                  ]
                },
                {
                  "nodeType": "YulBlock",
                  "src": "4988:288:3",
                  "statements": [
                    {
                      "nodeType": "YulVariableDeclaration",
                      "src": "5003:47:3",
                      "value": {
                        "arguments": [
                          {
                            "arguments": [
                              {
                                "name": "headStart",
                                "nodeType": "YulIdentifier",
                                "src": "5034:9:3"
                              },
                              {
                                "kind": "number",
                                "nodeType": "YulLiteral",
                                "src": "5045:3:3",
                                "type": "",
                                "value": "256"
                              }
                            ],
                            "functionName": {
                              "name": "add",
                              "nodeType": "YulIdentifier",
                              "src": "5030:3:3"
                            },
                            "nodeType": "YulFunctionCall",
                            "src": "5030:19:3"
                          }
                        ],
                        "functionName": {
                          "name": "calldataload",
                          "nodeType": "YulIdentifier",
                          "src": "5017:12:3"
                        },
                        "nodeType": "YulFunctionCall",
                        "src": "5017:33:3"
                      },
                      "variables": [
                        {
                          "name": "offset",
                          "nodeType": "YulTypedName",
                          "src": "5007:6:3",
                          "type": ""
                        }
                      ]
                    },
                    {
                      "body": {
                        "nodeType": "YulBlock",
                        "src": "5097:83:3",
                        "statements": [
                          {
                            "expression": {
                              "arguments": [],
                              "functionName": {
                                "name": "revert_error_c1322bf8034eace5e0b5c7295db60986aa89aae5e0ea0873e4689e076861a5db",
                                "nodeType": "YulIdentifier",
                                "src": "5099:77:3"
                              },
                              "nodeType": "YulFunctionCall",
                              "src": "5099:79:3"
                            },
                            "nodeType": "YulExpressionStatement",
                            "src": "5099:79:3"
                          }
                        ]
                      },
                      "condition": {
                        "arguments": [
                          {
                            "name": "offset",
                            "nodeType": "YulIdentifier",
                            "src": "5069:6:3"
                          },
                          {
                            "kind": "number",
                            "nodeType": "YulLiteral",
                            "src": "5077:18:3",
                            "type": "",
                            "value": "0xffffffffffffffff"
                          }
                        ],
                        "functionName": {
                          "name": "gt",
                          "nodeType": "YulIdentifier",
                          "src": "5066:2:3"
                        },
                        "nodeType": "YulFunctionCall",
                        "src": "5066:30:3"
                      },
                      "nodeType": "YulIf",
                      "src": "5063:117:3"
                    },
                    {
                      "nodeType": "YulAssignment",
                      "src": "5194:72:3",
                      "value": {
                        "arguments": [
                          {
                            "arguments": [
                              {
                                "name": "headStart",
                                "nodeType": "YulIdentifier",
                                "src": "5238:9:3"
                              },
                              {
                                "name": "offset",
                                "nodeType": "YulIdentifier",
                                "src": "5249:6:3"
                              }
                            ],
                            "functionName": {
                              "name": "add",
                              "nodeType": "YulIdentifier",
                              "src": "5234:3:3"
                            },
                            "nodeType": "YulFunctionCall",
                            "src": "5234:22:3"
                          },
                          {
                            "name": "dataEnd",
                            "nodeType": "YulIdentifier",
                            "src": "5258:7:3"
                          }
                        ],
                        "functionName": {
                          "name": "abi_decode_t_bytes_memory_ptr",
                          "nodeType": "YulIdentifier",
                          "src": "5204:29:3"
                        },
                        "nodeType": "YulFunctionCall",
                        "src": "5204:62:3"
                      },
                      "variableNames": [
                        {
                          "name": "value8",
                          "nodeType": "YulIdentifier",
                          "src": "5194:6:3"
                        }
                      ]
                    }
                  ]
                }
              ]
            },
            "name": "abi_decode_tuple_t_uint256t_uint256t_uint256t_bytes_memory_ptrt_bytes_memory_ptrt_bytes_memory_ptrt_bytes_memory_ptrt_uint256t_bytes_memory_ptr",
            "nodeType": "YulFunctionDefinition",
            "parameters": [
              {
                "name": "headStart",
                "nodeType": "YulTypedName",
                "src": "3051:9:3",
                "type": ""
              },
              {
                "name": "dataEnd",
                "nodeType": "YulTypedName",
                "src": "3062:7:3",
                "type": ""
              }
            ],
            "returnVariables": [
              {
                "name": "value0",
                "nodeType": "YulTypedName",
                "src": "3074:6:3",
                "type": ""
              },
              {
                "name": "value1",
                "nodeType": "YulTypedName",
                "src": "3082:6:3",
                "type": ""
              },
              {
                "name": "value2",
                "nodeType": "YulTypedName",
                "src": "3090:6:3",
                "type": ""
              },
              {
                "name": "value3",
                "nodeType": "YulTypedName",
                "src": "3098:6:3",
                "type": ""
              },
              {
                "name": "value4",
                "nodeType": "YulTypedName",
                "src": "3106:6:3",
                "type": ""
              },
              {
                "name": "value5",
                "nodeType": "YulTypedName",
                "src": "3114:6:3",
                "type": ""
              },
              {
                "name": "value6",
                "nodeType": "YulTypedName",
                "src": "3122:6:3",
                "type": ""
              },
              {
                "name": "value7",
                "nodeType": "YulTypedName",
                "src": "3130:6:3",
                "type": ""
              },
              {
                "name": "value8",
                "nodeType": "YulTypedName",
                "src": "3138:6:3",
                "type": ""
              }
            ],
            "src": "2898:2385:3"
          },
          {
            "body": {
              "nodeType": "YulBlock",
              "src": "5355:263:3",
              "statements": [
                {
                  "body": {
                    "nodeType": "YulBlock",
                    "src": "5401:83:3",
                    "statements": [
                      {
                        "expression": {
                          "arguments": [],
                          "functionName": {
                            "name": "revert_error_dbdddcbe895c83990c08b3492a0e83918d802a52331272ac6fdb6a7c4aea3b1b",
                            "nodeType": "YulIdentifier",
                            "src": "5403:77:3"
                          },
                          "nodeType": "YulFunctionCall",
                          "src": "5403:79:3"
                        },
                        "nodeType": "YulExpressionStatement",
                        "src": "5403:79:3"
                      }
                    ]
                  },
                  "condition": {
                    "arguments": [
                      {
                        "arguments": [
                          {
                            "name": "dataEnd",
                            "nodeType": "YulIdentifier",
                            "src": "5376:7:3"
                          },
                          {
                            "name": "headStart",
                            "nodeType": "YulIdentifier",
                            "src": "5385:9:3"
                          }
                        ],
                        "functionName": {
                          "name": "sub",
                          "nodeType": "YulIdentifier",
                          "src": "5372:3:3"
                        },
                        "nodeType": "YulFunctionCall",
                        "src": "5372:23:3"
                      },
                      {
                        "kind": "number",
                        "nodeType": "YulLiteral",
                        "src": "5397:2:3",
                        "type": "",
                        "value": "32"
                      }
                    ],
                    "functionName": {
                      "name": "slt",
                      "nodeType": "YulIdentifier",
                      "src": "5368:3:3"
                    },
                    "nodeType": "YulFunctionCall",
                    "src": "5368:32:3"
                  },
                  "nodeType": "YulIf",
                  "src": "5365:119:3"
                },
                {
                  "nodeType": "YulBlock",
                  "src": "5494:117:3",
                  "statements": [
                    {
                      "nodeType": "YulVariableDeclaration",
                      "src": "5509:15:3",
                      "value": {
                        "kind": "number",
                        "nodeType": "YulLiteral",
                        "src": "5523:1:3",
                        "type": "",
                        "value": "0"
                      },
                      "variables": [
                        {
                          "name": "offset",
                          "nodeType": "YulTypedName",
                          "src": "5513:6:3",
                          "type": ""
                        }
                      ]
                    },
                    {
                      "nodeType": "YulAssignment",
                      "src": "5538:63:3",
                      "value": {
                        "arguments": [
                          {
                            "arguments": [
                              {
                                "name": "headStart",
                                "nodeType": "YulIdentifier",
                                "src": "5573:9:3"
                              },
                              {
                                "name": "offset",
                                "nodeType": "YulIdentifier",
                                "src": "5584:6:3"
                              }
                            ],
                            "functionName": {
                              "name": "add",
                              "nodeType": "YulIdentifier",
                              "src": "5569:3:3"
                            },
                            "nodeType": "YulFunctionCall",
                            "src": "5569:22:3"
                          },
                          {
                            "name": "dataEnd",
                            "nodeType": "YulIdentifier",
                            "src": "5593:7:3"
                          }
                        ],
                        "functionName": {
                          "name": "abi_decode_t_uint256",
                          "nodeType": "YulIdentifier",
                          "src": "5548:20:3"
                        },
                        "nodeType": "YulFunctionCall",
                        "src": "5548:53:3"
                      },
                      "variableNames": [
                        {
                          "name": "value0",
                          "nodeType": "YulIdentifier",
                          "src": "5538:6:3"
                        }
                      ]
                    }
                  ]
                }
              ]
            },
            "name": "abi_decode_tuple_t_uint256",
            "nodeType": "YulFunctionDefinition",
            "parameters": [
              {
                "name": "headStart",
                "nodeType": "YulTypedName",
                "src": "5325:9:3",
                "type": ""
              },
              {
                "name": "dataEnd",
                "nodeType": "YulTypedName",
                "src": "5336:7:3",
                "type": ""
              }
            ],
            "returnVariables": [
              {
                "name": "value0",
                "nodeType": "YulTypedName",
                "src": "5348:6:3",
                "type": ""
              }
            ],
            "src": "5289:329:3"
          },
          {
            "body": {
              "nodeType": "YulBlock",
              "src": "5669:81:3",
              "statements": [
                {
                  "nodeType": "YulAssignment",
                  "src": "5679:65:3",
                  "value": {
                    "arguments": [
                      {
                        "name": "value",
                        "nodeType": "YulIdentifier",
                        "src": "5694:5:3"
                      },
                      {
                        "kind": "number",
                        "nodeType": "YulLiteral",
                        "src": "5701:42:3",
                        "type": "",
                        "value": "0xffffffffffffffffffffffffffffffffffffffff"
                      }
                    ],
                    "functionName": {
                      "name": "and",
                      "nodeType": "YulIdentifier",
                      "src": "5690:3:3"
                    },
                    "nodeType": "YulFunctionCall",
                    "src": "5690:54:3"
                  },
                  "variableNames": [
                    {
                      "name": "cleaned",
                      "nodeType": "YulIdentifier",
                      "src": "5679:7:3"
                    }
                  ]
                }
              ]
            },
            "name": "cleanup_t_uint160",
            "nodeType": "YulFunctionDefinition",
            "parameters": [
              {
                "name": "value",
                "nodeType": "YulTypedName",
                "src": "5651:5:3",
                "type": ""
              }
            ],
            "returnVariables": [
              {
                "name": "cleaned",
                "nodeType": "YulTypedName",
                "src": "5661:7:3",
                "type": ""
              }
            ],
            "src": "5624:126:3"
          },
          {
            "body": {
              "nodeType": "YulBlock",
              "src": "5801:51:3",
              "statements": [
                {
                  "nodeType": "YulAssignment",
                  "src": "5811:35:3",
                  "value": {
                    "arguments": [
                      {
                        "name": "value",
                        "nodeType": "YulIdentifier",
                        "src": "5840:5:3"
                      }
                    ],
                    "functionName": {
                      "name": "cleanup_t_uint160",
                      "nodeType": "YulIdentifier",
                      "src": "5822:17:3"
                    },
                    "nodeType": "YulFunctionCall",
                    "src": "5822:24:3"
                  },
                  "variableNames": [
                    {
                      "name": "cleaned",
                      "nodeType": "YulIdentifier",
                      "src": "5811:7:3"
                    }
                  ]
                }
              ]
            },
            "name": "cleanup_t_address",
            "nodeType": "YulFunctionDefinition",
            "parameters": [
              {
                "name": "value",
                "nodeType": "YulTypedName",
                "src": "5783:5:3",
                "type": ""
              }
            ],
            "returnVariables": [
              {
                "name": "cleaned",
                "nodeType": "YulTypedName",
                "src": "5793:7:3",
                "type": ""
              }
            ],
            "src": "5756:96:3"
          },
          {
            "body": {
              "nodeType": "YulBlock",
              "src": "5913:53:3",
              "statements": [
                {
                  "expression": {
                    "arguments": [
                      {
                        "name": "pos",
                        "nodeType": "YulIdentifier",
                        "src": "5930:3:3"
                      },
                      {
                        "arguments": [
                          {
                            "name": "value",
                            "nodeType": "YulIdentifier",
                            "src": "5953:5:3"
                          }
                        ],
                        "functionName": {
                          "name": "cleanup_t_address",
                          "nodeType": "YulIdentifier",
                          "src": "5935:17:3"
                        },
                        "nodeType": "YulFunctionCall",
                        "src": "5935:24:3"
                      }
                    ],
                    "functionName": {
                      "name": "mstore",
                      "nodeType": "YulIdentifier",
                      "src": "5923:6:3"
                    },
                    "nodeType": "YulFunctionCall",
                    "src": "5923:37:3"
                  },
                  "nodeType": "YulExpressionStatement",
                  "src": "5923:37:3"
                }
              ]
            },
            "name": "abi_encode_t_address_to_t_address",
            "nodeType": "YulFunctionDefinition",
            "parameters": [
              {
                "name": "value",
                "nodeType": "YulTypedName",
                "src": "5901:5:3",
                "type": ""
              },
              {
                "name": "pos",
                "nodeType": "YulTypedName",
                "src": "5908:3:3",
                "type": ""
              }
            ],
            "src": "5858:108:3"
          },
          {
            "body": {
              "nodeType": "YulBlock",
              "src": "6027:53:3",
              "statements": [
                {
                  "expression": {
                    "arguments": [
                      {
                        "name": "pos",
                        "nodeType": "YulIdentifier",
                        "src": "6044:3:3"
                      },
                      {
                        "arguments": [
                          {
                            "name": "value",
                            "nodeType": "YulIdentifier",
                            "src": "6067:5:3"
                          }
                        ],
                        "functionName": {
                          "name": "cleanup_t_uint256",
                          "nodeType": "YulIdentifier",
                          "src": "6049:17:3"
                        },
                        "nodeType": "YulFunctionCall",
                        "src": "6049:24:3"
                      }
                    ],
                    "functionName": {
                      "name": "mstore",
                      "nodeType": "YulIdentifier",
                      "src": "6037:6:3"
                    },
                    "nodeType": "YulFunctionCall",
                    "src": "6037:37:3"
                  },
                  "nodeType": "YulExpressionStatement",
                  "src": "6037:37:3"
                }
              ]
            },
            "name": "abi_encode_t_uint256_to_t_uint256",
            "nodeType": "YulFunctionDefinition",
            "parameters": [
              {
                "name": "value",
                "nodeType": "YulTypedName",
                "src": "6015:5:3",
                "type": ""
              },
              {
                "name": "pos",
                "nodeType": "YulTypedName",
                "src": "6022:3:3",
                "type": ""
              }
            ],
            "src": "5972:108:3"
          },
          {
            "body": {
              "nodeType": "YulBlock",
              "src": "6144:40:3",
              "statements": [
                {
                  "nodeType": "YulAssignment",
                  "src": "6155:22:3",
                  "value": {
                    "arguments": [
                      {
                        "name": "value",
                        "nodeType": "YulIdentifier",
                        "src": "6171:5:3"
                      }
                    ],
                    "functionName": {
                      "name": "mload",
                      "nodeType": "YulIdentifier",
                      "src": "6165:5:3"
                    },
                    "nodeType": "YulFunctionCall",
                    "src": "6165:12:3"
                  },
                  "variableNames": [
                    {
                      "name": "length",
                      "nodeType": "YulIdentifier",
                      "src": "6155:6:3"
                    }
                  ]
                }
              ]
            },
            "name": "array_length_t_bytes_memory_ptr",
            "nodeType": "YulFunctionDefinition",
            "parameters": [
              {
                "name": "value",
                "nodeType": "YulTypedName",
                "src": "6127:5:3",
                "type": ""
              }
            ],
            "returnVariables": [
              {
                "name": "length",
                "nodeType": "YulTypedName",
                "src": "6137:6:3",
                "type": ""
              }
            ],
            "src": "6086:98:3"
          },
          {
            "body": {
              "nodeType": "YulBlock",
              "src": "6275:73:3",
              "statements": [
                {
                  "expression": {
                    "arguments": [
                      {
                        "name": "pos",
                        "nodeType": "YulIdentifier",
                        "src": "6292:3:3"
                      },
                      {
                        "name": "length",
                        "nodeType": "YulIdentifier",
                        "src": "6297:6:3"
                      }
                    ],
                    "functionName": {
                      "name": "mstore",
                      "nodeType": "YulIdentifier",
                      "src": "6285:6:3"
                    },
                    "nodeType": "YulFunctionCall",
                    "src": "6285:19:3"
                  },
                  "nodeType": "YulExpressionStatement",
                  "src": "6285:19:3"
                },
                {
                  "nodeType": "YulAssignment",
                  "src": "6313:29:3",
                  "value": {
                    "arguments": [
                      {
                        "name": "pos",
                        "nodeType": "YulIdentifier",
                        "src": "6332:3:3"
                      },
                      {
                        "kind": "number",
                        "nodeType": "YulLiteral",
                        "src": "6337:4:3",
                        "type": "",
                        "value": "0x20"
                      }
                    ],
                    "functionName": {
                      "name": "add",
                      "nodeType": "YulIdentifier",
                      "src": "6328:3:3"
                    },
                    "nodeType": "YulFunctionCall",
                    "src": "6328:14:3"
                  },
                  "variableNames": [
                    {
                      "name": "updated_pos",
                      "nodeType": "YulIdentifier",
                      "src": "6313:11:3"
                    }
                  ]
                }
              ]
            },
            "name": "array_storeLengthForEncoding_t_bytes_memory_ptr",
            "nodeType": "YulFunctionDefinition",
            "parameters": [
              {
                "name": "pos",
                "nodeType": "YulTypedName",
                "src": "6247:3:3",
                "type": ""
              },
              {
                "name": "length",
                "nodeType": "YulTypedName",
                "src": "6252:6:3",
                "type": ""
              }
            ],
            "returnVariables": [
              {
                "name": "updated_pos",
                "nodeType": "YulTypedName",
                "src": "6263:11:3",
                "type": ""
              }
            ],
            "src": "6190:158:3"
          },
          {
            "body": {
              "nodeType": "YulBlock",
              "src": "6403:258:3",
              "statements": [
                {
                  "nodeType": "YulVariableDeclaration",
                  "src": "6413:10:3",
                  "value": {
                    "kind": "number",
                    "nodeType": "YulLiteral",
                    "src": "6422:1:3",
                    "type": "",
                    "value": "0"
                  },
                  "variables": [
                    {
                      "name": "i",
                      "nodeType": "YulTypedName",
                      "src": "6417:1:3",
                      "type": ""
                    }
                  ]
                },
                {
                  "body": {
                    "nodeType": "YulBlock",
                    "src": "6482:63:3",
                    "statements": [
                      {
                        "expression": {
                          "arguments": [
                            {
                              "arguments": [
                                {
                                  "name": "dst",
                                  "nodeType": "YulIdentifier",
                                  "src": "6507:3:3"
                                },
                                {
                                  "name": "i",
                                  "nodeType": "YulIdentifier",
                                  "src": "6512:1:3"
                                }
                              ],
                              "functionName": {
                                "name": "add",
                                "nodeType": "YulIdentifier",
                                "src": "6503:3:3"
                              },
                              "nodeType": "YulFunctionCall",
                              "src": "6503:11:3"
                            },
                            {
                              "arguments": [
                                {
                                  "arguments": [
                                    {
                                      "name": "src",
                                      "nodeType": "YulIdentifier",
                                      "src": "6526:3:3"
                                    },
                                    {
                                      "name": "i",
                                      "nodeType": "YulIdentifier",
                                      "src": "6531:1:3"
                                    }
                                  ],
                                  "functionName": {
                                    "name": "add",
                                    "nodeType": "YulIdentifier",
                                    "src": "6522:3:3"
                                  },
                                  "nodeType": "YulFunctionCall",
                                  "src": "6522:11:3"
                                }
                              ],
                              "functionName": {
                                "name": "mload",
                                "nodeType": "YulIdentifier",
                                "src": "6516:5:3"
                              },
                              "nodeType": "YulFunctionCall",
                              "src": "6516:18:3"
                            }
                          ],
                          "functionName": {
                            "name": "mstore",
                            "nodeType": "YulIdentifier",
                            "src": "6496:6:3"
                          },
                          "nodeType": "YulFunctionCall",
                          "src": "6496:39:3"
                        },
                        "nodeType": "YulExpressionStatement",
                        "src": "6496:39:3"
                      }
                    ]
                  },
                  "condition": {
                    "arguments": [
                      {
                        "name": "i",
                        "nodeType": "YulIdentifier",
                        "src": "6443:1:3"
                      },
                      {
                        "name": "length",
                        "nodeType": "YulIdentifier",
                        "src": "6446:6:3"
                      }
                    ],
                    "functionName": {
                      "name": "lt",
                      "nodeType": "YulIdentifier",
                      "src": "6440:2:3"
                    },
                    "nodeType": "YulFunctionCall",
                    "src": "6440:13:3"
                  },
                  "nodeType": "YulForLoop",
                  "post": {
                    "nodeType": "YulBlock",
                    "src": "6454:19:3",
                    "statements": [
                      {
                        "nodeType": "YulAssignment",
                        "src": "6456:15:3",
                        "value": {
                          "arguments": [
                            {
                              "name": "i",
                              "nodeType": "YulIdentifier",
                              "src": "6465:1:3"
                            },
                            {
                              "kind": "number",
                              "nodeType": "YulLiteral",
                              "src": "6468:2:3",
                              "type": "",
                              "value": "32"
                            }
                          ],
                          "functionName": {
                            "name": "add",
                            "nodeType": "YulIdentifier",
                            "src": "6461:3:3"
                          },
                          "nodeType": "YulFunctionCall",
                          "src": "6461:10:3"
                        },
                        "variableNames": [
                          {
                            "name": "i",
                            "nodeType": "YulIdentifier",
                            "src": "6456:1:3"
                          }
                        ]
                      }
                    ]
                  },
                  "pre": {
                    "nodeType": "YulBlock",
                    "src": "6436:3:3",
                    "statements": []
                  },
                  "src": "6432:113:3"
                },
                {
                  "body": {
                    "nodeType": "YulBlock",
                    "src": "6579:76:3",
                    "statements": [
                      {
                        "expression": {
                          "arguments": [
                            {
                              "arguments": [
                                {
                                  "name": "dst",
                                  "nodeType": "YulIdentifier",
                                  "src": "6629:3:3"
                                },
                                {
                                  "name": "length",
                                  "nodeType": "YulIdentifier",
                                  "src": "6634:6:3"
                                }
                              ],
                              "functionName": {
                                "name": "add",
                                "nodeType": "YulIdentifier",
                                "src": "6625:3:3"
                              },
                              "nodeType": "YulFunctionCall",
                              "src": "6625:16:3"
                            },
                            {
                              "kind": "number",
                              "nodeType": "YulLiteral",
                              "src": "6643:1:3",
                              "type": "",
                              "value": "0"
                            }
                          ],
                          "functionName": {
                            "name": "mstore",
                            "nodeType": "YulIdentifier",
                            "src": "6618:6:3"
                          },
                          "nodeType": "YulFunctionCall",
                          "src": "6618:27:3"
                        },
                        "nodeType": "YulExpressionStatement",
                        "src": "6618:27:3"
                      }
                    ]
                  },
                  "condition": {
                    "arguments": [
                      {
                        "name": "i",
                        "nodeType": "YulIdentifier",
                        "src": "6560:1:3"
                      },
                      {
                        "name": "length",
                        "nodeType": "YulIdentifier",
                        "src": "6563:6:3"
                      }
                    ],
                    "functionName": {
                      "name": "gt",
                      "nodeType": "YulIdentifier",
                      "src": "6557:2:3"
                    },
                    "nodeType": "YulFunctionCall",
                    "src": "6557:13:3"
                  },
                  "nodeType": "YulIf",
                  "src": "6554:101:3"
                }
              ]
            },
            "name": "copy_memory_to_memory",
            "nodeType": "YulFunctionDefinition",
            "parameters": [
              {
                "name": "src",
                "nodeType": "YulTypedName",
                "src": "6385:3:3",
                "type": ""
              },
              {
                "name": "dst",
                "nodeType": "YulTypedName",
                "src": "6390:3:3",
                "type": ""
              },
              {
                "name": "length",
                "nodeType": "YulTypedName",
                "src": "6395:6:3",
                "type": ""
              }
            ],
            "src": "6354:307:3"
          },
          {
            "body": {
              "nodeType": "YulBlock",
              "src": "6747:260:3",
              "statements": [
                {
                  "nodeType": "YulVariableDeclaration",
                  "src": "6757:52:3",
                  "value": {
                    "arguments": [
                      {
                        "name": "value",
                        "nodeType": "YulIdentifier",
                        "src": "6803:5:3"
                      }
                    ],
                    "functionName": {
                      "name": "array_length_t_bytes_memory_ptr",
                      "nodeType": "YulIdentifier",
                      "src": "6771:31:3"
                    },
                    "nodeType": "YulFunctionCall",
                    "src": "6771:38:3"
                  },
                  "variables": [
                    {
                      "name": "length",
                      "nodeType": "YulTypedName",
                      "src": "6761:6:3",
                      "type": ""
                    }
                  ]
                },
                {
                  "nodeType": "YulAssignment",
                  "src": "6818:67:3",
                  "value": {
                    "arguments": [
                      {
                        "name": "pos",
                        "nodeType": "YulIdentifier",
                        "src": "6873:3:3"
                      },
                      {
                        "name": "length",
                        "nodeType": "YulIdentifier",
                        "src": "6878:6:3"
                      }
                    ],
                    "functionName": {
                      "name": "array_storeLengthForEncoding_t_bytes_memory_ptr",
                      "nodeType": "YulIdentifier",
                      "src": "6825:47:3"
                    },
                    "nodeType": "YulFunctionCall",
                    "src": "6825:60:3"
                  },
                  "variableNames": [
                    {
                      "name": "pos",
                      "nodeType": "YulIdentifier",
                      "src": "6818:3:3"
                    }
                  ]
                },
                {
                  "expression": {
                    "arguments": [
                      {
                        "arguments": [
                          {
                            "name": "value",
                            "nodeType": "YulIdentifier",
                            "src": "6920:5:3"
                          },
                          {
                            "kind": "number",
                            "nodeType": "YulLiteral",
                            "src": "6927:4:3",
                            "type": "",
                            "value": "0x20"
                          }
                        ],
                        "functionName": {
                          "name": "add",
                          "nodeType": "YulIdentifier",
                          "src": "6916:3:3"
                        },
                        "nodeType": "YulFunctionCall",
                        "src": "6916:16:3"
                      },
                      {
                        "name": "pos",
                        "nodeType": "YulIdentifier",
                        "src": "6934:3:3"
                      },
                      {
                        "name": "length",
                        "nodeType": "YulIdentifier",
                        "src": "6939:6:3"
                      }
                    ],
                    "functionName": {
                      "name": "copy_memory_to_memory",
                      "nodeType": "YulIdentifier",
                      "src": "6894:21:3"
                    },
                    "nodeType": "YulFunctionCall",
                    "src": "6894:52:3"
                  },
                  "nodeType": "YulExpressionStatement",
                  "src": "6894:52:3"
                },
                {
                  "nodeType": "YulAssignment",
                  "src": "6955:46:3",
                  "value": {
                    "arguments": [
                      {
                        "name": "pos",
                        "nodeType": "YulIdentifier",
                        "src": "6966:3:3"
                      },
                      {
                        "arguments": [
                          {
                            "name": "length",
                            "nodeType": "YulIdentifier",
                            "src": "6993:6:3"
                          }
                        ],
                        "functionName": {
                          "name": "round_up_to_mul_of_32",
                          "nodeType": "YulIdentifier",
                          "src": "6971:21:3"
                        },
                        "nodeType": "YulFunctionCall",
                        "src": "6971:29:3"
                      }
                    ],
                    "functionName": {
                      "name": "add",
                      "nodeType": "YulIdentifier",
                      "src": "6962:3:3"
                    },
                    "nodeType": "YulFunctionCall",
                    "src": "6962:39:3"
                  },
                  "variableNames": [
                    {
                      "name": "end",
                      "nodeType": "YulIdentifier",
                      "src": "6955:3:3"
                    }
                  ]
                }
              ]
            },
            "name": "abi_encode_t_bytes_memory_ptr_to_t_bytes_memory_ptr",
            "nodeType": "YulFunctionDefinition",
            "parameters": [
              {
                "name": "value",
                "nodeType": "YulTypedName",
                "src": "6728:5:3",
                "type": ""
              },
              {
                "name": "pos",
                "nodeType": "YulTypedName",
                "src": "6735:3:3",
                "type": ""
              }
            ],
            "returnVariables": [
              {
                "name": "end",
                "nodeType": "YulTypedName",
                "src": "6743:3:3",
                "type": ""
              }
            ],
            "src": "6667:340:3"
          },
          {
            "body": {
              "nodeType": "YulBlock",
              "src": "7227:2275:3",
              "statements": [
                {
                  "nodeType": "YulVariableDeclaration",
                  "src": "7237:28:3",
                  "value": {
                    "arguments": [
                      {
                        "name": "pos",
                        "nodeType": "YulIdentifier",
                        "src": "7253:3:3"
                      },
                      {
                        "kind": "number",
                        "nodeType": "YulLiteral",
                        "src": "7258:6:3",
                        "type": "",
                        "value": "0x0140"
                      }
                    ],
                    "functionName": {
                      "name": "add",
                      "nodeType": "YulIdentifier",
                      "src": "7249:3:3"
                    },
                    "nodeType": "YulFunctionCall",
                    "src": "7249:16:3"
                  },
                  "variables": [
                    {
                      "name": "tail",
                      "nodeType": "YulTypedName",
                      "src": "7241:4:3",
                      "type": ""
                    }
                  ]
                },
                {
                  "nodeType": "YulBlock",
                  "src": "7275:164:3",
                  "statements": [
                    {
                      "nodeType": "YulVariableDeclaration",
                      "src": "7310:43:3",
                      "value": {
                        "arguments": [
                          {
                            "arguments": [
                              {
                                "name": "value",
                                "nodeType": "YulIdentifier",
                                "src": "7340:5:3"
                              },
                              {
                                "kind": "number",
                                "nodeType": "YulLiteral",
                                "src": "7347:4:3",
                                "type": "",
                                "value": "0x00"
                              }
                            ],
                            "functionName": {
                              "name": "add",
                              "nodeType": "YulIdentifier",
                              "src": "7336:3:3"
                            },
                            "nodeType": "YulFunctionCall",
                            "src": "7336:16:3"
                          }
                        ],
                        "functionName": {
                          "name": "mload",
                          "nodeType": "YulIdentifier",
                          "src": "7330:5:3"
                        },
                        "nodeType": "YulFunctionCall",
                        "src": "7330:23:3"
                      },
                      "variables": [
                        {
                          "name": "memberValue0",
                          "nodeType": "YulTypedName",
                          "src": "7314:12:3",
                          "type": ""
                        }
                      ]
                    },
                    {
                      "expression": {
                        "arguments": [
                          {
                            "name": "memberValue0",
                            "nodeType": "YulIdentifier",
                            "src": "7400:12:3"
                          },
                          {
                            "arguments": [
                              {
                                "name": "pos",
                                "nodeType": "YulIdentifier",
                                "src": "7418:3:3"
                              },
                              {
                                "kind": "number",
                                "nodeType": "YulLiteral",
                                "src": "7423:4:3",
                                "type": "",
                                "value": "0x00"
                              }
                            ],
                            "functionName": {
                              "name": "add",
                              "nodeType": "YulIdentifier",
                              "src": "7414:3:3"
                            },
                            "nodeType": "YulFunctionCall",
                            "src": "7414:14:3"
                          }
                        ],
                        "functionName": {
                          "name": "abi_encode_t_address_to_t_address",
                          "nodeType": "YulIdentifier",
                          "src": "7366:33:3"
                        },
                        "nodeType": "YulFunctionCall",
                        "src": "7366:63:3"
                      },
                      "nodeType": "YulExpressionStatement",
                      "src": "7366:63:3"
                    }
                  ]
                },
                {
                  "nodeType": "YulBlock",
                  "src": "7449:177:3",
                  "statements": [
                    {
                      "nodeType": "YulVariableDeclaration",
                      "src": "7497:43:3",
                      "value": {
                        "arguments": [
                          {
                            "arguments": [
                              {
                                "name": "value",
                                "nodeType": "YulIdentifier",
                                "src": "7527:5:3"
                              },
                              {
                                "kind": "number",
                                "nodeType": "YulLiteral",
                                "src": "7534:4:3",
                                "type": "",
                                "value": "0x20"
                              }
                            ],
                            "functionName": {
                              "name": "add",
                              "nodeType": "YulIdentifier",
                              "src": "7523:3:3"
                            },
                            "nodeType": "YulFunctionCall",
                            "src": "7523:16:3"
                          }
                        ],
                        "functionName": {
                          "name": "mload",
                          "nodeType": "YulIdentifier",
                          "src": "7517:5:3"
                        },
                        "nodeType": "YulFunctionCall",
                        "src": "7517:23:3"
                      },
                      "variables": [
                        {
                          "name": "memberValue0",
                          "nodeType": "YulTypedName",
                          "src": "7501:12:3",
                          "type": ""
                        }
                      ]
                    },
                    {
                      "expression": {
                        "arguments": [
                          {
                            "name": "memberValue0",
                            "nodeType": "YulIdentifier",
                            "src": "7587:12:3"
                          },
                          {
                            "arguments": [
                              {
                                "name": "pos",
                                "nodeType": "YulIdentifier",
                                "src": "7605:3:3"
                              },
                              {
                                "kind": "number",
                                "nodeType": "YulLiteral",
                                "src": "7610:4:3",
                                "type": "",
                                "value": "0x20"
                              }
                            ],
                            "functionName": {
                              "name": "add",
                              "nodeType": "YulIdentifier",
                              "src": "7601:3:3"
                            },
                            "nodeType": "YulFunctionCall",
                            "src": "7601:14:3"
                          }
                        ],
                        "functionName": {
                          "name": "abi_encode_t_uint256_to_t_uint256",
                          "nodeType": "YulIdentifier",
                          "src": "7553:33:3"
                        },
                        "nodeType": "YulFunctionCall",
                        "src": "7553:63:3"
                      },
                      "nodeType": "YulExpressionStatement",
                      "src": "7553:63:3"
                    }
                  ]
                },
                {
                  "nodeType": "YulBlock",
                  "src": "7636:171:3",
                  "statements": [
                    {
                      "nodeType": "YulVariableDeclaration",
                      "src": "7678:43:3",
                      "value": {
                        "arguments": [
                          {
                            "arguments": [
                              {
                                "name": "value",
                                "nodeType": "YulIdentifier",
                                "src": "7708:5:3"
                              },
                              {
                                "kind": "number",
                                "nodeType": "YulLiteral",
                                "src": "7715:4:3",
                                "type": "",
                                "value": "0x40"
                              }
                            ],
                            "functionName": {
                              "name": "add",
                              "nodeType": "YulIdentifier",
                              "src": "7704:3:3"
                            },
                            "nodeType": "YulFunctionCall",
                            "src": "7704:16:3"
                          }
                        ],
                        "functionName": {
                          "name": "mload",
                          "nodeType": "YulIdentifier",
                          "src": "7698:5:3"
                        },
                        "nodeType": "YulFunctionCall",
                        "src": "7698:23:3"
                      },
                      "variables": [
                        {
                          "name": "memberValue0",
                          "nodeType": "YulTypedName",
                          "src": "7682:12:3",
                          "type": ""
                        }
                      ]
                    },
                    {
                      "expression": {
                        "arguments": [
                          {
                            "name": "memberValue0",
                            "nodeType": "YulIdentifier",
                            "src": "7768:12:3"
                          },
                          {
                            "arguments": [
                              {
                                "name": "pos",
                                "nodeType": "YulIdentifier",
                                "src": "7786:3:3"
                              },
                              {
                                "kind": "number",
                                "nodeType": "YulLiteral",
                                "src": "7791:4:3",
                                "type": "",
                                "value": "0x40"
                              }
                            ],
                            "functionName": {
                              "name": "add",
                              "nodeType": "YulIdentifier",
                              "src": "7782:3:3"
                            },
                            "nodeType": "YulFunctionCall",
                            "src": "7782:14:3"
                          }
                        ],
                        "functionName": {
                          "name": "abi_encode_t_uint256_to_t_uint256",
                          "nodeType": "YulIdentifier",
                          "src": "7734:33:3"
                        },
                        "nodeType": "YulFunctionCall",
                        "src": "7734:63:3"
                      },
                      "nodeType": "YulExpressionStatement",
                      "src": "7734:63:3"
                    }
                  ]
                },
                {
                  "nodeType": "YulBlock",
                  "src": "7817:239:3",
                  "statements": [
                    {
                      "nodeType": "YulVariableDeclaration",
                      "src": "7858:43:3",
                      "value": {
                        "arguments": [
                          {
                            "arguments": [
                              {
                                "name": "value",
                                "nodeType": "YulIdentifier",
                                "src": "7888:5:3"
                              },
                              {
                                "kind": "number",
                                "nodeType": "YulLiteral",
                                "src": "7895:4:3",
                                "type": "",
                                "value": "0x60"
                              }
                            ],
                            "functionName": {
                              "name": "add",
                              "nodeType": "YulIdentifier",
                              "src": "7884:3:3"
                            },
                            "nodeType": "YulFunctionCall",
                            "src": "7884:16:3"
                          }
                        ],
                        "functionName": {
                          "name": "mload",
                          "nodeType": "YulIdentifier",
                          "src": "7878:5:3"
                        },
                        "nodeType": "YulFunctionCall",
                        "src": "7878:23:3"
                      },
                      "variables": [
                        {
                          "name": "memberValue0",
                          "nodeType": "YulTypedName",
                          "src": "7862:12:3",
                          "type": ""
                        }
                      ]
                    },
                    {
                      "expression": {
                        "arguments": [
                          {
                            "arguments": [
                              {
                                "name": "pos",
                                "nodeType": "YulIdentifier",
                                "src": "7926:3:3"
                              },
                              {
                                "kind": "number",
                                "nodeType": "YulLiteral",
                                "src": "7931:4:3",
                                "type": "",
                                "value": "0x60"
                              }
                            ],
                            "functionName": {
                              "name": "add",
                              "nodeType": "YulIdentifier",
                              "src": "7922:3:3"
                            },
                            "nodeType": "YulFunctionCall",
                            "src": "7922:14:3"
                          },
                          {
                            "arguments": [
                              {
                                "name": "tail",
                                "nodeType": "YulIdentifier",
                                "src": "7942:4:3"
                              },
                              {
                                "name": "pos",
                                "nodeType": "YulIdentifier",
                                "src": "7948:3:3"
                              }
                            ],
                            "functionName": {
                              "name": "sub",
                              "nodeType": "YulIdentifier",
                              "src": "7938:3:3"
                            },
                            "nodeType": "YulFunctionCall",
                            "src": "7938:14:3"
                          }
                        ],
                        "functionName": {
                          "name": "mstore",
                          "nodeType": "YulIdentifier",
                          "src": "7915:6:3"
                        },
                        "nodeType": "YulFunctionCall",
                        "src": "7915:38:3"
                      },
                      "nodeType": "YulExpressionStatement",
                      "src": "7915:38:3"
                    },
                    {
                      "nodeType": "YulAssignment",
                      "src": "7966:79:3",
                      "value": {
                        "arguments": [
                          {
                            "name": "memberValue0",
                            "nodeType": "YulIdentifier",
                            "src": "8026:12:3"
                          },
                          {
                            "name": "tail",
                            "nodeType": "YulIdentifier",
                            "src": "8040:4:3"
                          }
                        ],
                        "functionName": {
                          "name": "abi_encode_t_bytes_memory_ptr_to_t_bytes_memory_ptr",
                          "nodeType": "YulIdentifier",
                          "src": "7974:51:3"
                        },
                        "nodeType": "YulFunctionCall",
                        "src": "7974:71:3"
                      },
                      "variableNames": [
                        {
                          "name": "tail",
                          "nodeType": "YulIdentifier",
                          "src": "7966:4:3"
                        }
                      ]
                    }
                  ]
                },
                {
                  "nodeType": "YulBlock",
                  "src": "8066:242:3",
                  "statements": [
                    {
                      "nodeType": "YulVariableDeclaration",
                      "src": "8110:43:3",
                      "value": {
                        "arguments": [
                          {
                            "arguments": [
                              {
                                "name": "value",
                                "nodeType": "YulIdentifier",
                                "src": "8140:5:3"
                              },
                              {
                                "kind": "number",
                                "nodeType": "YulLiteral",
                                "src": "8147:4:3",
                                "type": "",
                                "value": "0x80"
                              }
                            ],
                            "functionName": {
                              "name": "add",
                              "nodeType": "YulIdentifier",
                              "src": "8136:3:3"
                            },
                            "nodeType": "YulFunctionCall",
                            "src": "8136:16:3"
                          }
                        ],
                        "functionName": {
                          "name": "mload",
                          "nodeType": "YulIdentifier",
                          "src": "8130:5:3"
                        },
                        "nodeType": "YulFunctionCall",
                        "src": "8130:23:3"
                      },
                      "variables": [
                        {
                          "name": "memberValue0",
                          "nodeType": "YulTypedName",
                          "src": "8114:12:3",
                          "type": ""
                        }
                      ]
                    },
                    {
                      "expression": {
                        "arguments": [
                          {
                            "arguments": [
                              {
                                "name": "pos",
                                "nodeType": "YulIdentifier",
                                "src": "8178:3:3"
                              },
                              {
                                "kind": "number",
                                "nodeType": "YulLiteral",
                                "src": "8183:4:3",
                                "type": "",
                                "value": "0x80"
                              }
                            ],
                            "functionName": {
                              "name": "add",
                              "nodeType": "YulIdentifier",
                              "src": "8174:3:3"
                            },
                            "nodeType": "YulFunctionCall",
                            "src": "8174:14:3"
                          },
                          {
                            "arguments": [
                              {
                                "name": "tail",
                                "nodeType": "YulIdentifier",
                                "src": "8194:4:3"
                              },
                              {
                                "name": "pos",
                                "nodeType": "YulIdentifier",
                                "src": "8200:3:3"
                              }
                            ],
                            "functionName": {
                              "name": "sub",
                              "nodeType": "YulIdentifier",
                              "src": "8190:3:3"
                            },
                            "nodeType": "YulFunctionCall",
                            "src": "8190:14:3"
                          }
                        ],
                        "functionName": {
                          "name": "mstore",
                          "nodeType": "YulIdentifier",
                          "src": "8167:6:3"
                        },
                        "nodeType": "YulFunctionCall",
                        "src": "8167:38:3"
                      },
                      "nodeType": "YulExpressionStatement",
                      "src": "8167:38:3"
                    },
                    {
                      "nodeType": "YulAssignment",
                      "src": "8218:79:3",
                      "value": {
                        "arguments": [
                          {
                            "name": "memberValue0",
                            "nodeType": "YulIdentifier",
                            "src": "8278:12:3"
                          },
                          {
                            "name": "tail",
                            "nodeType": "YulIdentifier",
                            "src": "8292:4:3"
                          }
                        ],
                        "functionName": {
                          "name": "abi_encode_t_bytes_memory_ptr_to_t_bytes_memory_ptr",
                          "nodeType": "YulIdentifier",
                          "src": "8226:51:3"
                        },
                        "nodeType": "YulFunctionCall",
                        "src": "8226:71:3"
                      },
                      "variableNames": [
                        {
                          "name": "tail",
                          "nodeType": "YulIdentifier",
                          "src": "8218:4:3"
                        }
                      ]
                    }
                  ]
                },
                {
                  "nodeType": "YulBlock",
                  "src": "8318:240:3",
                  "statements": [
                    {
                      "nodeType": "YulVariableDeclaration",
                      "src": "8360:43:3",
                      "value": {
                        "arguments": [
                          {
                            "arguments": [
                              {
                                "name": "value",
                                "nodeType": "YulIdentifier",
                                "src": "8390:5:3"
                              },
                              {
                                "kind": "number",
                                "nodeType": "YulLiteral",
                                "src": "8397:4:3",
                                "type": "",
                                "value": "0xa0"
                              }
                            ],
                            "functionName": {
                              "name": "add",
                              "nodeType": "YulIdentifier",
                              "src": "8386:3:3"
                            },
                            "nodeType": "YulFunctionCall",
                            "src": "8386:16:3"
                          }
                        ],
                        "functionName": {
                          "name": "mload",
                          "nodeType": "YulIdentifier",
                          "src": "8380:5:3"
                        },
                        "nodeType": "YulFunctionCall",
                        "src": "8380:23:3"
                      },
                      "variables": [
                        {
                          "name": "memberValue0",
                          "nodeType": "YulTypedName",
                          "src": "8364:12:3",
                          "type": ""
                        }
                      ]
                    },
                    {
                      "expression": {
                        "arguments": [
                          {
                            "arguments": [
                              {
                                "name": "pos",
                                "nodeType": "YulIdentifier",
                                "src": "8428:3:3"
                              },
                              {
                                "kind": "number",
                                "nodeType": "YulLiteral",
                                "src": "8433:4:3",
                                "type": "",
                                "value": "0xa0"
                              }
                            ],
                            "functionName": {
                              "name": "add",
                              "nodeType": "YulIdentifier",
                              "src": "8424:3:3"
                            },
                            "nodeType": "YulFunctionCall",
                            "src": "8424:14:3"
                          },
                          {
                            "arguments": [
                              {
                                "name": "tail",
                                "nodeType": "YulIdentifier",
                                "src": "8444:4:3"
                              },
                              {
                                "name": "pos",
                                "nodeType": "YulIdentifier",
                                "src": "8450:3:3"
                              }
                            ],
                            "functionName": {
                              "name": "sub",
                              "nodeType": "YulIdentifier",
                              "src": "8440:3:3"
                            },
                            "nodeType": "YulFunctionCall",
                            "src": "8440:14:3"
                          }
                        ],
                        "functionName": {
                          "name": "mstore",
                          "nodeType": "YulIdentifier",
                          "src": "8417:6:3"
                        },
                        "nodeType": "YulFunctionCall",
                        "src": "8417:38:3"
                      },
                      "nodeType": "YulExpressionStatement",
                      "src": "8417:38:3"
                    },
                    {
                      "nodeType": "YulAssignment",
                      "src": "8468:79:3",
                      "value": {
                        "arguments": [
                          {
                            "name": "memberValue0",
                            "nodeType": "YulIdentifier",
                            "src": "8528:12:3"
                          },
                          {
                            "name": "tail",
                            "nodeType": "YulIdentifier",
                            "src": "8542:4:3"
                          }
                        ],
                        "functionName": {
                          "name": "abi_encode_t_bytes_memory_ptr_to_t_bytes_memory_ptr",
                          "nodeType": "YulIdentifier",
                          "src": "8476:51:3"
                        },
                        "nodeType": "YulFunctionCall",
                        "src": "8476:71:3"
                      },
                      "variableNames": [
                        {
                          "name": "tail",
                          "nodeType": "YulIdentifier",
                          "src": "8468:4:3"
                        }
                      ]
                    }
                  ]
                },
                {
                  "nodeType": "YulBlock",
                  "src": "8568:253:3",
                  "statements": [
                    {
                      "nodeType": "YulVariableDeclaration",
                      "src": "8623:43:3",
                      "value": {
                        "arguments": [
                          {
                            "arguments": [
                              {
                                "name": "value",
                                "nodeType": "YulIdentifier",
                                "src": "8653:5:3"
                              },
                              {
                                "kind": "number",
                                "nodeType": "YulLiteral",
                                "src": "8660:4:3",
                                "type": "",
                                "value": "0xc0"
                              }
                            ],
                            "functionName": {
                              "name": "add",
                              "nodeType": "YulIdentifier",
                              "src": "8649:3:3"
                            },
                            "nodeType": "YulFunctionCall",
                            "src": "8649:16:3"
                          }
                        ],
                        "functionName": {
                          "name": "mload",
                          "nodeType": "YulIdentifier",
                          "src": "8643:5:3"
                        },
                        "nodeType": "YulFunctionCall",
                        "src": "8643:23:3"
                      },
                      "variables": [
                        {
                          "name": "memberValue0",
                          "nodeType": "YulTypedName",
                          "src": "8627:12:3",
                          "type": ""
                        }
                      ]
                    },
                    {
                      "expression": {
                        "arguments": [
                          {
                            "arguments": [
                              {
                                "name": "pos",
                                "nodeType": "YulIdentifier",
                                "src": "8691:3:3"
                              },
                              {
                                "kind": "number",
                                "nodeType": "YulLiteral",
                                "src": "8696:4:3",
                                "type": "",
                                "value": "0xc0"
                              }
                            ],
                            "functionName": {
                              "name": "add",
                              "nodeType": "YulIdentifier",
                              "src": "8687:3:3"
                            },
                            "nodeType": "YulFunctionCall",
                            "src": "8687:14:3"
                          },
                          {
                            "arguments": [
                              {
                                "name": "tail",
                                "nodeType": "YulIdentifier",
                                "src": "8707:4:3"
                              },
                              {
                                "name": "pos",
                                "nodeType": "YulIdentifier",
                                "src": "8713:3:3"
                              }
                            ],
                            "functionName": {
                              "name": "sub",
                              "nodeType": "YulIdentifier",
                              "src": "8703:3:3"
                            },
                            "nodeType": "YulFunctionCall",
                            "src": "8703:14:3"
                          }
                        ],
                        "functionName": {
                          "name": "mstore",
                          "nodeType": "YulIdentifier",
                          "src": "8680:6:3"
                        },
                        "nodeType": "YulFunctionCall",
                        "src": "8680:38:3"
                      },
                      "nodeType": "YulExpressionStatement",
                      "src": "8680:38:3"
                    },
                    {
                      "nodeType": "YulAssignment",
                      "src": "8731:79:3",
                      "value": {
                        "arguments": [
                          {
                            "name": "memberValue0",
                            "nodeType": "YulIdentifier",
                            "src": "8791:12:3"
                          },
                          {
                            "name": "tail",
                            "nodeType": "YulIdentifier",
                            "src": "8805:4:3"
                          }
                        ],
                        "functionName": {
                          "name": "abi_encode_t_bytes_memory_ptr_to_t_bytes_memory_ptr",
                          "nodeType": "YulIdentifier",
                          "src": "8739:51:3"
                        },
                        "nodeType": "YulFunctionCall",
                        "src": "8739:71:3"
                      },
                      "variableNames": [
                        {
                          "name": "tail",
                          "nodeType": "YulIdentifier",
                          "src": "8731:4:3"
                        }
                      ]
                    }
                  ]
                },
                {
                  "nodeType": "YulBlock",
                  "src": "8831:183:3",
                  "statements": [
                    {
                      "nodeType": "YulVariableDeclaration",
                      "src": "8885:43:3",
                      "value": {
                        "arguments": [
                          {
                            "arguments": [
                              {
                                "name": "value",
                                "nodeType": "YulIdentifier",
                                "src": "8915:5:3"
                              },
                              {
                                "kind": "number",
                                "nodeType": "YulLiteral",
                                "src": "8922:4:3",
                                "type": "",
                                "value": "0xe0"
                              }
                            ],
                            "functionName": {
                              "name": "add",
                              "nodeType": "YulIdentifier",
                              "src": "8911:3:3"
                            },
                            "nodeType": "YulFunctionCall",
                            "src": "8911:16:3"
                          }
                        ],
                        "functionName": {
                          "name": "mload",
                          "nodeType": "YulIdentifier",
                          "src": "8905:5:3"
                        },
                        "nodeType": "YulFunctionCall",
                        "src": "8905:23:3"
                      },
                      "variables": [
                        {
                          "name": "memberValue0",
                          "nodeType": "YulTypedName",
                          "src": "8889:12:3",
                          "type": ""
                        }
                      ]
                    },
                    {
                      "expression": {
                        "arguments": [
                          {
                            "name": "memberValue0",
                            "nodeType": "YulIdentifier",
                            "src": "8975:12:3"
                          },
                          {
                            "arguments": [
                              {
                                "name": "pos",
                                "nodeType": "YulIdentifier",
                                "src": "8993:3:3"
                              },
                              {
                                "kind": "number",
                                "nodeType": "YulLiteral",
                                "src": "8998:4:3",
                                "type": "",
                                "value": "0xe0"
                              }
                            ],
                            "functionName": {
                              "name": "add",
                              "nodeType": "YulIdentifier",
                              "src": "8989:3:3"
                            },
                            "nodeType": "YulFunctionCall",
                            "src": "8989:14:3"
                          }
                        ],
                        "functionName": {
                          "name": "abi_encode_t_uint256_to_t_uint256",
                          "nodeType": "YulIdentifier",
                          "src": "8941:33:3"
                        },
                        "nodeType": "YulFunctionCall",
                        "src": "8941:63:3"
                      },
                      "nodeType": "YulExpressionStatement",
                      "src": "8941:63:3"
                    }
                  ]
                },
                {
                  "nodeType": "YulBlock",
                  "src": "9024:268:3",
                  "statements": [
                    {
                      "nodeType": "YulVariableDeclaration",
                      "src": "9090:45:3",
                      "value": {
                        "arguments": [
                          {
                            "arguments": [
                              {
                                "name": "value",
                                "nodeType": "YulIdentifier",
                                "src": "9120:5:3"
                              },
                              {
                                "kind": "number",
                                "nodeType": "YulLiteral",
                                "src": "9127:6:3",
                                "type": "",
                                "value": "0x0100"
                              }
                            ],
                            "functionName": {
                              "name": "add",
                              "nodeType": "YulIdentifier",
                              "src": "9116:3:3"
                            },
                            "nodeType": "YulFunctionCall",
                            "src": "9116:18:3"
                          }
                        ],
                        "functionName": {
                          "name": "mload",
                          "nodeType": "YulIdentifier",
                          "src": "9110:5:3"
                        },
                        "nodeType": "YulFunctionCall",
                        "src": "9110:25:3"
                      },
                      "variables": [
                        {
                          "name": "memberValue0",
                          "nodeType": "YulTypedName",
                          "src": "9094:12:3",
                          "type": ""
                        }
                      ]
                    },
                    {
                      "expression": {
                        "arguments": [
                          {
                            "arguments": [
                              {
                                "name": "pos",
                                "nodeType": "YulIdentifier",
                                "src": "9160:3:3"
                              },
                              {
                                "kind": "number",
                                "nodeType": "YulLiteral",
                                "src": "9165:6:3",
                                "type": "",
                                "value": "0x0100"
                              }
                            ],
                            "functionName": {
                              "name": "add",
                              "nodeType": "YulIdentifier",
                              "src": "9156:3:3"
                            },
                            "nodeType": "YulFunctionCall",
                            "src": "9156:16:3"
                          },
                          {
                            "arguments": [
                              {
                                "name": "tail",
                                "nodeType": "YulIdentifier",
                                "src": "9178:4:3"
                              },
                              {
                                "name": "pos",
                                "nodeType": "YulIdentifier",
                                "src": "9184:3:3"
                              }
                            ],
                            "functionName": {
                              "name": "sub",
                              "nodeType": "YulIdentifier",
                              "src": "9174:3:3"
                            },
                            "nodeType": "YulFunctionCall",
                            "src": "9174:14:3"
                          }
                        ],
                        "functionName": {
                          "name": "mstore",
                          "nodeType": "YulIdentifier",
                          "src": "9149:6:3"
                        },
                        "nodeType": "YulFunctionCall",
                        "src": "9149:40:3"
                      },
                      "nodeType": "YulExpressionStatement",
                      "src": "9149:40:3"
                    },
                    {
                      "nodeType": "YulAssignment",
                      "src": "9202:79:3",
                      "value": {
                        "arguments": [
                          {
                            "name": "memberValue0",
                            "nodeType": "YulIdentifier",
                            "src": "9262:12:3"
                          },
                          {
                            "name": "tail",
                            "nodeType": "YulIdentifier",
                            "src": "9276:4:3"
                          }
                        ],
                        "functionName": {
                          "name": "abi_encode_t_bytes_memory_ptr_to_t_bytes_memory_ptr",
                          "nodeType": "YulIdentifier",
                          "src": "9210:51:3"
                        },
                        "nodeType": "YulFunctionCall",
                        "src": "9210:71:3"
                      },
                      "variableNames": [
                        {
                          "name": "tail",
                          "nodeType": "YulIdentifier",
                          "src": "9202:4:3"
                        }
                      ]
                    }
                  ]
                },
                {
                  "nodeType": "YulBlock",
                  "src": "9302:173:3",
                  "statements": [
                    {
                      "nodeType": "YulVariableDeclaration",
                      "src": "9342:45:3",
                      "value": {
                        "arguments": [
                          {
                            "arguments": [
                              {
                                "name": "value",
                                "nodeType": "YulIdentifier",
                                "src": "9372:5:3"
                              },
                              {
                                "kind": "number",
                                "nodeType": "YulLiteral",
                                "src": "9379:6:3",
                                "type": "",
                                "value": "0x0120"
                              }
                            ],
                            "functionName": {
                              "name": "add",
                              "nodeType": "YulIdentifier",
                              "src": "9368:3:3"
                            },
                            "nodeType": "YulFunctionCall",
                            "src": "9368:18:3"
                          }
                        ],
                        "functionName": {
                          "name": "mload",
                          "nodeType": "YulIdentifier",
                          "src": "9362:5:3"
                        },
                        "nodeType": "YulFunctionCall",
                        "src": "9362:25:3"
                      },
                      "variables": [
                        {
                          "name": "memberValue0",
                          "nodeType": "YulTypedName",
                          "src": "9346:12:3",
                          "type": ""
                        }
                      ]
                    },
                    {
                      "expression": {
                        "arguments": [
                          {
                            "name": "memberValue0",
                            "nodeType": "YulIdentifier",
                            "src": "9434:12:3"
                          },
                          {
                            "arguments": [
                              {
                                "name": "pos",
                                "nodeType": "YulIdentifier",
                                "src": "9452:3:3"
                              },
                              {
                                "kind": "number",
                                "nodeType": "YulLiteral",
                                "src": "9457:6:3",
                                "type": "",
                                "value": "0x0120"
                              }
                            ],
                            "functionName": {
                              "name": "add",
                              "nodeType": "YulIdentifier",
                              "src": "9448:3:3"
                            },
                            "nodeType": "YulFunctionCall",
                            "src": "9448:16:3"
                          }
                        ],
                        "functionName": {
                          "name": "abi_encode_t_uint256_to_t_uint256",
                          "nodeType": "YulIdentifier",
                          "src": "9400:33:3"
                        },
                        "nodeType": "YulFunctionCall",
                        "src": "9400:65:3"
                      },
                      "nodeType": "YulExpressionStatement",
                      "src": "9400:65:3"
                    }
                  ]
                },
                {
                  "nodeType": "YulAssignment",
                  "src": "9485:11:3",
                  "value": {
                    "name": "tail",
                    "nodeType": "YulIdentifier",
                    "src": "9492:4:3"
                  },
                  "variableNames": [
                    {
                      "name": "end",
                      "nodeType": "YulIdentifier",
                      "src": "9485:3:3"
                    }
                  ]
                }
              ]
            },
            "name": "abi_encode_t_struct$_RunTimeEvent_$259_memory_ptr_to_t_struct$_RunTimeEvent_$259_memory_ptr_fromStack",
            "nodeType": "YulFunctionDefinition",
            "parameters": [
              {
                "name": "value",
                "nodeType": "YulTypedName",
                "src": "7206:5:3",
                "type": ""
              },
              {
                "name": "pos",
                "nodeType": "YulTypedName",
                "src": "7213:3:3",
                "type": ""
              }
            ],
            "returnVariables": [
              {
                "name": "end",
                "nodeType": "YulTypedName",
                "src": "7222:3:3",
                "type": ""
              }
            ],
            "src": "7095:2407:3"
          },
          {
            "body": {
              "nodeType": "YulBlock",
              "src": "9664:233:3",
              "statements": [
                {
                  "nodeType": "YulAssignment",
                  "src": "9674:26:3",
                  "value": {
                    "arguments": [
                      {
                        "name": "headStart",
                        "nodeType": "YulIdentifier",
                        "src": "9686:9:3"
                      },
                      {
                        "kind": "number",
                        "nodeType": "YulLiteral",
                        "src": "9697:2:3",
                        "type": "",
                        "value": "32"
                      }
                    ],
                    "functionName": {
                      "name": "add",
                      "nodeType": "YulIdentifier",
                      "src": "9682:3:3"
                    },
                    "nodeType": "YulFunctionCall",
                    "src": "9682:18:3"
                  },
                  "variableNames": [
                    {
                      "name": "tail",
                      "nodeType": "YulIdentifier",
                      "src": "9674:4:3"
                    }
                  ]
                },
                {
                  "expression": {
                    "arguments": [
                      {
                        "arguments": [
                          {
                            "name": "headStart",
                            "nodeType": "YulIdentifier",
                            "src": "9721:9:3"
                          },
                          {
                            "kind": "number",
                            "nodeType": "YulLiteral",
                            "src": "9732:1:3",
                            "type": "",
                            "value": "0"
                          }
                        ],
                        "functionName": {
                          "name": "add",
                          "nodeType": "YulIdentifier",
                          "src": "9717:3:3"
                        },
                        "nodeType": "YulFunctionCall",
                        "src": "9717:17:3"
                      },
                      {
                        "arguments": [
                          {
                            "name": "tail",
                            "nodeType": "YulIdentifier",
                            "src": "9740:4:3"
                          },
                          {
                            "name": "headStart",
                            "nodeType": "YulIdentifier",
                            "src": "9746:9:3"
                          }
                        ],
                        "functionName": {
                          "name": "sub",
                          "nodeType": "YulIdentifier",
                          "src": "9736:3:3"
                        },
                        "nodeType": "YulFunctionCall",
                        "src": "9736:20:3"
                      }
                    ],
                    "functionName": {
                      "name": "mstore",
                      "nodeType": "YulIdentifier",
                      "src": "9710:6:3"
                    },
                    "nodeType": "YulFunctionCall",
                    "src": "9710:47:3"
                  },
                  "nodeType": "YulExpressionStatement",
                  "src": "9710:47:3"
                },
                {
                  "nodeType": "YulAssignment",
                  "src": "9766:124:3",
                  "value": {
                    "arguments": [
                      {
                        "name": "value0",
                        "nodeType": "YulIdentifier",
                        "src": "9876:6:3"
                      },
                      {
                        "name": "tail",
                        "nodeType": "YulIdentifier",
                        "src": "9885:4:3"
                      }
                    ],
                    "functionName": {
                      "name": "abi_encode_t_struct$_RunTimeEvent_$259_memory_ptr_to_t_struct$_RunTimeEvent_$259_memory_ptr_fromStack",
                      "nodeType": "YulIdentifier",
                      "src": "9774:101:3"
                    },
                    "nodeType": "YulFunctionCall",
                    "src": "9774:116:3"
                  },
                  "variableNames": [
                    {
                      "name": "tail",
                      "nodeType": "YulIdentifier",
                      "src": "9766:4:3"
                    }
                  ]
                }
              ]
            },
            "name": "abi_encode_tuple_t_struct$_RunTimeEvent_$259_memory_ptr__to_t_struct$_RunTimeEvent_$259_memory_ptr__fromStack_reversed",
            "nodeType": "YulFunctionDefinition",
            "parameters": [
              {
                "name": "headStart",
                "nodeType": "YulTypedName",
                "src": "9636:9:3",
                "type": ""
              },
              {
                "name": "value0",
                "nodeType": "YulTypedName",
                "src": "9648:6:3",
                "type": ""
              }
            ],
            "returnVariables": [
              {
                "name": "tail",
                "nodeType": "YulTypedName",
                "src": "9659:4:3",
                "type": ""
              }
            ],
            "src": "9508:389:3"
          },
          {
            "body": {
              "nodeType": "YulBlock",
              "src": "9935:28:3",
              "statements": [
                {
                  "nodeType": "YulAssignment",
                  "src": "9945:12:3",
                  "value": {
                    "name": "value",
                    "nodeType": "YulIdentifier",
                    "src": "9952:5:3"
                  },
                  "variableNames": [
                    {
                      "name": "ret",
                      "nodeType": "YulIdentifier",
                      "src": "9945:3:3"
                    }
                  ]
                }
              ]
            },
            "name": "identity",
            "nodeType": "YulFunctionDefinition",
            "parameters": [
              {
                "name": "value",
                "nodeType": "YulTypedName",
                "src": "9921:5:3",
                "type": ""
              }
            ],
            "returnVariables": [
              {
                "name": "ret",
                "nodeType": "YulTypedName",
                "src": "9931:3:3",
                "type": ""
              }
            ],
            "src": "9903:60:3"
          },
          {
            "body": {
              "nodeType": "YulBlock",
              "src": "10029:82:3",
              "statements": [
                {
                  "nodeType": "YulAssignment",
                  "src": "10039:66:3",
                  "value": {
                    "arguments": [
                      {
                        "arguments": [
                          {
                            "arguments": [
                              {
                                "name": "value",
                                "nodeType": "YulIdentifier",
                                "src": "10097:5:3"
                              }
                            ],
                            "functionName": {
                              "name": "cleanup_t_uint160",
                              "nodeType": "YulIdentifier",
                              "src": "10079:17:3"
                            },
                            "nodeType": "YulFunctionCall",
                            "src": "10079:24:3"
                          }
                        ],
                        "functionName": {
                          "name": "identity",
                          "nodeType": "YulIdentifier",
                          "src": "10070:8:3"
                        },
                        "nodeType": "YulFunctionCall",
                        "src": "10070:34:3"
                      }
                    ],
                    "functionName": {
                      "name": "cleanup_t_uint160",
                      "nodeType": "YulIdentifier",
                      "src": "10052:17:3"
                    },
                    "nodeType": "YulFunctionCall",
                    "src": "10052:53:3"
                  },
                  "variableNames": [
                    {
                      "name": "converted",
                      "nodeType": "YulIdentifier",
                      "src": "10039:9:3"
                    }
                  ]
                }
              ]
            },
            "name": "convert_t_uint160_to_t_uint160",
            "nodeType": "YulFunctionDefinition",
            "parameters": [
              {
                "name": "value",
                "nodeType": "YulTypedName",
                "src": "10009:5:3",
                "type": ""
              }
            ],
            "returnVariables": [
              {
                "name": "converted",
                "nodeType": "YulTypedName",
                "src": "10019:9:3",
                "type": ""
              }
            ],
            "src": "9969:142:3"
          },
          {
            "body": {
              "nodeType": "YulBlock",
              "src": "10177:66:3",
              "statements": [
                {
                  "nodeType": "YulAssignment",
                  "src": "10187:50:3",
                  "value": {
                    "arguments": [
                      {
                        "name": "value",
                        "nodeType": "YulIdentifier",
                        "src": "10231:5:3"
                      }
                    ],
                    "functionName": {
                      "name": "convert_t_uint160_to_t_uint160",
                      "nodeType": "YulIdentifier",
                      "src": "10200:30:3"
                    },
                    "nodeType": "YulFunctionCall",
                    "src": "10200:37:3"
                  },
                  "variableNames": [
                    {
                      "name": "converted",
                      "nodeType": "YulIdentifier",
                      "src": "10187:9:3"
                    }
                  ]
                }
              ]
            },
            "name": "convert_t_uint160_to_t_address",
            "nodeType": "YulFunctionDefinition",
            "parameters": [
              {
                "name": "value",
                "nodeType": "YulTypedName",
                "src": "10157:5:3",
                "type": ""
              }
            ],
            "returnVariables": [
              {
                "name": "converted",
                "nodeType": "YulTypedName",
                "src": "10167:9:3",
                "type": ""
              }
            ],
            "src": "10117:126:3"
          },
          {
            "body": {
              "nodeType": "YulBlock",
              "src": "10329:66:3",
              "statements": [
                {
                  "nodeType": "YulAssignment",
                  "src": "10339:50:3",
                  "value": {
                    "arguments": [
                      {
                        "name": "value",
                        "nodeType": "YulIdentifier",
                        "src": "10383:5:3"
                      }
                    ],
                    "functionName": {
                      "name": "convert_t_uint160_to_t_address",
                      "nodeType": "YulIdentifier",
                      "src": "10352:30:3"
                    },
                    "nodeType": "YulFunctionCall",
                    "src": "10352:37:3"
                  },
                  "variableNames": [
                    {
                      "name": "converted",
                      "nodeType": "YulIdentifier",
                      "src": "10339:9:3"
                    }
                  ]
                }
              ]
            },
            "name": "convert_t_contract$_Registration_$222_to_t_address",
            "nodeType": "YulFunctionDefinition",
            "parameters": [
              {
                "name": "value",
                "nodeType": "YulTypedName",
                "src": "10309:5:3",
                "type": ""
              }
            ],
            "returnVariables": [
              {
                "name": "converted",
                "nodeType": "YulTypedName",
                "src": "10319:9:3",
                "type": ""
              }
            ],
            "src": "10249:146:3"
          },
          {
            "body": {
              "nodeType": "YulBlock",
              "src": "10486:86:3",
              "statements": [
                {
                  "expression": {
                    "arguments": [
                      {
                        "name": "pos",
                        "nodeType": "YulIdentifier",
                        "src": "10503:3:3"
                      },
                      {
                        "arguments": [
                          {
                            "name": "value",
                            "nodeType": "YulIdentifier",
                            "src": "10559:5:3"
                          }
                        ],
                        "functionName": {
                          "name": "convert_t_contract$_Registration_$222_to_t_address",
                          "nodeType": "YulIdentifier",
                          "src": "10508:50:3"
                        },
                        "nodeType": "YulFunctionCall",
                        "src": "10508:57:3"
                      }
                    ],
                    "functionName": {
                      "name": "mstore",
                      "nodeType": "YulIdentifier",
                      "src": "10496:6:3"
                    },
                    "nodeType": "YulFunctionCall",
                    "src": "10496:70:3"
                  },
                  "nodeType": "YulExpressionStatement",
                  "src": "10496:70:3"
                }
              ]
            },
            "name": "abi_encode_t_contract$_Registration_$222_to_t_address_fromStack",
            "nodeType": "YulFunctionDefinition",
            "parameters": [
              {
                "name": "value",
                "nodeType": "YulTypedName",
                "src": "10474:5:3",
                "type": ""
              },
              {
                "name": "pos",
                "nodeType": "YulTypedName",
                "src": "10481:3:3",
                "type": ""
              }
            ],
            "src": "10401:171:3"
          },
          {
            "body": {
              "nodeType": "YulBlock",
              "src": "10696:144:3",
              "statements": [
                {
                  "nodeType": "YulAssignment",
                  "src": "10706:26:3",
                  "value": {
                    "arguments": [
                      {
                        "name": "headStart",
                        "nodeType": "YulIdentifier",
                        "src": "10718:9:3"
                      },
                      {
                        "kind": "number",
                        "nodeType": "YulLiteral",
                        "src": "10729:2:3",
                        "type": "",
                        "value": "32"
                      }
                    ],
                    "functionName": {
                      "name": "add",
                      "nodeType": "YulIdentifier",
                      "src": "10714:3:3"
                    },
                    "nodeType": "YulFunctionCall",
                    "src": "10714:18:3"
                  },
                  "variableNames": [
                    {
                      "name": "tail",
                      "nodeType": "YulIdentifier",
                      "src": "10706:4:3"
                    }
                  ]
                },
                {
                  "expression": {
                    "arguments": [
                      {
                        "name": "value0",
                        "nodeType": "YulIdentifier",
                        "src": "10806:6:3"
                      },
                      {
                        "arguments": [
                          {
                            "name": "headStart",
                            "nodeType": "YulIdentifier",
                            "src": "10819:9:3"
                          },
                          {
                            "kind": "number",
                            "nodeType": "YulLiteral",
                            "src": "10830:1:3",
                            "type": "",
                            "value": "0"
                          }
                        ],
                        "functionName": {
                          "name": "add",
                          "nodeType": "YulIdentifier",
                          "src": "10815:3:3"
                        },
                        "nodeType": "YulFunctionCall",
                        "src": "10815:17:3"
                      }
                    ],
                    "functionName": {
                      "name": "abi_encode_t_contract$_Registration_$222_to_t_address_fromStack",
                      "nodeType": "YulIdentifier",
                      "src": "10742:63:3"
                    },
                    "nodeType": "YulFunctionCall",
                    "src": "10742:91:3"
                  },
                  "nodeType": "YulExpressionStatement",
                  "src": "10742:91:3"
                }
              ]
            },
            "name": "abi_encode_tuple_t_contract$_Registration_$222__to_t_address__fromStack_reversed",
            "nodeType": "YulFunctionDefinition",
            "parameters": [
              {
                "name": "headStart",
                "nodeType": "YulTypedName",
                "src": "10668:9:3",
                "type": ""
              },
              {
                "name": "value0",
                "nodeType": "YulTypedName",
                "src": "10680:6:3",
                "type": ""
              }
            ],
            "returnVariables": [
              {
                "name": "tail",
                "nodeType": "YulTypedName",
                "src": "10691:4:3",
                "type": ""
              }
            ],
            "src": "10578:262:3"
          },
          {
            "body": {
              "nodeType": "YulBlock",
              "src": "10911:53:3",
              "statements": [
                {
                  "expression": {
                    "arguments": [
                      {
                        "name": "pos",
                        "nodeType": "YulIdentifier",
                        "src": "10928:3:3"
                      },
                      {
                        "arguments": [
                          {
                            "name": "value",
                            "nodeType": "YulIdentifier",
                            "src": "10951:5:3"
                          }
                        ],
                        "functionName": {
                          "name": "cleanup_t_address",
                          "nodeType": "YulIdentifier",
                          "src": "10933:17:3"
                        },
                        "nodeType": "YulFunctionCall",
                        "src": "10933:24:3"
                      }
                    ],
                    "functionName": {
                      "name": "mstore",
                      "nodeType": "YulIdentifier",
                      "src": "10921:6:3"
                    },
                    "nodeType": "YulFunctionCall",
                    "src": "10921:37:3"
                  },
                  "nodeType": "YulExpressionStatement",
                  "src": "10921:37:3"
                }
              ]
            },
            "name": "abi_encode_t_address_to_t_address_fromStack",
            "nodeType": "YulFunctionDefinition",
            "parameters": [
              {
                "name": "value",
                "nodeType": "YulTypedName",
                "src": "10899:5:3",
                "type": ""
              },
              {
                "name": "pos",
                "nodeType": "YulTypedName",
                "src": "10906:3:3",
                "type": ""
              }
            ],
            "src": "10846:118:3"
          },
          {
            "body": {
              "nodeType": "YulBlock",
              "src": "11068:124:3",
              "statements": [
                {
                  "nodeType": "YulAssignment",
                  "src": "11078:26:3",
                  "value": {
                    "arguments": [
                      {
                        "name": "headStart",
                        "nodeType": "YulIdentifier",
                        "src": "11090:9:3"
                      },
                      {
                        "kind": "number",
                        "nodeType": "YulLiteral",
                        "src": "11101:2:3",
                        "type": "",
                        "value": "32"
                      }
                    ],
                    "functionName": {
                      "name": "add",
                      "nodeType": "YulIdentifier",
                      "src": "11086:3:3"
                    },
                    "nodeType": "YulFunctionCall",
                    "src": "11086:18:3"
                  },
                  "variableNames": [
                    {
                      "name": "tail",
                      "nodeType": "YulIdentifier",
                      "src": "11078:4:3"
                    }
                  ]
                },
                {
                  "expression": {
                    "arguments": [
                      {
                        "name": "value0",
                        "nodeType": "YulIdentifier",
                        "src": "11158:6:3"
                      },
                      {
                        "arguments": [
                          {
                            "name": "headStart",
                            "nodeType": "YulIdentifier",
                            "src": "11171:9:3"
                          },
                          {
                            "kind": "number",
                            "nodeType": "YulLiteral",
                            "src": "11182:1:3",
                            "type": "",
                            "value": "0"
                          }
                        ],
                        "functionName": {
                          "name": "add",
                          "nodeType": "YulIdentifier",
                          "src": "11167:3:3"
                        },
                        "nodeType": "YulFunctionCall",
                        "src": "11167:17:3"
                      }
                    ],
                    "functionName": {
                      "name": "abi_encode_t_address_to_t_address_fromStack",
                      "nodeType": "YulIdentifier",
                      "src": "11114:43:3"
                    },
                    "nodeType": "YulFunctionCall",
                    "src": "11114:71:3"
                  },
                  "nodeType": "YulExpressionStatement",
                  "src": "11114:71:3"
                }
              ]
            },
            "name": "abi_encode_tuple_t_address__to_t_address__fromStack_reversed",
            "nodeType": "YulFunctionDefinition",
            "parameters": [
              {
                "name": "headStart",
                "nodeType": "YulTypedName",
                "src": "11040:9:3",
                "type": ""
              },
              {
                "name": "value0",
                "nodeType": "YulTypedName",
                "src": "11052:6:3",
                "type": ""
              }
            ],
            "returnVariables": [
              {
                "name": "tail",
                "nodeType": "YulTypedName",
                "src": "11063:4:3",
                "type": ""
              }
            ],
            "src": "10970:222:3"
          },
          {
            "body": {
              "nodeType": "YulBlock",
              "src": "11272:40:3",
              "statements": [
                {
                  "nodeType": "YulAssignment",
                  "src": "11283:22:3",
                  "value": {
                    "arguments": [
                      {
                        "name": "value",
                        "nodeType": "YulIdentifier",
                        "src": "11299:5:3"
                      }
                    ],
                    "functionName": {
                      "name": "mload",
                      "nodeType": "YulIdentifier",
                      "src": "11293:5:3"
                    },
                    "nodeType": "YulFunctionCall",
                    "src": "11293:12:3"
                  },
                  "variableNames": [
                    {
                      "name": "length",
                      "nodeType": "YulIdentifier",
                      "src": "11283:6:3"
                    }
                  ]
                }
              ]
            },
            "name": "array_length_t_array$_t_uint256_$dyn_memory_ptr",
            "nodeType": "YulFunctionDefinition",
            "parameters": [
              {
                "name": "value",
                "nodeType": "YulTypedName",
                "src": "11255:5:3",
                "type": ""
              }
            ],
            "returnVariables": [
              {
                "name": "length",
                "nodeType": "YulTypedName",
                "src": "11265:6:3",
                "type": ""
              }
            ],
            "src": "11198:114:3"
          },
          {
            "body": {
              "nodeType": "YulBlock",
              "src": "11429:73:3",
              "statements": [
                {
                  "expression": {
                    "arguments": [
                      {
                        "name": "pos",
                        "nodeType": "YulIdentifier",
                        "src": "11446:3:3"
                      },
                      {
                        "name": "length",
                        "nodeType": "YulIdentifier",
                        "src": "11451:6:3"
                      }
                    ],
                    "functionName": {
                      "name": "mstore",
                      "nodeType": "YulIdentifier",
                      "src": "11439:6:3"
                    },
                    "nodeType": "YulFunctionCall",
                    "src": "11439:19:3"
                  },
                  "nodeType": "YulExpressionStatement",
                  "src": "11439:19:3"
                },
                {
                  "nodeType": "YulAssignment",
                  "src": "11467:29:3",
                  "value": {
                    "arguments": [
                      {
                        "name": "pos",
                        "nodeType": "YulIdentifier",
                        "src": "11486:3:3"
                      },
                      {
                        "kind": "number",
                        "nodeType": "YulLiteral",
                        "src": "11491:4:3",
                        "type": "",
                        "value": "0x20"
                      }
                    ],
                    "functionName": {
                      "name": "add",
                      "nodeType": "YulIdentifier",
                      "src": "11482:3:3"
                    },
                    "nodeType": "YulFunctionCall",
                    "src": "11482:14:3"
                  },
                  "variableNames": [
                    {
                      "name": "updated_pos",
                      "nodeType": "YulIdentifier",
                      "src": "11467:11:3"
                    }
                  ]
                }
              ]
            },
            "name": "array_storeLengthForEncoding_t_array$_t_uint256_$dyn_memory_ptr_fromStack",
            "nodeType": "YulFunctionDefinition",
            "parameters": [
              {
                "name": "pos",
                "nodeType": "YulTypedName",
                "src": "11401:3:3",
                "type": ""
              },
              {
                "name": "length",
                "nodeType": "YulTypedName",
                "src": "11406:6:3",
                "type": ""
              }
            ],
            "returnVariables": [
              {
                "name": "updated_pos",
                "nodeType": "YulTypedName",
                "src": "11417:11:3",
                "type": ""
              }
            ],
            "src": "11318:184:3"
          },
          {
            "body": {
              "nodeType": "YulBlock",
              "src": "11580:60:3",
              "statements": [
                {
                  "nodeType": "YulAssignment",
                  "src": "11590:11:3",
                  "value": {
                    "name": "ptr",
                    "nodeType": "YulIdentifier",
                    "src": "11598:3:3"
                  },
                  "variableNames": [
                    {
                      "name": "data",
                      "nodeType": "YulIdentifier",
                      "src": "11590:4:3"
                    }
                  ]
                },
                {
                  "nodeType": "YulAssignment",
                  "src": "11611:22:3",
                  "value": {
                    "arguments": [
                      {
                        "name": "ptr",
                        "nodeType": "YulIdentifier",
                        "src": "11623:3:3"
                      },
                      {
                        "kind": "number",
                        "nodeType": "YulLiteral",
                        "src": "11628:4:3",
                        "type": "",
                        "value": "0x20"
                      }
                    ],
                    "functionName": {
                      "name": "add",
                      "nodeType": "YulIdentifier",
                      "src": "11619:3:3"
                    },
                    "nodeType": "YulFunctionCall",
                    "src": "11619:14:3"
                  },
                  "variableNames": [
                    {
                      "name": "data",
                      "nodeType": "YulIdentifier",
                      "src": "11611:4:3"
                    }
                  ]
                }
              ]
            },
            "name": "array_dataslot_t_array$_t_uint256_$dyn_memory_ptr",
            "nodeType": "YulFunctionDefinition",
            "parameters": [
              {
                "name": "ptr",
                "nodeType": "YulTypedName",
                "src": "11567:3:3",
                "type": ""
              }
            ],
            "returnVariables": [
              {
                "name": "data",
                "nodeType": "YulTypedName",
                "src": "11575:4:3",
                "type": ""
              }
            ],
            "src": "11508:132:3"
          },
          {
            "body": {
              "nodeType": "YulBlock",
              "src": "11726:99:3",
              "statements": [
                {
                  "expression": {
                    "arguments": [
                      {
                        "name": "value0",
                        "nodeType": "YulIdentifier",
                        "src": "11770:6:3"
                      },
                      {
                        "name": "pos",
                        "nodeType": "YulIdentifier",
                        "src": "11778:3:3"
                      }
                    ],
                    "functionName": {
                      "name": "abi_encode_t_uint256_to_t_uint256",
                      "nodeType": "YulIdentifier",
                      "src": "11736:33:3"
                    },
                    "nodeType": "YulFunctionCall",
                    "src": "11736:46:3"
                  },
                  "nodeType": "YulExpressionStatement",
                  "src": "11736:46:3"
                },
                {
                  "nodeType": "YulAssignment",
                  "src": "11791:28:3",
                  "value": {
                    "arguments": [
                      {
                        "name": "pos",
                        "nodeType": "YulIdentifier",
                        "src": "11809:3:3"
                      },
                      {
                        "kind": "number",
                        "nodeType": "YulLiteral",
                        "src": "11814:4:3",
                        "type": "",
                        "value": "0x20"
                      }
                    ],
                    "functionName": {
                      "name": "add",
                      "nodeType": "YulIdentifier",
                      "src": "11805:3:3"
                    },
                    "nodeType": "YulFunctionCall",
                    "src": "11805:14:3"
                  },
                  "variableNames": [
                    {
                      "name": "updatedPos",
                      "nodeType": "YulIdentifier",
                      "src": "11791:10:3"
                    }
                  ]
                }
              ]
            },
            "name": "abi_encodeUpdatedPos_t_uint256_to_t_uint256",
            "nodeType": "YulFunctionDefinition",
            "parameters": [
              {
                "name": "value0",
                "nodeType": "YulTypedName",
                "src": "11699:6:3",
                "type": ""
              },
              {
                "name": "pos",
                "nodeType": "YulTypedName",
                "src": "11707:3:3",
                "type": ""
              }
            ],
            "returnVariables": [
              {
                "name": "updatedPos",
                "nodeType": "YulTypedName",
                "src": "11715:10:3",
                "type": ""
              }
            ],
            "src": "11646:179:3"
          },
          {
            "body": {
              "nodeType": "YulBlock",
              "src": "11906:38:3",
              "statements": [
                {
                  "nodeType": "YulAssignment",
                  "src": "11916:22:3",
                  "value": {
                    "arguments": [
                      {
                        "name": "ptr",
                        "nodeType": "YulIdentifier",
                        "src": "11928:3:3"
                      },
                      {
                        "kind": "number",
                        "nodeType": "YulLiteral",
                        "src": "11933:4:3",
                        "type": "",
                        "value": "0x20"
                      }
                    ],
                    "functionName": {
                      "name": "add",
                      "nodeType": "YulIdentifier",
                      "src": "11924:3:3"
                    },
                    "nodeType": "YulFunctionCall",
                    "src": "11924:14:3"
                  },
                  "variableNames": [
                    {
                      "name": "next",
                      "nodeType": "YulIdentifier",
                      "src": "11916:4:3"
                    }
                  ]
                }
              ]
            },
            "name": "array_nextElement_t_array$_t_uint256_$dyn_memory_ptr",
            "nodeType": "YulFunctionDefinition",
            "parameters": [
              {
                "name": "ptr",
                "nodeType": "YulTypedName",
                "src": "11893:3:3",
                "type": ""
              }
            ],
            "returnVariables": [
              {
                "name": "next",
                "nodeType": "YulTypedName",
                "src": "11901:4:3",
                "type": ""
              }
            ],
            "src": "11831:113:3"
          },
          {
            "body": {
              "nodeType": "YulBlock",
              "src": "12104:608:3",
              "statements": [
                {
                  "nodeType": "YulVariableDeclaration",
                  "src": "12114:68:3",
                  "value": {
                    "arguments": [
                      {
                        "name": "value",
                        "nodeType": "YulIdentifier",
                        "src": "12176:5:3"
                      }
                    ],
                    "functionName": {
                      "name": "array_length_t_array$_t_uint256_$dyn_memory_ptr",
                      "nodeType": "YulIdentifier",
                      "src": "12128:47:3"
                    },
                    "nodeType": "YulFunctionCall",
                    "src": "12128:54:3"
                  },
                  "variables": [
                    {
                      "name": "length",
                      "nodeType": "YulTypedName",
                      "src": "12118:6:3",
                      "type": ""
                    }
                  ]
                },
                {
                  "nodeType": "YulAssignment",
                  "src": "12191:93:3",
                  "value": {
                    "arguments": [
                      {
                        "name": "pos",
                        "nodeType": "YulIdentifier",
                        "src": "12272:3:3"
                      },
                      {
                        "name": "length",
                        "nodeType": "YulIdentifier",
                        "src": "12277:6:3"
                      }
                    ],
                    "functionName": {
                      "name": "array_storeLengthForEncoding_t_array$_t_uint256_$dyn_memory_ptr_fromStack",
                      "nodeType": "YulIdentifier",
                      "src": "12198:73:3"
                    },
                    "nodeType": "YulFunctionCall",
                    "src": "12198:86:3"
                  },
                  "variableNames": [
                    {
                      "name": "pos",
                      "nodeType": "YulIdentifier",
                      "src": "12191:3:3"
                    }
                  ]
                },
                {
                  "nodeType": "YulVariableDeclaration",
                  "src": "12293:71:3",
                  "value": {
                    "arguments": [
                      {
                        "name": "value",
                        "nodeType": "YulIdentifier",
                        "src": "12358:5:3"
                      }
                    ],
                    "functionName": {
                      "name": "array_dataslot_t_array$_t_uint256_$dyn_memory_ptr",
                      "nodeType": "YulIdentifier",
                      "src": "12308:49:3"
                    },
                    "nodeType": "YulFunctionCall",
                    "src": "12308:56:3"
                  },
                  "variables": [
                    {
                      "name": "baseRef",
                      "nodeType": "YulTypedName",
                      "src": "12297:7:3",
                      "type": ""
                    }
                  ]
                },
                {
                  "nodeType": "YulVariableDeclaration",
                  "src": "12373:21:3",
                  "value": {
                    "name": "baseRef",
                    "nodeType": "YulIdentifier",
                    "src": "12387:7:3"
                  },
                  "variables": [
                    {
                      "name": "srcPtr",
                      "nodeType": "YulTypedName",
                      "src": "12377:6:3",
                      "type": ""
                    }
                  ]
                },
                {
                  "body": {
                    "nodeType": "YulBlock",
                    "src": "12463:224:3",
                    "statements": [
                      {
                        "nodeType": "YulVariableDeclaration",
                        "src": "12477:34:3",
                        "value": {
                          "arguments": [
                            {
                              "name": "srcPtr",
                              "nodeType": "YulIdentifier",
                              "src": "12504:6:3"
                            }
                          ],
                          "functionName": {
                            "name": "mload",
                            "nodeType": "YulIdentifier",
                            "src": "12498:5:3"
                          },
                          "nodeType": "YulFunctionCall",
                          "src": "12498:13:3"
                        },
                        "variables": [
                          {
                            "name": "elementValue0",
                            "nodeType": "YulTypedName",
                            "src": "12481:13:3",
                            "type": ""
                          }
                        ]
                      },
                      {
                        "nodeType": "YulAssignment",
                        "src": "12524:70:3",
                        "value": {
                          "arguments": [
                            {
                              "name": "elementValue0",
                              "nodeType": "YulIdentifier",
                              "src": "12575:13:3"
                            },
                            {
                              "name": "pos",
                              "nodeType": "YulIdentifier",
                              "src": "12590:3:3"
                            }
                          ],
                          "functionName": {
                            "name": "abi_encodeUpdatedPos_t_uint256_to_t_uint256",
                            "nodeType": "YulIdentifier",
                            "src": "12531:43:3"
                          },
                          "nodeType": "YulFunctionCall",
                          "src": "12531:63:3"
                        },
                        "variableNames": [
                          {
                            "name": "pos",
                            "nodeType": "YulIdentifier",
                            "src": "12524:3:3"
                          }
                        ]
                      },
                      {
                        "nodeType": "YulAssignment",
                        "src": "12607:70:3",
                        "value": {
                          "arguments": [
                            {
                              "name": "srcPtr",
                              "nodeType": "YulIdentifier",
                              "src": "12670:6:3"
                            }
                          ],
                          "functionName": {
                            "name": "array_nextElement_t_array$_t_uint256_$dyn_memory_ptr",
                            "nodeType": "YulIdentifier",
                            "src": "12617:52:3"
                          },
                          "nodeType": "YulFunctionCall",
                          "src": "12617:60:3"
                        },
                        "variableNames": [
                          {
                            "name": "srcPtr",
                            "nodeType": "YulIdentifier",
                            "src": "12607:6:3"
                          }
                        ]
                      }
                    ]
                  },
                  "condition": {
                    "arguments": [
                      {
                        "name": "i",
                        "nodeType": "YulIdentifier",
                        "src": "12425:1:3"
                      },
                      {
                        "name": "length",
                        "nodeType": "YulIdentifier",
                        "src": "12428:6:3"
                      }
                    ],
                    "functionName": {
                      "name": "lt",
                      "nodeType": "YulIdentifier",
                      "src": "12422:2:3"
                    },
                    "nodeType": "YulFunctionCall",
                    "src": "12422:13:3"
                  },
                  "nodeType": "YulForLoop",
                  "post": {
                    "nodeType": "YulBlock",
                    "src": "12436:18:3",
                    "statements": [
                      {
                        "nodeType": "YulAssignment",
                        "src": "12438:14:3",
                        "value": {
                          "arguments": [
                            {
                              "name": "i",
                              "nodeType": "YulIdentifier",
                              "src": "12447:1:3"
                            },
                            {
                              "kind": "number",
                              "nodeType": "YulLiteral",
                              "src": "12450:1:3",
                              "type": "",
                              "value": "1"
                            }
                          ],
                          "functionName": {
                            "name": "add",
                            "nodeType": "YulIdentifier",
                            "src": "12443:3:3"
                          },
                          "nodeType": "YulFunctionCall",
                          "src": "12443:9:3"
                        },
                        "variableNames": [
                          {
                            "name": "i",
                            "nodeType": "YulIdentifier",
                            "src": "12438:1:3"
                          }
                        ]
                      }
                    ]
                  },
                  "pre": {
                    "nodeType": "YulBlock",
                    "src": "12407:14:3",
                    "statements": [
                      {
                        "nodeType": "YulVariableDeclaration",
                        "src": "12409:10:3",
                        "value": {
                          "kind": "number",
                          "nodeType": "YulLiteral",
                          "src": "12418:1:3",
                          "type": "",
                          "value": "0"
                        },
                        "variables": [
                          {
                            "name": "i",
                            "nodeType": "YulTypedName",
                            "src": "12413:1:3",
                            "type": ""
                          }
                        ]
                      }
                    ]
                  },
                  "src": "12403:284:3"
                },
                {
                  "nodeType": "YulAssignment",
                  "src": "12696:10:3",
                  "value": {
                    "name": "pos",
                    "nodeType": "YulIdentifier",
                    "src": "12703:3:3"
                  },
                  "variableNames": [
                    {
                      "name": "end",
                      "nodeType": "YulIdentifier",
                      "src": "12696:3:3"
                    }
                  ]
                }
              ]
            },
            "name": "abi_encode_t_array$_t_uint256_$dyn_memory_ptr_to_t_array$_t_uint256_$dyn_memory_ptr_fromStack",
            "nodeType": "YulFunctionDefinition",
            "parameters": [
              {
                "name": "value",
                "nodeType": "YulTypedName",
                "src": "12083:5:3",
                "type": ""
              },
              {
                "name": "pos",
                "nodeType": "YulTypedName",
                "src": "12090:3:3",
                "type": ""
              }
            ],
            "returnVariables": [
              {
                "name": "end",
                "nodeType": "YulTypedName",
                "src": "12099:3:3",
                "type": ""
              }
            ],
            "src": "11980:732:3"
          },
          {
            "body": {
              "nodeType": "YulBlock",
              "src": "12821:40:3",
              "statements": [
                {
                  "nodeType": "YulAssignment",
                  "src": "12832:22:3",
                  "value": {
                    "arguments": [
                      {
                        "name": "value",
                        "nodeType": "YulIdentifier",
                        "src": "12848:5:3"
                      }
                    ],
                    "functionName": {
                      "name": "mload",
                      "nodeType": "YulIdentifier",
                      "src": "12842:5:3"
                    },
                    "nodeType": "YulFunctionCall",
                    "src": "12842:12:3"
                  },
                  "variableNames": [
                    {
                      "name": "length",
                      "nodeType": "YulIdentifier",
                      "src": "12832:6:3"
                    }
                  ]
                }
              ]
            },
            "name": "array_length_t_array$_t_struct$_RunTimeEvent_$259_memory_ptr_$dyn_memory_ptr",
            "nodeType": "YulFunctionDefinition",
            "parameters": [
              {
                "name": "value",
                "nodeType": "YulTypedName",
                "src": "12804:5:3",
                "type": ""
              }
            ],
            "returnVariables": [
              {
                "name": "length",
                "nodeType": "YulTypedName",
                "src": "12814:6:3",
                "type": ""
              }
            ],
            "src": "12718:143:3"
          },
          {
            "body": {
              "nodeType": "YulBlock",
              "src": "13007:73:3",
              "statements": [
                {
                  "expression": {
                    "arguments": [
                      {
                        "name": "pos",
                        "nodeType": "YulIdentifier",
                        "src": "13024:3:3"
                      },
                      {
                        "name": "length",
                        "nodeType": "YulIdentifier",
                        "src": "13029:6:3"
                      }
                    ],
                    "functionName": {
                      "name": "mstore",
                      "nodeType": "YulIdentifier",
                      "src": "13017:6:3"
                    },
                    "nodeType": "YulFunctionCall",
                    "src": "13017:19:3"
                  },
                  "nodeType": "YulExpressionStatement",
                  "src": "13017:19:3"
                },
                {
                  "nodeType": "YulAssignment",
                  "src": "13045:29:3",
                  "value": {
                    "arguments": [
                      {
                        "name": "pos",
                        "nodeType": "YulIdentifier",
                        "src": "13064:3:3"
                      },
                      {
                        "kind": "number",
                        "nodeType": "YulLiteral",
                        "src": "13069:4:3",
                        "type": "",
                        "value": "0x20"
                      }
                    ],
                    "functionName": {
                      "name": "add",
                      "nodeType": "YulIdentifier",
                      "src": "13060:3:3"
                    },
                    "nodeType": "YulFunctionCall",
                    "src": "13060:14:3"
                  },
                  "variableNames": [
                    {
                      "name": "updated_pos",
                      "nodeType": "YulIdentifier",
                      "src": "13045:11:3"
                    }
                  ]
                }
              ]
            },
            "name": "array_storeLengthForEncoding_t_array$_t_struct$_RunTimeEvent_$259_memory_ptr_$dyn_memory_ptr_fromStack",
            "nodeType": "YulFunctionDefinition",
            "parameters": [
              {
                "name": "pos",
                "nodeType": "YulTypedName",
                "src": "12979:3:3",
                "type": ""
              },
              {
                "name": "length",
                "nodeType": "YulTypedName",
                "src": "12984:6:3",
                "type": ""
              }
            ],
            "returnVariables": [
              {
                "name": "updated_pos",
                "nodeType": "YulTypedName",
                "src": "12995:11:3",
                "type": ""
              }
            ],
            "src": "12867:213:3"
          },
          {
            "body": {
              "nodeType": "YulBlock",
              "src": "13187:60:3",
              "statements": [
                {
                  "nodeType": "YulAssignment",
                  "src": "13197:11:3",
                  "value": {
                    "name": "ptr",
                    "nodeType": "YulIdentifier",
                    "src": "13205:3:3"
                  },
                  "variableNames": [
                    {
                      "name": "data",
                      "nodeType": "YulIdentifier",
                      "src": "13197:4:3"
                    }
                  ]
                },
                {
                  "nodeType": "YulAssignment",
                  "src": "13218:22:3",
                  "value": {
                    "arguments": [
                      {
                        "name": "ptr",
                        "nodeType": "YulIdentifier",
                        "src": "13230:3:3"
                      },
                      {
                        "kind": "number",
                        "nodeType": "YulLiteral",
                        "src": "13235:4:3",
                        "type": "",
                        "value": "0x20"
                      }
                    ],
                    "functionName": {
                      "name": "add",
                      "nodeType": "YulIdentifier",
                      "src": "13226:3:3"
                    },
                    "nodeType": "YulFunctionCall",
                    "src": "13226:14:3"
                  },
                  "variableNames": [
                    {
                      "name": "data",
                      "nodeType": "YulIdentifier",
                      "src": "13218:4:3"
                    }
                  ]
                }
              ]
            },
            "name": "array_dataslot_t_array$_t_struct$_RunTimeEvent_$259_memory_ptr_$dyn_memory_ptr",
            "nodeType": "YulFunctionDefinition",
            "parameters": [
              {
                "name": "ptr",
                "nodeType": "YulTypedName",
                "src": "13174:3:3",
                "type": ""
              }
            ],
            "returnVariables": [
              {
                "name": "data",
                "nodeType": "YulTypedName",
                "src": "13182:4:3",
                "type": ""
              }
            ],
            "src": "13086:161:3"
          },
          {
            "body": {
              "nodeType": "YulBlock",
              "src": "13457:2275:3",
              "statements": [
                {
                  "nodeType": "YulVariableDeclaration",
                  "src": "13467:28:3",
                  "value": {
                    "arguments": [
                      {
                        "name": "pos",
                        "nodeType": "YulIdentifier",
                        "src": "13483:3:3"
                      },
                      {
                        "kind": "number",
                        "nodeType": "YulLiteral",
                        "src": "13488:6:3",
                        "type": "",
                        "value": "0x0140"
                      }
                    ],
                    "functionName": {
                      "name": "add",
                      "nodeType": "YulIdentifier",
                      "src": "13479:3:3"
                    },
                    "nodeType": "YulFunctionCall",
                    "src": "13479:16:3"
                  },
                  "variables": [
                    {
                      "name": "tail",
                      "nodeType": "YulTypedName",
                      "src": "13471:4:3",
                      "type": ""
                    }
                  ]
                },
                {
                  "nodeType": "YulBlock",
                  "src": "13505:164:3",
                  "statements": [
                    {
                      "nodeType": "YulVariableDeclaration",
                      "src": "13540:43:3",
                      "value": {
                        "arguments": [
                          {
                            "arguments": [
                              {
                                "name": "value",
                                "nodeType": "YulIdentifier",
                                "src": "13570:5:3"
                              },
                              {
                                "kind": "number",
                                "nodeType": "YulLiteral",
                                "src": "13577:4:3",
                                "type": "",
                                "value": "0x00"
                              }
                            ],
                            "functionName": {
                              "name": "add",
                              "nodeType": "YulIdentifier",
                              "src": "13566:3:3"
                            },
                            "nodeType": "YulFunctionCall",
                            "src": "13566:16:3"
                          }
                        ],
                        "functionName": {
                          "name": "mload",
                          "nodeType": "YulIdentifier",
                          "src": "13560:5:3"
                        },
                        "nodeType": "YulFunctionCall",
                        "src": "13560:23:3"
                      },
                      "variables": [
                        {
                          "name": "memberValue0",
                          "nodeType": "YulTypedName",
                          "src": "13544:12:3",
                          "type": ""
                        }
                      ]
                    },
                    {
                      "expression": {
                        "arguments": [
                          {
                            "name": "memberValue0",
                            "nodeType": "YulIdentifier",
                            "src": "13630:12:3"
                          },
                          {
                            "arguments": [
                              {
                                "name": "pos",
                                "nodeType": "YulIdentifier",
                                "src": "13648:3:3"
                              },
                              {
                                "kind": "number",
                                "nodeType": "YulLiteral",
                                "src": "13653:4:3",
                                "type": "",
                                "value": "0x00"
                              }
                            ],
                            "functionName": {
                              "name": "add",
                              "nodeType": "YulIdentifier",
                              "src": "13644:3:3"
                            },
                            "nodeType": "YulFunctionCall",
                            "src": "13644:14:3"
                          }
                        ],
                        "functionName": {
                          "name": "abi_encode_t_address_to_t_address",
                          "nodeType": "YulIdentifier",
                          "src": "13596:33:3"
                        },
                        "nodeType": "YulFunctionCall",
                        "src": "13596:63:3"
                      },
                      "nodeType": "YulExpressionStatement",
                      "src": "13596:63:3"
                    }
                  ]
                },
                {
                  "nodeType": "YulBlock",
                  "src": "13679:177:3",
                  "statements": [
                    {
                      "nodeType": "YulVariableDeclaration",
                      "src": "13727:43:3",
                      "value": {
                        "arguments": [
                          {
                            "arguments": [
                              {
                                "name": "value",
                                "nodeType": "YulIdentifier",
                                "src": "13757:5:3"
                              },
                              {
                                "kind": "number",
                                "nodeType": "YulLiteral",
                                "src": "13764:4:3",
                                "type": "",
                                "value": "0x20"
                              }
                            ],
                            "functionName": {
                              "name": "add",
                              "nodeType": "YulIdentifier",
                              "src": "13753:3:3"
                            },
                            "nodeType": "YulFunctionCall",
                            "src": "13753:16:3"
                          }
                        ],
                        "functionName": {
                          "name": "mload",
                          "nodeType": "YulIdentifier",
                          "src": "13747:5:3"
                        },
                        "nodeType": "YulFunctionCall",
                        "src": "13747:23:3"
                      },
                      "variables": [
                        {
                          "name": "memberValue0",
                          "nodeType": "YulTypedName",
                          "src": "13731:12:3",
                          "type": ""
                        }
                      ]
                    },
                    {
                      "expression": {
                        "arguments": [
                          {
                            "name": "memberValue0",
                            "nodeType": "YulIdentifier",
                            "src": "13817:12:3"
                          },
                          {
                            "arguments": [
                              {
                                "name": "pos",
                                "nodeType": "YulIdentifier",
                                "src": "13835:3:3"
                              },
                              {
                                "kind": "number",
                                "nodeType": "YulLiteral",
                                "src": "13840:4:3",
                                "type": "",
                                "value": "0x20"
                              }
                            ],
                            "functionName": {
                              "name": "add",
                              "nodeType": "YulIdentifier",
                              "src": "13831:3:3"
                            },
                            "nodeType": "YulFunctionCall",
                            "src": "13831:14:3"
                          }
                        ],
                        "functionName": {
                          "name": "abi_encode_t_uint256_to_t_uint256",
                          "nodeType": "YulIdentifier",
                          "src": "13783:33:3"
                        },
                        "nodeType": "YulFunctionCall",
                        "src": "13783:63:3"
                      },
                      "nodeType": "YulExpressionStatement",
                      "src": "13783:63:3"
                    }
                  ]
                },
                {
                  "nodeType": "YulBlock",
                  "src": "13866:171:3",
                  "statements": [
                    {
                      "nodeType": "YulVariableDeclaration",
                      "src": "13908:43:3",
                      "value": {
                        "arguments": [
                          {
                            "arguments": [
                              {
                                "name": "value",
                                "nodeType": "YulIdentifier",
                                "src": "13938:5:3"
                              },
                              {
                                "kind": "number",
                                "nodeType": "YulLiteral",
                                "src": "13945:4:3",
                                "type": "",
                                "value": "0x40"
                              }
                            ],
                            "functionName": {
                              "name": "add",
                              "nodeType": "YulIdentifier",
                              "src": "13934:3:3"
                            },
                            "nodeType": "YulFunctionCall",
                            "src": "13934:16:3"
                          }
                        ],
                        "functionName": {
                          "name": "mload",
                          "nodeType": "YulIdentifier",
                          "src": "13928:5:3"
                        },
                        "nodeType": "YulFunctionCall",
                        "src": "13928:23:3"
                      },
                      "variables": [
                        {
                          "name": "memberValue0",
                          "nodeType": "YulTypedName",
                          "src": "13912:12:3",
                          "type": ""
                        }
                      ]
                    },
                    {
                      "expression": {
                        "arguments": [
                          {
                            "name": "memberValue0",
                            "nodeType": "YulIdentifier",
                            "src": "13998:12:3"
                          },
                          {
                            "arguments": [
                              {
                                "name": "pos",
                                "nodeType": "YulIdentifier",
                                "src": "14016:3:3"
                              },
                              {
                                "kind": "number",
                                "nodeType": "YulLiteral",
                                "src": "14021:4:3",
                                "type": "",
                                "value": "0x40"
                              }
                            ],
                            "functionName": {
                              "name": "add",
                              "nodeType": "YulIdentifier",
                              "src": "14012:3:3"
                            },
                            "nodeType": "YulFunctionCall",
                            "src": "14012:14:3"
                          }
                        ],
                        "functionName": {
                          "name": "abi_encode_t_uint256_to_t_uint256",
                          "nodeType": "YulIdentifier",
                          "src": "13964:33:3"
                        },
                        "nodeType": "YulFunctionCall",
                        "src": "13964:63:3"
                      },
                      "nodeType": "YulExpressionStatement",
                      "src": "13964:63:3"
                    }
                  ]
                },
                {
                  "nodeType": "YulBlock",
                  "src": "14047:239:3",
                  "statements": [
                    {
                      "nodeType": "YulVariableDeclaration",
                      "src": "14088:43:3",
                      "value": {
                        "arguments": [
                          {
                            "arguments": [
                              {
                                "name": "value",
                                "nodeType": "YulIdentifier",
                                "src": "14118:5:3"
                              },
                              {
                                "kind": "number",
                                "nodeType": "YulLiteral",
                                "src": "14125:4:3",
                                "type": "",
                                "value": "0x60"
                              }
                            ],
                            "functionName": {
                              "name": "add",
                              "nodeType": "YulIdentifier",
                              "src": "14114:3:3"
                            },
                            "nodeType": "YulFunctionCall",
                            "src": "14114:16:3"
                          }
                        ],
                        "functionName": {
                          "name": "mload",
                          "nodeType": "YulIdentifier",
                          "src": "14108:5:3"
                        },
                        "nodeType": "YulFunctionCall",
                        "src": "14108:23:3"
                      },
                      "variables": [
                        {
                          "name": "memberValue0",
                          "nodeType": "YulTypedName",
                          "src": "14092:12:3",
                          "type": ""
                        }
                      ]
                    },
                    {
                      "expression": {
                        "arguments": [
                          {
                            "arguments": [
                              {
                                "name": "pos",
                                "nodeType": "YulIdentifier",
                                "src": "14156:3:3"
                              },
                              {
                                "kind": "number",
                                "nodeType": "YulLiteral",
                                "src": "14161:4:3",
                                "type": "",
                                "value": "0x60"
                              }
                            ],
                            "functionName": {
                              "name": "add",
                              "nodeType": "YulIdentifier",
                              "src": "14152:3:3"
                            },
                            "nodeType": "YulFunctionCall",
                            "src": "14152:14:3"
                          },
                          {
                            "arguments": [
                              {
                                "name": "tail",
                                "nodeType": "YulIdentifier",
                                "src": "14172:4:3"
                              },
                              {
                                "name": "pos",
                                "nodeType": "YulIdentifier",
                                "src": "14178:3:3"
                              }
                            ],
                            "functionName": {
                              "name": "sub",
                              "nodeType": "YulIdentifier",
                              "src": "14168:3:3"
                            },
                            "nodeType": "YulFunctionCall",
                            "src": "14168:14:3"
                          }
                        ],
                        "functionName": {
                          "name": "mstore",
                          "nodeType": "YulIdentifier",
                          "src": "14145:6:3"
                        },
                        "nodeType": "YulFunctionCall",
                        "src": "14145:38:3"
                      },
                      "nodeType": "YulExpressionStatement",
                      "src": "14145:38:3"
                    },
                    {
                      "nodeType": "YulAssignment",
                      "src": "14196:79:3",
                      "value": {
                        "arguments": [
                          {
                            "name": "memberValue0",
                            "nodeType": "YulIdentifier",
                            "src": "14256:12:3"
                          },
                          {
                            "name": "tail",
                            "nodeType": "YulIdentifier",
                            "src": "14270:4:3"
                          }
                        ],
                        "functionName": {
                          "name": "abi_encode_t_bytes_memory_ptr_to_t_bytes_memory_ptr",
                          "nodeType": "YulIdentifier",
                          "src": "14204:51:3"
                        },
                        "nodeType": "YulFunctionCall",
                        "src": "14204:71:3"
                      },
                      "variableNames": [
                        {
                          "name": "tail",
                          "nodeType": "YulIdentifier",
                          "src": "14196:4:3"
                        }
                      ]
                    }
                  ]
                },
                {
                  "nodeType": "YulBlock",
                  "src": "14296:242:3",
                  "statements": [
                    {
                      "nodeType": "YulVariableDeclaration",
                      "src": "14340:43:3",
                      "value": {
                        "arguments": [
                          {
                            "arguments": [
                              {
                                "name": "value",
                                "nodeType": "YulIdentifier",
                                "src": "14370:5:3"
                              },
                              {
                                "kind": "number",
                                "nodeType": "YulLiteral",
                                "src": "14377:4:3",
                                "type": "",
                                "value": "0x80"
                              }
                            ],
                            "functionName": {
                              "name": "add",
                              "nodeType": "YulIdentifier",
                              "src": "14366:3:3"
                            },
                            "nodeType": "YulFunctionCall",
                            "src": "14366:16:3"
                          }
                        ],
                        "functionName": {
                          "name": "mload",
                          "nodeType": "YulIdentifier",
                          "src": "14360:5:3"
                        },
                        "nodeType": "YulFunctionCall",
                        "src": "14360:23:3"
                      },
                      "variables": [
                        {
                          "name": "memberValue0",
                          "nodeType": "YulTypedName",
                          "src": "14344:12:3",
                          "type": ""
                        }
                      ]
                    },
                    {
                      "expression": {
                        "arguments": [
                          {
                            "arguments": [
                              {
                                "name": "pos",
                                "nodeType": "YulIdentifier",
                                "src": "14408:3:3"
                              },
                              {
                                "kind": "number",
                                "nodeType": "YulLiteral",
                                "src": "14413:4:3",
                                "type": "",
                                "value": "0x80"
                              }
                            ],
                            "functionName": {
                              "name": "add",
                              "nodeType": "YulIdentifier",
                              "src": "14404:3:3"
                            },
                            "nodeType": "YulFunctionCall",
                            "src": "14404:14:3"
                          },
                          {
                            "arguments": [
                              {
                                "name": "tail",
                                "nodeType": "YulIdentifier",
                                "src": "14424:4:3"
                              },
                              {
                                "name": "pos",
                                "nodeType": "YulIdentifier",
                                "src": "14430:3:3"
                              }
                            ],
                            "functionName": {
                              "name": "sub",
                              "nodeType": "YulIdentifier",
                              "src": "14420:3:3"
                            },
                            "nodeType": "YulFunctionCall",
                            "src": "14420:14:3"
                          }
                        ],
                        "functionName": {
                          "name": "mstore",
                          "nodeType": "YulIdentifier",
                          "src": "14397:6:3"
                        },
                        "nodeType": "YulFunctionCall",
                        "src": "14397:38:3"
                      },
                      "nodeType": "YulExpressionStatement",
                      "src": "14397:38:3"
                    },
                    {
                      "nodeType": "YulAssignment",
                      "src": "14448:79:3",
                      "value": {
                        "arguments": [
                          {
                            "name": "memberValue0",
                            "nodeType": "YulIdentifier",
                            "src": "14508:12:3"
                          },
                          {
                            "name": "tail",
                            "nodeType": "YulIdentifier",
                            "src": "14522:4:3"
                          }
                        ],
                        "functionName": {
                          "name": "abi_encode_t_bytes_memory_ptr_to_t_bytes_memory_ptr",
                          "nodeType": "YulIdentifier",
                          "src": "14456:51:3"
                        },
                        "nodeType": "YulFunctionCall",
                        "src": "14456:71:3"
                      },
                      "variableNames": [
                        {
                          "name": "tail",
                          "nodeType": "YulIdentifier",
                          "src": "14448:4:3"
                        }
                      ]
                    }
                  ]
                },
                {
                  "nodeType": "YulBlock",
                  "src": "14548:240:3",
                  "statements": [
                    {
                      "nodeType": "YulVariableDeclaration",
                      "src": "14590:43:3",
                      "value": {
                        "arguments": [
                          {
                            "arguments": [
                              {
                                "name": "value",
                                "nodeType": "YulIdentifier",
                                "src": "14620:5:3"
                              },
                              {
                                "kind": "number",
                                "nodeType": "YulLiteral",
                                "src": "14627:4:3",
                                "type": "",
                                "value": "0xa0"
                              }
                            ],
                            "functionName": {
                              "name": "add",
                              "nodeType": "YulIdentifier",
                              "src": "14616:3:3"
                            },
                            "nodeType": "YulFunctionCall",
                            "src": "14616:16:3"
                          }
                        ],
                        "functionName": {
                          "name": "mload",
                          "nodeType": "YulIdentifier",
                          "src": "14610:5:3"
                        },
                        "nodeType": "YulFunctionCall",
                        "src": "14610:23:3"
                      },
                      "variables": [
                        {
                          "name": "memberValue0",
                          "nodeType": "YulTypedName",
                          "src": "14594:12:3",
                          "type": ""
                        }
                      ]
                    },
                    {
                      "expression": {
                        "arguments": [
                          {
                            "arguments": [
                              {
                                "name": "pos",
                                "nodeType": "YulIdentifier",
                                "src": "14658:3:3"
                              },
                              {
                                "kind": "number",
                                "nodeType": "YulLiteral",
                                "src": "14663:4:3",
                                "type": "",
                                "value": "0xa0"
                              }
                            ],
                            "functionName": {
                              "name": "add",
                              "nodeType": "YulIdentifier",
                              "src": "14654:3:3"
                            },
                            "nodeType": "YulFunctionCall",
                            "src": "14654:14:3"
                          },
                          {
                            "arguments": [
                              {
                                "name": "tail",
                                "nodeType": "YulIdentifier",
                                "src": "14674:4:3"
                              },
                              {
                                "name": "pos",
                                "nodeType": "YulIdentifier",
                                "src": "14680:3:3"
                              }
                            ],
                            "functionName": {
                              "name": "sub",
                              "nodeType": "YulIdentifier",
                              "src": "14670:3:3"
                            },
                            "nodeType": "YulFunctionCall",
                            "src": "14670:14:3"
                          }
                        ],
                        "functionName": {
                          "name": "mstore",
                          "nodeType": "YulIdentifier",
                          "src": "14647:6:3"
                        },
                        "nodeType": "YulFunctionCall",
                        "src": "14647:38:3"
                      },
                      "nodeType": "YulExpressionStatement",
                      "src": "14647:38:3"
                    },
                    {
                      "nodeType": "YulAssignment",
                      "src": "14698:79:3",
                      "value": {
                        "arguments": [
                          {
                            "name": "memberValue0",
                            "nodeType": "YulIdentifier",
                            "src": "14758:12:3"
                          },
                          {
                            "name": "tail",
                            "nodeType": "YulIdentifier",
                            "src": "14772:4:3"
                          }
                        ],
                        "functionName": {
                          "name": "abi_encode_t_bytes_memory_ptr_to_t_bytes_memory_ptr",
                          "nodeType": "YulIdentifier",
                          "src": "14706:51:3"
                        },
                        "nodeType": "YulFunctionCall",
                        "src": "14706:71:3"
                      },
                      "variableNames": [
                        {
                          "name": "tail",
                          "nodeType": "YulIdentifier",
                          "src": "14698:4:3"
                        }
                      ]
                    }
                  ]
                },
                {
                  "nodeType": "YulBlock",
                  "src": "14798:253:3",
                  "statements": [
                    {
                      "nodeType": "YulVariableDeclaration",
                      "src": "14853:43:3",
                      "value": {
                        "arguments": [
                          {
                            "arguments": [
                              {
                                "name": "value",
                                "nodeType": "YulIdentifier",
                                "src": "14883:5:3"
                              },
                              {
                                "kind": "number",
                                "nodeType": "YulLiteral",
                                "src": "14890:4:3",
                                "type": "",
                                "value": "0xc0"
                              }
                            ],
                            "functionName": {
                              "name": "add",
                              "nodeType": "YulIdentifier",
                              "src": "14879:3:3"
                            },
                            "nodeType": "YulFunctionCall",
                            "src": "14879:16:3"
                          }
                        ],
                        "functionName": {
                          "name": "mload",
                          "nodeType": "YulIdentifier",
                          "src": "14873:5:3"
                        },
                        "nodeType": "YulFunctionCall",
                        "src": "14873:23:3"
                      },
                      "variables": [
                        {
                          "name": "memberValue0",
                          "nodeType": "YulTypedName",
                          "src": "14857:12:3",
                          "type": ""
                        }
                      ]
                    },
                    {
                      "expression": {
                        "arguments": [
                          {
                            "arguments": [
                              {
                                "name": "pos",
                                "nodeType": "YulIdentifier",
                                "src": "14921:3:3"
                              },
                              {
                                "kind": "number",
                                "nodeType": "YulLiteral",
                                "src": "14926:4:3",
                                "type": "",
                                "value": "0xc0"
                              }
                            ],
                            "functionName": {
                              "name": "add",
                              "nodeType": "YulIdentifier",
                              "src": "14917:3:3"
                            },
                            "nodeType": "YulFunctionCall",
                            "src": "14917:14:3"
                          },
                          {
                            "arguments": [
                              {
                                "name": "tail",
                                "nodeType": "YulIdentifier",
                                "src": "14937:4:3"
                              },
                              {
                                "name": "pos",
                                "nodeType": "YulIdentifier",
                                "src": "14943:3:3"
                              }
                            ],
                            "functionName": {
                              "name": "sub",
                              "nodeType": "YulIdentifier",
                              "src": "14933:3:3"
                            },
                            "nodeType": "YulFunctionCall",
                            "src": "14933:14:3"
                          }
                        ],
                        "functionName": {
                          "name": "mstore",
                          "nodeType": "YulIdentifier",
                          "src": "14910:6:3"
                        },
                        "nodeType": "YulFunctionCall",
                        "src": "14910:38:3"
                      },
                      "nodeType": "YulExpressionStatement",
                      "src": "14910:38:3"
                    },
                    {
                      "nodeType": "YulAssignment",
                      "src": "14961:79:3",
                      "value": {
                        "arguments": [
                          {
                            "name": "memberValue0",
                            "nodeType": "YulIdentifier",
                            "src": "15021:12:3"
                          },
                          {
                            "name": "tail",
                            "nodeType": "YulIdentifier",
                            "src": "15035:4:3"
                          }
                        ],
                        "functionName": {
                          "name": "abi_encode_t_bytes_memory_ptr_to_t_bytes_memory_ptr",
                          "nodeType": "YulIdentifier",
                          "src": "14969:51:3"
                        },
                        "nodeType": "YulFunctionCall",
                        "src": "14969:71:3"
                      },
                      "variableNames": [
                        {
                          "name": "tail",
                          "nodeType": "YulIdentifier",
                          "src": "14961:4:3"
                        }
                      ]
                    }
                  ]
                },
                {
                  "nodeType": "YulBlock",
                  "src": "15061:183:3",
                  "statements": [
                    {
                      "nodeType": "YulVariableDeclaration",
                      "src": "15115:43:3",
                      "value": {
                        "arguments": [
                          {
                            "arguments": [
                              {
                                "name": "value",
                                "nodeType": "YulIdentifier",
                                "src": "15145:5:3"
                              },
                              {
                                "kind": "number",
                                "nodeType": "YulLiteral",
                                "src": "15152:4:3",
                                "type": "",
                                "value": "0xe0"
                              }
                            ],
                            "functionName": {
                              "name": "add",
                              "nodeType": "YulIdentifier",
                              "src": "15141:3:3"
                            },
                            "nodeType": "YulFunctionCall",
                            "src": "15141:16:3"
                          }
                        ],
                        "functionName": {
                          "name": "mload",
                          "nodeType": "YulIdentifier",
                          "src": "15135:5:3"
                        },
                        "nodeType": "YulFunctionCall",
                        "src": "15135:23:3"
                      },
                      "variables": [
                        {
                          "name": "memberValue0",
                          "nodeType": "YulTypedName",
                          "src": "15119:12:3",
                          "type": ""
                        }
                      ]
                    },
                    {
                      "expression": {
                        "arguments": [
                          {
                            "name": "memberValue0",
                            "nodeType": "YulIdentifier",
                            "src": "15205:12:3"
                          },
                          {
                            "arguments": [
                              {
                                "name": "pos",
                                "nodeType": "YulIdentifier",
                                "src": "15223:3:3"
                              },
                              {
                                "kind": "number",
                                "nodeType": "YulLiteral",
                                "src": "15228:4:3",
                                "type": "",
                                "value": "0xe0"
                              }
                            ],
                            "functionName": {
                              "name": "add",
                              "nodeType": "YulIdentifier",
                              "src": "15219:3:3"
                            },
                            "nodeType": "YulFunctionCall",
                            "src": "15219:14:3"
                          }
                        ],
                        "functionName": {
                          "name": "abi_encode_t_uint256_to_t_uint256",
                          "nodeType": "YulIdentifier",
                          "src": "15171:33:3"
                        },
                        "nodeType": "YulFunctionCall",
                        "src": "15171:63:3"
                      },
                      "nodeType": "YulExpressionStatement",
                      "src": "15171:63:3"
                    }
                  ]
                },
                {
                  "nodeType": "YulBlock",
                  "src": "15254:268:3",
                  "statements": [
                    {
                      "nodeType": "YulVariableDeclaration",
                      "src": "15320:45:3",
                      "value": {
                        "arguments": [
                          {
                            "arguments": [
                              {
                                "name": "value",
                                "nodeType": "YulIdentifier",
                                "src": "15350:5:3"
                              },
                              {
                                "kind": "number",
                                "nodeType": "YulLiteral",
                                "src": "15357:6:3",
                                "type": "",
                                "value": "0x0100"
                              }
                            ],
                            "functionName": {
                              "name": "add",
                              "nodeType": "YulIdentifier",
                              "src": "15346:3:3"
                            },
                            "nodeType": "YulFunctionCall",
                            "src": "15346:18:3"
                          }
                        ],
                        "functionName": {
                          "name": "mload",
                          "nodeType": "YulIdentifier",
                          "src": "15340:5:3"
                        },
                        "nodeType": "YulFunctionCall",
                        "src": "15340:25:3"
                      },
                      "variables": [
                        {
                          "name": "memberValue0",
                          "nodeType": "YulTypedName",
                          "src": "15324:12:3",
                          "type": ""
                        }
                      ]
                    },
                    {
                      "expression": {
                        "arguments": [
                          {
                            "arguments": [
                              {
                                "name": "pos",
                                "nodeType": "YulIdentifier",
                                "src": "15390:3:3"
                              },
                              {
                                "kind": "number",
                                "nodeType": "YulLiteral",
                                "src": "15395:6:3",
                                "type": "",
                                "value": "0x0100"
                              }
                            ],
                            "functionName": {
                              "name": "add",
                              "nodeType": "YulIdentifier",
                              "src": "15386:3:3"
                            },
                            "nodeType": "YulFunctionCall",
                            "src": "15386:16:3"
                          },
                          {
                            "arguments": [
                              {
                                "name": "tail",
                                "nodeType": "YulIdentifier",
                                "src": "15408:4:3"
                              },
                              {
                                "name": "pos",
                                "nodeType": "YulIdentifier",
                                "src": "15414:3:3"
                              }
                            ],
                            "functionName": {
                              "name": "sub",
                              "nodeType": "YulIdentifier",
                              "src": "15404:3:3"
                            },
                            "nodeType": "YulFunctionCall",
                            "src": "15404:14:3"
                          }
                        ],
                        "functionName": {
                          "name": "mstore",
                          "nodeType": "YulIdentifier",
                          "src": "15379:6:3"
                        },
                        "nodeType": "YulFunctionCall",
                        "src": "15379:40:3"
                      },
                      "nodeType": "YulExpressionStatement",
                      "src": "15379:40:3"
                    },
                    {
                      "nodeType": "YulAssignment",
                      "src": "15432:79:3",
                      "value": {
                        "arguments": [
                          {
                            "name": "memberValue0",
                            "nodeType": "YulIdentifier",
                            "src": "15492:12:3"
                          },
                          {
                            "name": "tail",
                            "nodeType": "YulIdentifier",
                            "src": "15506:4:3"
                          }
                        ],
                        "functionName": {
                          "name": "abi_encode_t_bytes_memory_ptr_to_t_bytes_memory_ptr",
                          "nodeType": "YulIdentifier",
                          "src": "15440:51:3"
                        },
                        "nodeType": "YulFunctionCall",
                        "src": "15440:71:3"
                      },
                      "variableNames": [
                        {
                          "name": "tail",
                          "nodeType": "YulIdentifier",
                          "src": "15432:4:3"
                        }
                      ]
                    }
                  ]
                },
                {
                  "nodeType": "YulBlock",
                  "src": "15532:173:3",
                  "statements": [
                    {
                      "nodeType": "YulVariableDeclaration",
                      "src": "15572:45:3",
                      "value": {
                        "arguments": [
                          {
                            "arguments": [
                              {
                                "name": "value",
                                "nodeType": "YulIdentifier",
                                "src": "15602:5:3"
                              },
                              {
                                "kind": "number",
                                "nodeType": "YulLiteral",
                                "src": "15609:6:3",
                                "type": "",
                                "value": "0x0120"
                              }
                            ],
                            "functionName": {
                              "name": "add",
                              "nodeType": "YulIdentifier",
                              "src": "15598:3:3"
                            },
                            "nodeType": "YulFunctionCall",
                            "src": "15598:18:3"
                          }
                        ],
                        "functionName": {
                          "name": "mload",
                          "nodeType": "YulIdentifier",
                          "src": "15592:5:3"
                        },
                        "nodeType": "YulFunctionCall",
                        "src": "15592:25:3"
                      },
                      "variables": [
                        {
                          "name": "memberValue0",
                          "nodeType": "YulTypedName",
                          "src": "15576:12:3",
                          "type": ""
                        }
                      ]
                    },
                    {
                      "expression": {
                        "arguments": [
                          {
                            "name": "memberValue0",
                            "nodeType": "YulIdentifier",
                            "src": "15664:12:3"
                          },
                          {
                            "arguments": [
                              {
                                "name": "pos",
                                "nodeType": "YulIdentifier",
                                "src": "15682:3:3"
                              },
                              {
                                "kind": "number",
                                "nodeType": "YulLiteral",
                                "src": "15687:6:3",
                                "type": "",
                                "value": "0x0120"
                              }
                            ],
                            "functionName": {
                              "name": "add",
                              "nodeType": "YulIdentifier",
                              "src": "15678:3:3"
                            },
                            "nodeType": "YulFunctionCall",
                            "src": "15678:16:3"
                          }
                        ],
                        "functionName": {
                          "name": "abi_encode_t_uint256_to_t_uint256",
                          "nodeType": "YulIdentifier",
                          "src": "15630:33:3"
                        },
                        "nodeType": "YulFunctionCall",
                        "src": "15630:65:3"
                      },
                      "nodeType": "YulExpressionStatement",
                      "src": "15630:65:3"
                    }
                  ]
                },
                {
                  "nodeType": "YulAssignment",
                  "src": "15715:11:3",
                  "value": {
                    "name": "tail",
                    "nodeType": "YulIdentifier",
                    "src": "15722:4:3"
                  },
                  "variableNames": [
                    {
                      "name": "end",
                      "nodeType": "YulIdentifier",
                      "src": "15715:3:3"
                    }
                  ]
                }
              ]
            },
            "name": "abi_encode_t_struct$_RunTimeEvent_$259_memory_ptr_to_t_struct$_RunTimeEvent_$259_memory_ptr",
            "nodeType": "YulFunctionDefinition",
            "parameters": [
              {
                "name": "value",
                "nodeType": "YulTypedName",
                "src": "13436:5:3",
                "type": ""
              },
              {
                "name": "pos",
                "nodeType": "YulTypedName",
                "src": "13443:3:3",
                "type": ""
              }
            ],
            "returnVariables": [
              {
                "name": "end",
                "nodeType": "YulTypedName",
                "src": "13452:3:3",
                "type": ""
              }
            ],
            "src": "13335:2397:3"
          },
          {
            "body": {
              "nodeType": "YulBlock",
              "src": "15876:134:3",
              "statements": [
                {
                  "nodeType": "YulAssignment",
                  "src": "15886:118:3",
                  "value": {
                    "arguments": [
                      {
                        "name": "value0",
                        "nodeType": "YulIdentifier",
                        "src": "15992:6:3"
                      },
                      {
                        "name": "pos",
                        "nodeType": "YulIdentifier",
                        "src": "16000:3:3"
                      }
                    ],
                    "functionName": {
                      "name": "abi_encode_t_struct$_RunTimeEvent_$259_memory_ptr_to_t_struct$_RunTimeEvent_$259_memory_ptr",
                      "nodeType": "YulIdentifier",
                      "src": "15900:91:3"
                    },
                    "nodeType": "YulFunctionCall",
                    "src": "15900:104:3"
                  },
                  "variableNames": [
                    {
                      "name": "updatedPos",
                      "nodeType": "YulIdentifier",
                      "src": "15886:10:3"
                    }
                  ]
                }
              ]
            },
            "name": "abi_encodeUpdatedPos_t_struct$_RunTimeEvent_$259_memory_ptr_to_t_struct$_RunTimeEvent_$259_memory_ptr",
            "nodeType": "YulFunctionDefinition",
            "parameters": [
              {
                "name": "value0",
                "nodeType": "YulTypedName",
                "src": "15849:6:3",
                "type": ""
              },
              {
                "name": "pos",
                "nodeType": "YulTypedName",
                "src": "15857:3:3",
                "type": ""
              }
            ],
            "returnVariables": [
              {
                "name": "updatedPos",
                "nodeType": "YulTypedName",
                "src": "15865:10:3",
                "type": ""
              }
            ],
            "src": "15738:272:3"
          },
          {
            "body": {
              "nodeType": "YulBlock",
              "src": "16120:38:3",
              "statements": [
                {
                  "nodeType": "YulAssignment",
                  "src": "16130:22:3",
                  "value": {
                    "arguments": [
                      {
                        "name": "ptr",
                        "nodeType": "YulIdentifier",
                        "src": "16142:3:3"
                      },
                      {
                        "kind": "number",
                        "nodeType": "YulLiteral",
                        "src": "16147:4:3",
                        "type": "",
                        "value": "0x20"
                      }
                    ],
                    "functionName": {
                      "name": "add",
                      "nodeType": "YulIdentifier",
                      "src": "16138:3:3"
                    },
                    "nodeType": "YulFunctionCall",
                    "src": "16138:14:3"
                  },
                  "variableNames": [
                    {
                      "name": "next",
                      "nodeType": "YulIdentifier",
                      "src": "16130:4:3"
                    }
                  ]
                }
              ]
            },
            "name": "array_nextElement_t_array$_t_struct$_RunTimeEvent_$259_memory_ptr_$dyn_memory_ptr",
            "nodeType": "YulFunctionDefinition",
            "parameters": [
              {
                "name": "ptr",
                "nodeType": "YulTypedName",
                "src": "16107:3:3",
                "type": ""
              }
            ],
            "returnVariables": [
              {
                "name": "next",
                "nodeType": "YulTypedName",
                "src": "16115:4:3",
                "type": ""
              }
            ],
            "src": "16016:142:3"
          },
          {
            "body": {
              "nodeType": "YulBlock",
              "src": "16432:961:3",
              "statements": [
                {
                  "nodeType": "YulVariableDeclaration",
                  "src": "16442:97:3",
                  "value": {
                    "arguments": [
                      {
                        "name": "value",
                        "nodeType": "YulIdentifier",
                        "src": "16533:5:3"
                      }
                    ],
                    "functionName": {
                      "name": "array_length_t_array$_t_struct$_RunTimeEvent_$259_memory_ptr_$dyn_memory_ptr",
                      "nodeType": "YulIdentifier",
                      "src": "16456:76:3"
                    },
                    "nodeType": "YulFunctionCall",
                    "src": "16456:83:3"
                  },
                  "variables": [
                    {
                      "name": "length",
                      "nodeType": "YulTypedName",
                      "src": "16446:6:3",
                      "type": ""
                    }
                  ]
                },
                {
                  "nodeType": "YulAssignment",
                  "src": "16548:122:3",
                  "value": {
                    "arguments": [
                      {
                        "name": "pos",
                        "nodeType": "YulIdentifier",
                        "src": "16658:3:3"
                      },
                      {
                        "name": "length",
                        "nodeType": "YulIdentifier",
                        "src": "16663:6:3"
                      }
                    ],
                    "functionName": {
                      "name": "array_storeLengthForEncoding_t_array$_t_struct$_RunTimeEvent_$259_memory_ptr_$dyn_memory_ptr_fromStack",
                      "nodeType": "YulIdentifier",
                      "src": "16555:102:3"
                    },
                    "nodeType": "YulFunctionCall",
                    "src": "16555:115:3"
                  },
                  "variableNames": [
                    {
                      "name": "pos",
                      "nodeType": "YulIdentifier",
                      "src": "16548:3:3"
                    }
                  ]
                },
                {
                  "nodeType": "YulVariableDeclaration",
                  "src": "16679:20:3",
                  "value": {
                    "name": "pos",
                    "nodeType": "YulIdentifier",
                    "src": "16696:3:3"
                  },
                  "variables": [
                    {
                      "name": "headStart",
                      "nodeType": "YulTypedName",
                      "src": "16683:9:3",
                      "type": ""
                    }
                  ]
                },
                {
                  "nodeType": "YulVariableDeclaration",
                  "src": "16708:39:3",
                  "value": {
                    "arguments": [
                      {
                        "name": "pos",
                        "nodeType": "YulIdentifier",
                        "src": "16724:3:3"
                      },
                      {
                        "arguments": [
                          {
                            "name": "length",
                            "nodeType": "YulIdentifier",
                            "src": "16733:6:3"
                          },
                          {
                            "kind": "number",
                            "nodeType": "YulLiteral",
                            "src": "16741:4:3",
                            "type": "",
                            "value": "0x20"
                          }
                        ],
                        "functionName": {
                          "name": "mul",
                          "nodeType": "YulIdentifier",
                          "src": "16729:3:3"
                        },
                        "nodeType": "YulFunctionCall",
                        "src": "16729:17:3"
                      }
                    ],
                    "functionName": {
                      "name": "add",
                      "nodeType": "YulIdentifier",
                      "src": "16720:3:3"
                    },
                    "nodeType": "YulFunctionCall",
                    "src": "16720:27:3"
                  },
                  "variables": [
                    {
                      "name": "tail",
                      "nodeType": "YulTypedName",
                      "src": "16712:4:3",
                      "type": ""
                    }
                  ]
                },
                {
                  "nodeType": "YulVariableDeclaration",
                  "src": "16756:100:3",
                  "value": {
                    "arguments": [
                      {
                        "name": "value",
                        "nodeType": "YulIdentifier",
                        "src": "16850:5:3"
                      }
                    ],
                    "functionName": {
                      "name": "array_dataslot_t_array$_t_struct$_RunTimeEvent_$259_memory_ptr_$dyn_memory_ptr",
                      "nodeType": "YulIdentifier",
                      "src": "16771:78:3"
                    },
                    "nodeType": "YulFunctionCall",
                    "src": "16771:85:3"
                  },
                  "variables": [
                    {
                      "name": "baseRef",
                      "nodeType": "YulTypedName",
                      "src": "16760:7:3",
                      "type": ""
                    }
                  ]
                },
                {
                  "nodeType": "YulVariableDeclaration",
                  "src": "16865:21:3",
                  "value": {
                    "name": "baseRef",
                    "nodeType": "YulIdentifier",
                    "src": "16879:7:3"
                  },
                  "variables": [
                    {
                      "name": "srcPtr",
                      "nodeType": "YulTypedName",
                      "src": "16869:6:3",
                      "type": ""
                    }
                  ]
                },
                {
                  "body": {
                    "nodeType": "YulBlock",
                    "src": "16955:393:3",
                    "statements": [
                      {
                        "expression": {
                          "arguments": [
                            {
                              "name": "pos",
                              "nodeType": "YulIdentifier",
                              "src": "16976:3:3"
                            },
                            {
                              "arguments": [
                                {
                                  "name": "tail",
                                  "nodeType": "YulIdentifier",
                                  "src": "16985:4:3"
                                },
                                {
                                  "name": "headStart",
                                  "nodeType": "YulIdentifier",
                                  "src": "16991:9:3"
                                }
                              ],
                              "functionName": {
                                "name": "sub",
                                "nodeType": "YulIdentifier",
                                "src": "16981:3:3"
                              },
                              "nodeType": "YulFunctionCall",
                              "src": "16981:20:3"
                            }
                          ],
                          "functionName": {
                            "name": "mstore",
                            "nodeType": "YulIdentifier",
                            "src": "16969:6:3"
                          },
                          "nodeType": "YulFunctionCall",
                          "src": "16969:33:3"
                        },
                        "nodeType": "YulExpressionStatement",
                        "src": "16969:33:3"
                      },
                      {
                        "nodeType": "YulVariableDeclaration",
                        "src": "17015:34:3",
                        "value": {
                          "arguments": [
                            {
                              "name": "srcPtr",
                              "nodeType": "YulIdentifier",
                              "src": "17042:6:3"
                            }
                          ],
                          "functionName": {
                            "name": "mload",
                            "nodeType": "YulIdentifier",
                            "src": "17036:5:3"
                          },
                          "nodeType": "YulFunctionCall",
                          "src": "17036:13:3"
                        },
                        "variables": [
                          {
                            "name": "elementValue0",
                            "nodeType": "YulTypedName",
                            "src": "17019:13:3",
                            "type": ""
                          }
                        ]
                      },
                      {
                        "nodeType": "YulAssignment",
                        "src": "17062:130:3",
                        "value": {
                          "arguments": [
                            {
                              "name": "elementValue0",
                              "nodeType": "YulIdentifier",
                              "src": "17172:13:3"
                            },
                            {
                              "name": "tail",
                              "nodeType": "YulIdentifier",
                              "src": "17187:4:3"
                            }
                          ],
                          "functionName": {
                            "name": "abi_encodeUpdatedPos_t_struct$_RunTimeEvent_$259_memory_ptr_to_t_struct$_RunTimeEvent_$259_memory_ptr",
                            "nodeType": "YulIdentifier",
                            "src": "17070:101:3"
                          },
                          "nodeType": "YulFunctionCall",
                          "src": "17070:122:3"
                        },
                        "variableNames": [
                          {
                            "name": "tail",
                            "nodeType": "YulIdentifier",
                            "src": "17062:4:3"
                          }
                        ]
                      },
                      {
                        "nodeType": "YulAssignment",
                        "src": "17205:99:3",
                        "value": {
                          "arguments": [
                            {
                              "name": "srcPtr",
                              "nodeType": "YulIdentifier",
                              "src": "17297:6:3"
                            }
                          ],
                          "functionName": {
                            "name": "array_nextElement_t_array$_t_struct$_RunTimeEvent_$259_memory_ptr_$dyn_memory_ptr",
                            "nodeType": "YulIdentifier",
                            "src": "17215:81:3"
                          },
                          "nodeType": "YulFunctionCall",
                          "src": "17215:89:3"
                        },
                        "variableNames": [
                          {
                            "name": "srcPtr",
                            "nodeType": "YulIdentifier",
                            "src": "17205:6:3"
                          }
                        ]
                      },
                      {
                        "nodeType": "YulAssignment",
                        "src": "17317:21:3",
                        "value": {
                          "arguments": [
                            {
                              "name": "pos",
                              "nodeType": "YulIdentifier",
                              "src": "17328:3:3"
                            },
                            {
                              "kind": "number",
                              "nodeType": "YulLiteral",
                              "src": "17333:4:3",
                              "type": "",
                              "value": "0x20"
                            }
                          ],
                          "functionName": {
                            "name": "add",
                            "nodeType": "YulIdentifier",
                            "src": "17324:3:3"
                          },
                          "nodeType": "YulFunctionCall",
                          "src": "17324:14:3"
                        },
                        "variableNames": [
                          {
                            "name": "pos",
                            "nodeType": "YulIdentifier",
                            "src": "17317:3:3"
                          }
                        ]
                      }
                    ]
                  },
                  "condition": {
                    "arguments": [
                      {
                        "name": "i",
                        "nodeType": "YulIdentifier",
                        "src": "16917:1:3"
                      },
                      {
                        "name": "length",
                        "nodeType": "YulIdentifier",
                        "src": "16920:6:3"
                      }
                    ],
                    "functionName": {
                      "name": "lt",
                      "nodeType": "YulIdentifier",
                      "src": "16914:2:3"
                    },
                    "nodeType": "YulFunctionCall",
                    "src": "16914:13:3"
                  },
                  "nodeType": "YulForLoop",
                  "post": {
                    "nodeType": "YulBlock",
                    "src": "16928:18:3",
                    "statements": [
                      {
                        "nodeType": "YulAssignment",
                        "src": "16930:14:3",
                        "value": {
                          "arguments": [
                            {
                              "name": "i",
                              "nodeType": "YulIdentifier",
                              "src": "16939:1:3"
                            },
                            {
                              "kind": "number",
                              "nodeType": "YulLiteral",
                              "src": "16942:1:3",
                              "type": "",
                              "value": "1"
                            }
                          ],
                          "functionName": {
                            "name": "add",
                            "nodeType": "YulIdentifier",
                            "src": "16935:3:3"
                          },
                          "nodeType": "YulFunctionCall",
                          "src": "16935:9:3"
                        },
                        "variableNames": [
                          {
                            "name": "i",
                            "nodeType": "YulIdentifier",
                            "src": "16930:1:3"
                          }
                        ]
                      }
                    ]
                  },
                  "pre": {
                    "nodeType": "YulBlock",
                    "src": "16899:14:3",
                    "statements": [
                      {
                        "nodeType": "YulVariableDeclaration",
                        "src": "16901:10:3",
                        "value": {
                          "kind": "number",
                          "nodeType": "YulLiteral",
                          "src": "16910:1:3",
                          "type": "",
                          "value": "0"
                        },
                        "variables": [
                          {
                            "name": "i",
                            "nodeType": "YulTypedName",
                            "src": "16905:1:3",
                            "type": ""
                          }
                        ]
                      }
                    ]
                  },
                  "src": "16895:453:3"
                },
                {
                  "nodeType": "YulAssignment",
                  "src": "17357:11:3",
                  "value": {
                    "name": "tail",
                    "nodeType": "YulIdentifier",
                    "src": "17364:4:3"
                  },
                  "variableNames": [
                    {
                      "name": "pos",
                      "nodeType": "YulIdentifier",
                      "src": "17357:3:3"
                    }
                  ]
                },
                {
                  "nodeType": "YulAssignment",
                  "src": "17377:10:3",
                  "value": {
                    "name": "pos",
                    "nodeType": "YulIdentifier",
                    "src": "17384:3:3"
                  },
                  "variableNames": [
                    {
                      "name": "end",
                      "nodeType": "YulIdentifier",
                      "src": "17377:3:3"
                    }
                  ]
                }
              ]
            },
            "name": "abi_encode_t_array$_t_struct$_RunTimeEvent_$259_memory_ptr_$dyn_memory_ptr_to_t_array$_t_struct$_RunTimeEvent_$259_memory_ptr_$dyn_memory_ptr_fromStack",
            "nodeType": "YulFunctionDefinition",
            "parameters": [
              {
                "name": "value",
                "nodeType": "YulTypedName",
                "src": "16411:5:3",
                "type": ""
              },
              {
                "name": "pos",
                "nodeType": "YulTypedName",
                "src": "16418:3:3",
                "type": ""
              }
            ],
            "returnVariables": [
              {
                "name": "end",
                "nodeType": "YulTypedName",
                "src": "16427:3:3",
                "type": ""
              }
            ],
            "src": "16250:1143:3"
          },
          {
            "body": {
              "nodeType": "YulBlock",
              "src": "17683:466:3",
              "statements": [
                {
                  "nodeType": "YulAssignment",
                  "src": "17693:26:3",
                  "value": {
                    "arguments": [
                      {
                        "name": "headStart",
                        "nodeType": "YulIdentifier",
                        "src": "17705:9:3"
                      },
                      {
                        "kind": "number",
                        "nodeType": "YulLiteral",
                        "src": "17716:2:3",
                        "type": "",
                        "value": "64"
                      }
                    ],
                    "functionName": {
                      "name": "add",
                      "nodeType": "YulIdentifier",
                      "src": "17701:3:3"
                    },
                    "nodeType": "YulFunctionCall",
                    "src": "17701:18:3"
                  },
                  "variableNames": [
                    {
                      "name": "tail",
                      "nodeType": "YulIdentifier",
                      "src": "17693:4:3"
                    }
                  ]
                },
                {
                  "expression": {
                    "arguments": [
                      {
                        "arguments": [
                          {
                            "name": "headStart",
                            "nodeType": "YulIdentifier",
                            "src": "17740:9:3"
                          },
                          {
                            "kind": "number",
                            "nodeType": "YulLiteral",
                            "src": "17751:1:3",
                            "type": "",
                            "value": "0"
                          }
                        ],
                        "functionName": {
                          "name": "add",
                          "nodeType": "YulIdentifier",
                          "src": "17736:3:3"
                        },
                        "nodeType": "YulFunctionCall",
                        "src": "17736:17:3"
                      },
                      {
                        "arguments": [
                          {
                            "name": "tail",
                            "nodeType": "YulIdentifier",
                            "src": "17759:4:3"
                          },
                          {
                            "name": "headStart",
                            "nodeType": "YulIdentifier",
                            "src": "17765:9:3"
                          }
                        ],
                        "functionName": {
                          "name": "sub",
                          "nodeType": "YulIdentifier",
                          "src": "17755:3:3"
                        },
                        "nodeType": "YulFunctionCall",
                        "src": "17755:20:3"
                      }
                    ],
                    "functionName": {
                      "name": "mstore",
                      "nodeType": "YulIdentifier",
                      "src": "17729:6:3"
                    },
                    "nodeType": "YulFunctionCall",
                    "src": "17729:47:3"
                  },
                  "nodeType": "YulExpressionStatement",
                  "src": "17729:47:3"
                },
                {
                  "nodeType": "YulAssignment",
                  "src": "17785:116:3",
                  "value": {
                    "arguments": [
                      {
                        "name": "value0",
                        "nodeType": "YulIdentifier",
                        "src": "17887:6:3"
                      },
                      {
                        "name": "tail",
                        "nodeType": "YulIdentifier",
                        "src": "17896:4:3"
                      }
                    ],
                    "functionName": {
                      "name": "abi_encode_t_array$_t_uint256_$dyn_memory_ptr_to_t_array$_t_uint256_$dyn_memory_ptr_fromStack",
                      "nodeType": "YulIdentifier",
                      "src": "17793:93:3"
                    },
                    "nodeType": "YulFunctionCall",
                    "src": "17793:108:3"
                  },
                  "variableNames": [
                    {
                      "name": "tail",
                      "nodeType": "YulIdentifier",
                      "src": "17785:4:3"
                    }
                  ]
                },
                {
                  "expression": {
                    "arguments": [
                      {
                        "arguments": [
                          {
                            "name": "headStart",
                            "nodeType": "YulIdentifier",
                            "src": "17922:9:3"
                          },
                          {
                            "kind": "number",
                            "nodeType": "YulLiteral",
                            "src": "17933:2:3",
                            "type": "",
                            "value": "32"
                          }
                        ],
                        "functionName": {
                          "name": "add",
                          "nodeType": "YulIdentifier",
                          "src": "17918:3:3"
                        },
                        "nodeType": "YulFunctionCall",
                        "src": "17918:18:3"
                      },
                      {
                        "arguments": [
                          {
                            "name": "tail",
                            "nodeType": "YulIdentifier",
                            "src": "17942:4:3"
                          },
                          {
                            "name": "headStart",
                            "nodeType": "YulIdentifier",
                            "src": "17948:9:3"
                          }
                        ],
                        "functionName": {
                          "name": "sub",
                          "nodeType": "YulIdentifier",
                          "src": "17938:3:3"
                        },
                        "nodeType": "YulFunctionCall",
                        "src": "17938:20:3"
                      }
                    ],
                    "functionName": {
                      "name": "mstore",
                      "nodeType": "YulIdentifier",
                      "src": "17911:6:3"
                    },
                    "nodeType": "YulFunctionCall",
                    "src": "17911:48:3"
                  },
                  "nodeType": "YulExpressionStatement",
                  "src": "17911:48:3"
                },
                {
                  "nodeType": "YulAssignment",
                  "src": "17968:174:3",
                  "value": {
                    "arguments": [
                      {
                        "name": "value1",
                        "nodeType": "YulIdentifier",
                        "src": "18128:6:3"
                      },
                      {
                        "name": "tail",
                        "nodeType": "YulIdentifier",
                        "src": "18137:4:3"
                      }
                    ],
                    "functionName": {
                      "name": "abi_encode_t_array$_t_struct$_RunTimeEvent_$259_memory_ptr_$dyn_memory_ptr_to_t_array$_t_struct$_RunTimeEvent_$259_memory_ptr_$dyn_memory_ptr_fromStack",
                      "nodeType": "YulIdentifier",
                      "src": "17976:151:3"
                    },
                    "nodeType": "YulFunctionCall",
                    "src": "17976:166:3"
                  },
                  "variableNames": [
                    {
                      "name": "tail",
                      "nodeType": "YulIdentifier",
                      "src": "17968:4:3"
                    }
                  ]
                }
              ]
            },
            "name": "abi_encode_tuple_t_array$_t_uint256_$dyn_memory_ptr_t_array$_t_struct$_RunTimeEvent_$259_memory_ptr_$dyn_memory_ptr__to_t_array$_t_uint256_$dyn_memory_ptr_t_array$_t_struct$_RunTimeEvent_$259_memory_ptr_$dyn_memory_ptr__fromStack_reversed",
            "nodeType": "YulFunctionDefinition",
            "parameters": [
              {
                "name": "headStart",
                "nodeType": "YulTypedName",
                "src": "17647:9:3",
                "type": ""
              },
              {
                "name": "value1",
                "nodeType": "YulTypedName",
                "src": "17659:6:3",
                "type": ""
              },
              {
                "name": "value0",
                "nodeType": "YulTypedName",
                "src": "17667:6:3",
                "type": ""
              }
            ],
            "returnVariables": [
              {
                "name": "tail",
                "nodeType": "YulTypedName",
                "src": "17678:4:3",
                "type": ""
              }
            ],
            "src": "17399:750:3"
          },
          {
            "body": {
              "nodeType": "YulBlock",
              "src": "18183:152:3",
              "statements": [
                {
                  "expression": {
                    "arguments": [
                      {
                        "kind": "number",
                        "nodeType": "YulLiteral",
                        "src": "18200:1:3",
                        "type": "",
                        "value": "0"
                      },
                      {
                        "kind": "number",
                        "nodeType": "YulLiteral",
                        "src": "18203:77:3",
                        "type": "",
                        "value": "35408467139433450592217433187231851964531694900788300625387963629091585785856"
                      }
                    ],
                    "functionName": {
                      "name": "mstore",
                      "nodeType": "YulIdentifier",
                      "src": "18193:6:3"
                    },
                    "nodeType": "YulFunctionCall",
                    "src": "18193:88:3"
                  },
                  "nodeType": "YulExpressionStatement",
                  "src": "18193:88:3"
                },
                {
                  "expression": {
                    "arguments": [
                      {
                        "kind": "number",
                        "nodeType": "YulLiteral",
                        "src": "18297:1:3",
                        "type": "",
                        "value": "4"
                      },
                      {
                        "kind": "number",
                        "nodeType": "YulLiteral",
                        "src": "18300:4:3",
                        "type": "",
                        "value": "0x21"
                      }
                    ],
                    "functionName": {
                      "name": "mstore",
                      "nodeType": "YulIdentifier",
                      "src": "18290:6:3"
                    },
                    "nodeType": "YulFunctionCall",
                    "src": "18290:15:3"
                  },
                  "nodeType": "YulExpressionStatement",
                  "src": "18290:15:3"
                },
                {
                  "expression": {
                    "arguments": [
                      {
                        "kind": "number",
                        "nodeType": "YulLiteral",
                        "src": "18321:1:3",
                        "type": "",
                        "value": "0"
                      },
                      {
                        "kind": "number",
                        "nodeType": "YulLiteral",
                        "src": "18324:4:3",
                        "type": "",
                        "value": "0x24"
                      }
                    ],
                    "functionName": {
                      "name": "revert",
                      "nodeType": "YulIdentifier",
                      "src": "18314:6:3"
                    },
                    "nodeType": "YulFunctionCall",
                    "src": "18314:15:3"
                  },
                  "nodeType": "YulExpressionStatement",
                  "src": "18314:15:3"
                }
              ]
            },
            "name": "panic_error_0x21",
            "nodeType": "YulFunctionDefinition",
            "src": "18155:180:3"
          },
          {
            "body": {
              "nodeType": "YulBlock",
              "src": "18393:56:3",
              "statements": [
                {
                  "body": {
                    "nodeType": "YulBlock",
                    "src": "18427:16:3",
                    "statements": [
                      {
                        "expression": {
                          "arguments": [
                            {
                              "kind": "number",
                              "nodeType": "YulLiteral",
                              "src": "18436:1:3",
                              "type": "",
                              "value": "0"
                            },
                            {
                              "kind": "number",
                              "nodeType": "YulLiteral",
                              "src": "18439:1:3",
                              "type": "",
                              "value": "0"
                            }
                          ],
                          "functionName": {
                            "name": "revert",
                            "nodeType": "YulIdentifier",
                            "src": "18429:6:3"
                          },
                          "nodeType": "YulFunctionCall",
                          "src": "18429:12:3"
                        },
                        "nodeType": "YulExpressionStatement",
                        "src": "18429:12:3"
                      }
                    ]
                  },
                  "condition": {
                    "arguments": [
                      {
                        "arguments": [
                          {
                            "name": "value",
                            "nodeType": "YulIdentifier",
                            "src": "18416:5:3"
                          },
                          {
                            "kind": "number",
                            "nodeType": "YulLiteral",
                            "src": "18423:1:3",
                            "type": "",
                            "value": "3"
                          }
                        ],
                        "functionName": {
                          "name": "lt",
                          "nodeType": "YulIdentifier",
                          "src": "18413:2:3"
                        },
                        "nodeType": "YulFunctionCall",
                        "src": "18413:12:3"
                      }
                    ],
                    "functionName": {
                      "name": "iszero",
                      "nodeType": "YulIdentifier",
                      "src": "18406:6:3"
                    },
                    "nodeType": "YulFunctionCall",
                    "src": "18406:20:3"
                  },
                  "nodeType": "YulIf",
                  "src": "18403:40:3"
                }
              ]
            },
            "name": "validator_revert_t_enum$_ACTION_$38",
            "nodeType": "YulFunctionDefinition",
            "parameters": [
              {
                "name": "value",
                "nodeType": "YulTypedName",
                "src": "18386:5:3",
[truncated: 407,232 more chars]
